# Supplementary material for: Exploring Linear mono-, bis- and tris-Acetylene Containing Agonists of the Human Olfactory Receptor OR1A1
Source: J Med Chem. 2025 Jun 16;68(12):12562–72. doi: 10.1021/acs.jmedchem.5c00282 (PMC12207589; doi:10.1021/acs.jmedchem.5c00282)
Supplement: Supplementary file 2 [file jm5c00282_si_002.csv]

Compound	SMILE	logEC50	Binding energy (kcal/mol)
13	O=C(C)C1=CC=C(C#CC#CC(C)(C)C)C=C1	-4.44 ± 0.28	-36.34 ± 0.79
14	O=C(C)C1=CC(C#CC#CC(C)(C)C)=CC=C1	-4.50 ± 0.08	-36.81 ± 0.50
17	O=C(CC1)C2=C1C(C#CC#CC(C)(C)C)=CC=C2	N/A	-35.95 ± 1.41
18	CC(C)(C)C#CC#CC1=CC2=C(COC2)C=C1	N/A	-35.83 ± 1.49
20	CC(C)(C)C1=CC=C(C#CC#CCO)C=C1	-4.37 ± 0.15	-35.90 ± 1.23
21	CC(C)(C)C1=CC=C(C#CC#CC(O)C)C=C1	-4.36 ± 0.27	_
(R)-21	CC(C)(C)C1=CC=C(C#CC#C[C@H](O)C)C=C1	-5.13 ± 1.36	-39.34 ± 1.25
(S)-21	CC(C)(C)C1=CC=C(C#CC#C[C@@H](O)C)C=C1	-4.62 ± 0.08	-38.09 ± 0.83
22	CC(C)(C)C1=CC=C(C#CC#CC(O)(C)C)C=C1	N/A	-35.07 ± 1.35
