# Supplementary material for: Exploring Linear mono-, bis- and tris-Acetylene Containing Agonists of the Human Olfactory Receptor OR1A1
Source: J Med Chem. 2025 Jun 16;68(12):12562–72. doi: 10.1021/acs.jmedchem.5c00282 (PMC12207589; doi:10.1021/acs.jmedchem.5c00282)
Supplement: Supplementary file 3 [file jm5c00282_si_003.pdb]

ATOM      1  N   GLU A  11     119.095 136.916  72.052  1.00  0.57           N  
ATOM      2  CA  GLU A  11     117.945 137.002  72.956  1.00  0.57           C  
ATOM      3  C   GLU A  11     117.068 135.745  72.865  1.00  0.57           C  
ATOM      4  O   GLU A  11     116.591 135.422  71.777  1.00  0.57           O  
ATOM      5  CB  GLU A  11     117.148 138.287  72.640  1.00  0.57           C  
ATOM      6  CG  GLU A  11     115.861 138.483  73.484  1.00  0.57           C  
ATOM      7  CD  GLU A  11     115.057 139.758  73.175  1.00  0.57           C  
ATOM      8  OE1 GLU A  11     115.441 140.521  72.260  1.00  0.57           O  
ATOM      9  OE2 GLU A  11     114.040 139.949  73.875  1.00  0.57           O1-
ATOM     10  H   GLU A  11     119.100 137.580  71.292  1.00  0.57           H  
ATOM     11  H   GLU A  11     119.946 137.073  72.573  1.00  0.00           H  
ATOM     12  HA  GLU A  11     118.330 137.087  73.975  1.00  0.57           H  
ATOM     13  HB2 GLU A  11     117.804 139.145  72.795  1.00  0.57           H  
ATOM     14  HB3 GLU A  11     116.891 138.293  71.579  1.00  0.57           H  
ATOM     15  HG2 GLU A  11     115.183 137.641  73.343  1.00  0.57           H  
ATOM     16  HG3 GLU A  11     116.125 138.488  74.543  1.00  0.57           H  
ATOM     17  N   PHE A  12     116.877 135.075  74.009  1.00  0.60           N  
ATOM     18  CA  PHE A  12     116.094 133.852  74.113  1.00  0.60           C  
ATOM     19  C   PHE A  12     114.698 134.148  74.664  1.00  0.60           C  
ATOM     20  O   PHE A  12     114.549 134.922  75.609  1.00  0.60           O  
ATOM     21  CB  PHE A  12     116.843 132.828  74.990  1.00  0.60           C  
ATOM     22  CG  PHE A  12     118.172 132.350  74.421  1.00  0.60           C  
ATOM     23  CD1 PHE A  12     118.247 131.828  73.112  1.00  0.60           C  
ATOM     24  CD2 PHE A  12     119.333 132.352  75.222  1.00  0.60           C  
ATOM     25  CE1 PHE A  12     119.456 131.367  72.609  1.00  0.60           C  
ATOM     26  CE2 PHE A  12     120.532 131.878  74.706  1.00  0.60           C  
ATOM     27  CZ  PHE A  12     120.594 131.397  73.404  1.00  0.60           C  
ATOM     28  H   PHE A  12     117.270 135.425  74.873  1.00  0.60           H  
ATOM     29  HA  PHE A  12     115.964 133.417  73.124  1.00  0.60           H  
ATOM     30  HB2 PHE A  12     117.019 133.261  75.974  1.00  0.60           H  
ATOM     31  HB3 PHE A  12     116.218 131.948  75.155  1.00  0.60           H  
ATOM     32  HD1 PHE A  12     117.366 131.787  72.493  1.00  0.60           H  
ATOM     33  HD2 PHE A  12     119.298 132.724  76.235  1.00  0.60           H  
ATOM     34  HE1 PHE A  12     119.509 130.979  71.602  1.00  0.60           H  
ATOM     35  HE2 PHE A  12     121.419 131.884  75.321  1.00  0.60           H  
ATOM     36  HZ  PHE A  12     121.532 131.037  73.012  1.00  0.60           H  
ATOM     37  N   ILE A  13     113.706 133.486  74.057  1.00  0.67           N  
ATOM     38  CA  ILE A  13     112.322 133.455  74.505  1.00  0.67           C  
ATOM     39  C   ILE A  13     112.154 132.284  75.492  1.00  0.67           C  
ATOM     40  O   ILE A  13     112.618 131.182  75.208  1.00  0.67           O  
ATOM     41  CB  ILE A  13     111.358 133.301  73.291  1.00  0.67           C  
ATOM     42  CG1 ILE A  13     111.353 134.605  72.457  1.00  0.67           C  
ATOM     43  CG2 ILE A  13     109.916 132.898  73.668  1.00  0.67           C  
ATOM     44  CD1 ILE A  13     110.704 134.467  71.073  1.00  0.67           C  
ATOM     45  H   ILE A  13     113.934 132.846  73.307  1.00  0.67           H  
ATOM     46  HA  ILE A  13     112.089 134.393  75.008  1.00  0.67           H  
ATOM     47  HB  ILE A  13     111.756 132.514  72.651  1.00  0.67           H  
ATOM     48 HG12 ILE A  13     110.846 135.392  73.016  1.00  0.67           H  
ATOM     49 HG13 ILE A  13     112.373 134.961  72.308  1.00  0.67           H  
ATOM     50 HG21 ILE A  13     109.264 132.858  72.797  1.00  0.67           H  
ATOM     51 HG22 ILE A  13     109.873 131.909  74.123  1.00  0.67           H  
ATOM     52 HG23 ILE A  13     109.493 133.611  74.373  1.00  0.67           H  
ATOM     53 HD11 ILE A  13     110.968 135.310  70.436  1.00  0.67           H  
ATOM     54 HD12 ILE A  13     111.032 133.558  70.570  1.00  0.67           H  
ATOM     55 HD13 ILE A  13     109.616 134.443  71.141  1.00  0.67           H  
ATOM     56  N   LEU A  14     111.503 132.557  76.630  1.00  0.69           N  
ATOM     57  CA  LEU A  14     111.316 131.629  77.739  1.00  0.69           C  
ATOM     58  C   LEU A  14     109.807 131.409  77.927  1.00  0.69           C  
ATOM     59  O   LEU A  14     109.161 132.184  78.632  1.00  0.69           O  
ATOM     60  CB  LEU A  14     112.005 132.238  78.985  1.00  0.69           C  
ATOM     61  CG  LEU A  14     112.130 131.274  80.185  1.00  0.69           C  
ATOM     62  CD1 LEU A  14     113.140 130.149  79.892  1.00  0.69           C  
ATOM     63  CD2 LEU A  14     112.498 132.032  81.478  1.00  0.69           C  
ATOM     64  H   LEU A  14     111.163 133.499  76.785  1.00  0.69           H  
ATOM     65  HA  LEU A  14     111.777 130.667  77.512  1.00  0.69           H  
ATOM     66  HB2 LEU A  14     113.004 132.585  78.716  1.00  0.69           H  
ATOM     67  HB3 LEU A  14     111.466 133.138  79.286  1.00  0.69           H  
ATOM     68  HG  LEU A  14     111.159 130.809  80.363  1.00  0.69           H  
ATOM     69 HD11 LEU A  14     113.441 129.634  80.802  1.00  0.69           H  
ATOM     70 HD12 LEU A  14     112.713 129.398  79.230  1.00  0.69           H  
ATOM     71 HD13 LEU A  14     114.042 130.531  79.413  1.00  0.69           H  
ATOM     72 HD21 LEU A  14     113.456 131.708  81.886  1.00  0.69           H  
ATOM     73 HD22 LEU A  14     112.573 133.108  81.318  1.00  0.69           H  
ATOM     74 HD23 LEU A  14     111.745 131.870  82.250  1.00  0.69           H  
ATOM     75  N   LEU A  15     109.271 130.374  77.257  1.00  0.59           N  
ATOM     76  CA  LEU A  15     107.836 130.071  77.165  1.00  0.59           C  
ATOM     77  C   LEU A  15     107.132 129.812  78.512  1.00  0.59           C  
ATOM     78  O   LEU A  15     105.954 130.149  78.631  1.00  0.59           O  
ATOM     79  CB  LEU A  15     107.627 128.859  76.229  1.00  0.59           C  
ATOM     80  CG  LEU A  15     107.985 129.113  74.748  1.00  0.59           C  
ATOM     81  CD1 LEU A  15     107.966 127.792  73.948  1.00  0.59           C  
ATOM     82  CD2 LEU A  15     107.087 130.196  74.109  1.00  0.59           C  
ATOM     83  H   LEU A  15     109.881 129.771  76.720  1.00  0.59           H  
ATOM     84  HA  LEU A  15     107.354 130.947  76.729  1.00  0.59           H  
ATOM     85  HB2 LEU A  15     108.220 128.025  76.609  1.00  0.59           H  
ATOM     86  HB3 LEU A  15     106.588 128.527  76.278  1.00  0.59           H  
ATOM     87  HG  LEU A  15     109.013 129.477  74.709  1.00  0.59           H  
ATOM     88 HD11 LEU A  15     108.937 127.606  73.489  1.00  0.59           H  
ATOM     89 HD12 LEU A  15     107.747 126.931  74.582  1.00  0.59           H  
ATOM     90 HD13 LEU A  15     107.224 127.789  73.149  1.00  0.59           H  
ATOM     91 HD21 LEU A  15     106.775 129.943  73.096  1.00  0.59           H  
ATOM     92 HD22 LEU A  15     106.179 130.363  74.690  1.00  0.59           H  
ATOM     93 HD23 LEU A  15     107.611 131.148  74.049  1.00  0.59           H  
ATOM     94  N   GLY A  16     107.851 129.233  79.488  1.00  0.49           N  
ATOM     95  CA  GLY A  16     107.299 128.864  80.790  1.00  0.49           C  
ATOM     96  C   GLY A  16     106.677 127.460  80.743  1.00  0.49           C  
ATOM     97  O   GLY A  16     106.771 126.748  79.740  1.00  0.49           O  
ATOM     98  H   GLY A  16     108.816 128.988  79.314  1.00  0.49           H  
ATOM     99  HA2 GLY A  16     108.099 128.876  81.526  1.00  0.49           H  
ATOM    100  HA3 GLY A  16     106.554 129.590  81.122  1.00  0.49           H  
ATOM    101  N   VAL A  17     106.052 127.066  81.864  1.00  0.50           N  
ATOM    102  CA  VAL A  17     105.424 125.753  82.050  1.00  0.50           C  
ATOM    103  C   VAL A  17     104.076 125.626  81.299  1.00  0.50           C  
ATOM    104  O   VAL A  17     103.745 124.526  80.856  1.00  0.50           O  
ATOM    105  CB  VAL A  17     105.166 125.454  83.561  1.00  0.50           C  
ATOM    106  CG1 VAL A  17     104.581 124.049  83.836  1.00  0.50           C  
ATOM    107  CG2 VAL A  17     106.429 125.632  84.421  1.00  0.50           C  
ATOM    108  H   VAL A  17     106.011 127.691  82.656  1.00  0.50           H  
ATOM    109  HA  VAL A  17     106.100 124.990  81.659  1.00  0.50           H  
ATOM    110  HB  VAL A  17     104.444 126.184  83.929  1.00  0.50           H  
ATOM    111 HG11 VAL A  17     104.480 123.868  84.906  1.00  0.50           H  
ATOM    112 HG12 VAL A  17     103.590 123.912  83.406  1.00  0.50           H  
ATOM    113 HG13 VAL A  17     105.228 123.270  83.432  1.00  0.50           H  
ATOM    114 HG21 VAL A  17     106.241 125.367  85.463  1.00  0.50           H  
ATOM    115 HG22 VAL A  17     107.243 125.001  84.064  1.00  0.50           H  
ATOM    116 HG23 VAL A  17     106.768 126.667  84.421  1.00  0.50           H  
ATOM    117  N   THR A  18     103.329 126.738  81.168  1.00  0.43           N  
ATOM    118  CA  THR A  18     101.964 126.755  80.633  1.00  0.43           C  
ATOM    119  C   THR A  18     101.596 128.150  80.081  1.00  0.43           C  
ATOM    120  O   THR A  18     102.224 129.138  80.466  1.00  0.43           O  
ATOM    121  CB  THR A  18     100.950 126.350  81.741  1.00  0.43           C  
ATOM    122  CG2 THR A  18     100.795 127.404  82.855  1.00  0.43           C  
ATOM    123  OG1 THR A  18      99.666 126.140  81.190  1.00  0.43           O  
ATOM    124  H   THR A  18     103.675 127.623  81.509  1.00  0.43           H  
ATOM    125  HA  THR A  18     101.900 126.047  79.804  1.00  0.43           H  
ATOM    126  HB  THR A  18     101.266 125.408  82.189  1.00  0.43           H  
ATOM    127  HG1 THR A  18      99.107 125.735  81.861  1.00  0.43           H  
ATOM    128 HG21 THR A  18     100.282 126.989  83.716  1.00  0.43           H  
ATOM    129 HG22 THR A  18     101.765 127.758  83.204  1.00  0.43           H  
ATOM    130 HG23 THR A  18     100.226 128.276  82.529  1.00  0.43           H  
ATOM    131  N   GLY A  19     100.580 128.192  79.200  1.00  0.50           N  
ATOM    132  CA  GLY A  19     100.127 129.408  78.524  1.00  0.50           C  
ATOM    133  C   GLY A  19      98.692 129.817  78.898  1.00  0.50           C  
ATOM    134  O   GLY A  19      98.324 130.954  78.601  1.00  0.50           O  
ATOM    135  H   GLY A  19     100.100 127.333  78.971  1.00  0.50           H  
ATOM    136  HA2 GLY A  19     100.793 130.252  78.710  1.00  0.50           H  
ATOM    137  HA3 GLY A  19     100.158 129.226  77.450  1.00  0.50           H  
ATOM    138  N   GLN A  20      97.876 128.940  79.518  1.00  0.62           N  
ATOM    139  CA  GLN A  20      96.498 129.258  79.927  1.00  0.62           C  
ATOM    140  C   GLN A  20      96.476 130.252  81.100  1.00  0.62           C  
ATOM    141  O   GLN A  20      97.291 130.111  82.010  1.00  0.62           O  
ATOM    142  CB  GLN A  20      95.713 127.978  80.297  1.00  0.62           C  
ATOM    143  CG  GLN A  20      95.336 127.068  79.106  1.00  0.62           C  
ATOM    144  CD  GLN A  20      96.462 126.145  78.629  1.00  0.62           C  
ATOM    145  NE2 GLN A  20      96.467 125.810  77.338  1.00  0.62           N  
ATOM    146  OE1 GLN A  20      97.298 125.710  79.415  1.00  0.62           O  
ATOM    147  H   GLN A  20      98.215 128.019  79.761  1.00  0.62           H  
ATOM    148  HA  GLN A  20      95.996 129.728  79.079  1.00  0.62           H  
ATOM    149  HB2 GLN A  20      96.247 127.415  81.063  1.00  0.62           H  
ATOM    150  HB3 GLN A  20      94.776 128.277  80.772  1.00  0.62           H  
ATOM    151  HG2 GLN A  20      94.514 126.420  79.411  1.00  0.62           H  
ATOM    152  HG3 GLN A  20      94.958 127.669  78.278  1.00  0.62           H  
ATOM    153 HE21 GLN A  20      95.761 126.168  76.712  1.00  0.62           H  
ATOM    154 HE22 GLN A  20      97.181 125.191  76.981  1.00  0.62           H  
ATOM    155  N   GLN A  21      95.543 131.221  81.057  1.00  0.62           N  
ATOM    156  CA  GLN A  21      95.420 132.313  82.032  1.00  0.62           C  
ATOM    157  C   GLN A  21      95.163 131.823  83.468  1.00  0.62           C  
ATOM    158  O   GLN A  21      95.815 132.304  84.393  1.00  0.62           O  
ATOM    159  CB  GLN A  21      94.318 133.295  81.567  1.00  0.62           C  
ATOM    160  CG  GLN A  21      94.150 134.566  82.433  1.00  0.62           C  
ATOM    161  CD  GLN A  21      95.382 135.474  82.381  1.00  0.62           C  
ATOM    162  NE2 GLN A  21      96.034 135.699  83.522  1.00  0.62           N  
ATOM    163  OE1 GLN A  21      95.738 135.972  81.316  1.00  0.62           O  
ATOM    164  H   GLN A  21      94.896 131.251  80.283  1.00  0.62           H  
ATOM    165  HA  GLN A  21      96.377 132.838  82.029  1.00  0.62           H  
ATOM    166  HB2 GLN A  21      94.524 133.599  80.539  1.00  0.62           H  
ATOM    167  HB3 GLN A  21      93.362 132.771  81.527  1.00  0.62           H  
ATOM    168  HG2 GLN A  21      93.302 135.141  82.062  1.00  0.62           H  
ATOM    169  HG3 GLN A  21      93.907 134.312  83.466  1.00  0.62           H  
ATOM    170 HE21 GLN A  21      95.734 135.281  84.394  1.00  0.62           H  
ATOM    171 HE22 GLN A  21      96.874 136.260  83.517  1.00  0.62           H  
ATOM    172  N   GLU A  22      94.246 130.853  83.614  1.00  0.69           N  
ATOM    173  CA  GLU A  22      93.876 130.220  84.879  1.00  0.69           C  
ATOM    174  C   GLU A  22      95.037 129.431  85.506  1.00  0.69           C  
ATOM    175  O   GLU A  22      95.198 129.484  86.725  1.00  0.69           O  
ATOM    176  CB  GLU A  22      92.647 129.301  84.688  1.00  0.69           C  
ATOM    177  CG  GLU A  22      91.370 130.002  84.157  1.00  0.69           C  
ATOM    178  CD  GLU A  22      91.243 130.194  82.632  1.00  0.69           C  
ATOM    179  OE1 GLU A  22      92.092 129.678  81.870  1.00  0.69           O  
ATOM    180  OE2 GLU A  22      90.267 130.875  82.245  1.00  0.69           O1-
ATOM    181  H   GLU A  22      93.742 130.521  82.800  1.00  0.69           H  
ATOM    182  HA  GLU A  22      93.604 131.016  85.576  1.00  0.69           H  
ATOM    183  HB2 GLU A  22      92.906 128.448  84.059  1.00  0.69           H  
ATOM    184  HB3 GLU A  22      92.400 128.861  85.656  1.00  0.69           H  
ATOM    185  HG2 GLU A  22      90.506 129.413  84.469  1.00  0.69           H  
ATOM    186  HG3 GLU A  22      91.261 130.970  84.647  1.00  0.69           H  
ATOM    187  N   GLN A  23      95.834 128.746  84.666  1.00  0.74           N  
ATOM    188  CA  GLN A  23      97.026 128.019  85.098  1.00  0.74           C  
ATOM    189  C   GLN A  23      98.201 128.954  85.437  1.00  0.74           C  
ATOM    190  O   GLN A  23      98.954 128.633  86.352  1.00  0.74           O  
ATOM    191  CB  GLN A  23      97.451 126.978  84.049  1.00  0.74           C  
ATOM    192  CG  GLN A  23      96.404 125.886  83.759  1.00  0.74           C  
ATOM    193  CD  GLN A  23      96.979 124.733  82.926  1.00  0.74           C  
ATOM    194  NE2 GLN A  23      96.137 124.090  82.117  1.00  0.74           N  
ATOM    195  OE1 GLN A  23      98.160 124.405  83.025  1.00  0.74           O  
ATOM    196  H   GLN A  23      95.651 128.768  83.673  1.00  0.74           H  
ATOM    197  HA  GLN A  23      96.774 127.474  86.009  1.00  0.74           H  
ATOM    198  HB2 GLN A  23      97.741 127.470  83.119  1.00  0.74           H  
ATOM    199  HB3 GLN A  23      98.342 126.490  84.443  1.00  0.74           H  
ATOM    200  HG2 GLN A  23      96.036 125.468  84.696  1.00  0.74           H  
ATOM    201  HG3 GLN A  23      95.543 126.320  83.248  1.00  0.74           H  
ATOM    202 HE21 GLN A  23      95.169 124.369  82.053  1.00  0.74           H  
ATOM    203 HE22 GLN A  23      96.472 123.326  81.548  1.00  0.74           H  
ATOM    204  N   GLU A  24      98.321 130.093  84.729  1.00  0.76           N  
ATOM    205  CA  GLU A  24      99.298 131.151  84.996  1.00  0.76           C  
ATOM    206  C   GLU A  24      99.081 131.823  86.363  1.00  0.76           C  
ATOM    207  O   GLU A  24     100.046 131.975  87.110  1.00  0.76           O  
ATOM    208  CB  GLU A  24      99.327 132.156  83.819  1.00  0.76           C  
ATOM    209  CG  GLU A  24     100.187 133.420  84.053  1.00  0.76           C  
ATOM    210  CD  GLU A  24     100.326 134.286  82.796  1.00  0.76           C  
ATOM    211  OE1 GLU A  24      99.290 134.824  82.346  1.00  0.76           O  
ATOM    212  OE2 GLU A  24     101.472 134.404  82.306  1.00  0.76           O1-
ATOM    213  H   GLU A  24      97.678 130.272  83.968  1.00  0.76           H  
ATOM    214  HA  GLU A  24     100.281 130.676  85.033  1.00  0.76           H  
ATOM    215  HB2 GLU A  24      99.704 131.637  82.937  1.00  0.76           H  
ATOM    216  HB3 GLU A  24      98.310 132.456  83.569  1.00  0.76           H  
ATOM    217  HG2 GLU A  24      99.745 134.042  84.834  1.00  0.76           H  
ATOM    218  HG3 GLU A  24     101.172 133.129  84.421  1.00  0.76           H  
ATOM    219  N   ASP A  25      97.817 132.160  86.673  1.00  0.80           N  
ATOM    220  CA  ASP A  25      97.380 132.707  87.963  1.00  0.80           C  
ATOM    221  C   ASP A  25      97.544 131.703  89.114  1.00  0.80           C  
ATOM    222  O   ASP A  25      98.006 132.101  90.183  1.00  0.80           O  
ATOM    223  CB  ASP A  25      95.924 133.240  87.938  1.00  0.80           C  
ATOM    224  CG  ASP A  25      95.626 134.349  86.913  1.00  0.80           C  
ATOM    225  OD1 ASP A  25      96.563 135.090  86.541  1.00  0.80           O  
ATOM    226  OD2 ASP A  25      94.423 134.535  86.624  1.00  0.80           O1-
ATOM    227  H   ASP A  25      97.090 132.031  85.980  1.00  0.80           H  
ATOM    228  HA  ASP A  25      98.041 133.546  88.190  1.00  0.80           H  
ATOM    229  HB2 ASP A  25      95.247 132.409  87.731  1.00  0.80           H  
ATOM    230  HB3 ASP A  25      95.658 133.629  88.922  1.00  0.80           H  
ATOM    231  N   PHE A  26      97.201 130.425  88.868  1.00  0.78           N  
ATOM    232  CA  PHE A  26      97.369 129.334  89.828  1.00  0.78           C  
ATOM    233  C   PHE A  26      98.842 129.058  90.177  1.00  0.78           C  
ATOM    234  O   PHE A  26      99.153 128.919  91.358  1.00  0.78           O  
ATOM    235  CB  PHE A  26      96.608 128.075  89.354  1.00  0.78           C  
ATOM    236  CG  PHE A  26      96.767 126.849  90.239  1.00  0.78           C  
ATOM    237  CD1 PHE A  26      97.726 125.861  89.929  1.00  0.78           C  
ATOM    238  CD2 PHE A  26      96.082 126.776  91.471  1.00  0.78           C  
ATOM    239  CE1 PHE A  26      97.958 124.815  90.812  1.00  0.78           C  
ATOM    240  CE2 PHE A  26      96.324 125.719  92.338  1.00  0.78           C  
ATOM    241  CZ  PHE A  26      97.257 124.743  92.010  1.00  0.78           C  
ATOM    242  H   PHE A  26      96.811 130.177  87.968  1.00  0.78           H  
ATOM    243  HA  PHE A  26      96.891 129.658  90.755  1.00  0.78           H  
ATOM    244  HB2 PHE A  26      95.543 128.309  89.309  1.00  0.78           H  
ATOM    245  HB3 PHE A  26      96.902 127.820  88.336  1.00  0.78           H  
ATOM    246  HD1 PHE A  26      98.282 125.921  89.006  1.00  0.78           H  
ATOM    247  HD2 PHE A  26      95.378 127.547  91.747  1.00  0.78           H  
ATOM    248  HE1 PHE A  26      98.691 124.060  90.570  1.00  0.78           H  
ATOM    249  HE2 PHE A  26      95.795 125.662  93.278  1.00  0.78           H  
ATOM    250  HZ  PHE A  26      97.446 123.929  92.693  1.00  0.78           H  
ATOM    251  N   PHE A  27      99.717 129.028  89.155  1.00  0.79           N  
ATOM    252  CA  PHE A  27     101.165 128.891  89.322  1.00  0.79           C  
ATOM    253  C   PHE A  27     101.801 130.100  90.012  1.00  0.79           C  
ATOM    254  O   PHE A  27     102.620 129.891  90.903  1.00  0.79           O  
ATOM    255  CB  PHE A  27     101.865 128.587  87.980  1.00  0.79           C  
ATOM    256  CG  PHE A  27     101.618 127.224  87.346  1.00  0.79           C  
ATOM    257  CD1 PHE A  27     100.950 126.176  88.024  1.00  0.79           C  
ATOM    258  CD2 PHE A  27     102.136 126.972  86.060  1.00  0.79           C  
ATOM    259  CE1 PHE A  27     100.765 124.949  87.405  1.00  0.79           C  
ATOM    260  CE2 PHE A  27     101.946 125.733  85.464  1.00  0.79           C  
ATOM    261  CZ  PHE A  27     101.257 124.729  86.126  1.00  0.79           C  
ATOM    262  H   PHE A  27      99.385 129.130  88.204  1.00  0.79           H  
ATOM    263  HA  PHE A  27     101.348 128.053  89.996  1.00  0.79           H  
ATOM    264  HB2 PHE A  27     101.590 129.348  87.248  1.00  0.79           H  
ATOM    265  HB3 PHE A  27     102.944 128.679  88.106  1.00  0.79           H  
ATOM    266  HD1 PHE A  27     100.562 126.307  89.022  1.00  0.79           H  
ATOM    267  HD2 PHE A  27     102.669 127.747  85.529  1.00  0.79           H  
ATOM    268  HE1 PHE A  27     100.238 124.160  87.922  1.00  0.79           H  
ATOM    269  HE2 PHE A  27     102.318 125.554  84.468  1.00  0.79           H  
ATOM    270  HZ  PHE A  27     101.107 123.772  85.647  1.00  0.79           H  
ATOM    271  N   TYR A  28     101.380 131.326  89.647  1.00  0.80           N  
ATOM    272  CA  TYR A  28     101.818 132.561  90.301  1.00  0.80           C  
ATOM    273  C   TYR A  28     101.555 132.536  91.816  1.00  0.80           C  
ATOM    274  O   TYR A  28     102.498 132.746  92.568  1.00  0.80           O  
ATOM    275  CB  TYR A  28     101.217 133.809  89.613  1.00  0.80           C  
ATOM    276  CG  TYR A  28     101.630 135.125  90.256  1.00  0.80           C  
ATOM    277  CD1 TYR A  28     100.807 135.731  91.230  1.00  0.80           C  
ATOM    278  CD2 TYR A  28     102.868 135.715  89.925  1.00  0.80           C  
ATOM    279  CE1 TYR A  28     101.238 136.895  91.896  1.00  0.80           C  
ATOM    280  CE2 TYR A  28     103.301 136.876  90.594  1.00  0.80           C  
ATOM    281  CZ  TYR A  28     102.492 137.459  91.588  1.00  0.80           C  
ATOM    282  OH  TYR A  28     102.925 138.569  92.254  1.00  0.80           O  
ATOM    283  H   TYR A  28     100.707 131.429  88.898  1.00  0.80           H  
ATOM    284  HA  TYR A  28     102.900 132.611  90.162  1.00  0.80           H  
ATOM    285  HB2 TYR A  28     101.518 133.830  88.564  1.00  0.80           H  
ATOM    286  HB3 TYR A  28     100.129 133.748  89.610  1.00  0.80           H  
ATOM    287  HD1 TYR A  28      99.858 135.287  91.492  1.00  0.80           H  
ATOM    288  HD2 TYR A  28     103.500 135.266  89.172  1.00  0.80           H  
ATOM    289  HE1 TYR A  28     100.611 137.339  92.655  1.00  0.80           H  
ATOM    290  HE2 TYR A  28     104.258 137.313  90.347  1.00  0.80           H  
ATOM    291  HH  TYR A  28     102.293 138.890  92.901  1.00  0.80           H  
ATOM    292  N   ILE A  29     100.319 132.202  92.224  1.00  0.85           N  
ATOM    293  CA  ILE A  29      99.910 132.057  93.625  1.00  0.85           C  
ATOM    294  C   ILE A  29     100.654 130.925  94.368  1.00  0.85           C  
ATOM    295  O   ILE A  29     101.029 131.125  95.522  1.00  0.85           O  
ATOM    296  CB  ILE A  29      98.368 131.843  93.737  1.00  0.85           C  
ATOM    297  CG1 ILE A  29      97.610 133.120  93.303  1.00  0.85           C  
ATOM    298  CG2 ILE A  29      97.856 131.382  95.124  1.00  0.85           C  
ATOM    299  CD1 ILE A  29      96.135 132.877  92.948  1.00  0.85           C  
ATOM    300  H   ILE A  29      99.601 132.026  91.534  1.00  0.85           H  
ATOM    301  HA  ILE A  29     100.160 132.992  94.130  1.00  0.85           H  
ATOM    302  HB  ILE A  29      98.107 131.056  93.026  1.00  0.85           H  
ATOM    303 HG12 ILE A  29      97.674 133.867  94.096  1.00  0.85           H  
ATOM    304 HG13 ILE A  29      98.090 133.578  92.438  1.00  0.85           H  
ATOM    305 HG21 ILE A  29      96.769 131.315  95.144  1.00  0.85           H  
ATOM    306 HG22 ILE A  29      98.224 130.392  95.395  1.00  0.85           H  
ATOM    307 HG23 ILE A  29      98.157 132.080  95.906  1.00  0.85           H  
ATOM    308 HD11 ILE A  29      95.784 133.622  92.233  1.00  0.85           H  
ATOM    309 HD12 ILE A  29      95.983 131.897  92.496  1.00  0.85           H  
ATOM    310 HD13 ILE A  29      95.500 132.944  93.831  1.00  0.85           H  
ATOM    311  N   LEU A  30     100.861 129.777  93.698  1.00  0.84           N  
ATOM    312  CA  LEU A  30     101.527 128.594  94.248  1.00  0.84           C  
ATOM    313  C   LEU A  30     103.020 128.835  94.539  1.00  0.84           C  
ATOM    314  O   LEU A  30     103.454 128.585  95.663  1.00  0.84           O  
ATOM    315  CB  LEU A  30     101.285 127.393  93.303  1.00  0.84           C  
ATOM    316  CG  LEU A  30     101.840 126.031  93.781  1.00  0.84           C  
ATOM    317  CD1 LEU A  30     101.222 125.592  95.125  1.00  0.84           C  
ATOM    318  CD2 LEU A  30     101.672 124.958  92.684  1.00  0.84           C  
ATOM    319  H   LEU A  30     100.510 129.687  92.753  1.00  0.84           H  
ATOM    320  HA  LEU A  30     101.042 128.378  95.201  1.00  0.84           H  
ATOM    321  HB2 LEU A  30     100.213 127.283  93.137  1.00  0.84           H  
ATOM    322  HB3 LEU A  30     101.715 127.627  92.329  1.00  0.84           H  
ATOM    323  HG  LEU A  30     102.915 126.137  93.934  1.00  0.84           H  
ATOM    324 HD11 LEU A  30     101.037 124.519  95.171  1.00  0.84           H  
ATOM    325 HD12 LEU A  30     101.888 125.836  95.953  1.00  0.84           H  
ATOM    326 HD13 LEU A  30     100.271 126.091  95.317  1.00  0.84           H  
ATOM    327 HD21 LEU A  30     102.629 124.490  92.451  1.00  0.84           H  
ATOM    328 HD22 LEU A  30     100.983 124.165  92.974  1.00  0.84           H  
ATOM    329 HD23 LEU A  30     101.289 125.379  91.753  1.00  0.84           H  
ATOM    330  N   PHE A  31     103.765 129.344  93.541  1.00  0.84           N  
ATOM    331  CA  PHE A  31     105.181 129.703  93.667  1.00  0.84           C  
ATOM    332  C   PHE A  31     105.434 130.918  94.581  1.00  0.84           C  
ATOM    333  O   PHE A  31     106.440 130.918  95.290  1.00  0.84           O  
ATOM    334  CB  PHE A  31     105.821 129.895  92.273  1.00  0.84           C  
ATOM    335  CG  PHE A  31     106.056 128.616  91.481  1.00  0.84           C  
ATOM    336  CD1 PHE A  31     106.985 127.654  91.936  1.00  0.84           C  
ATOM    337  CD2 PHE A  31     105.334 128.357  90.296  1.00  0.84           C  
ATOM    338  CE1 PHE A  31     107.178 126.481  91.217  1.00  0.84           C  
ATOM    339  CE2 PHE A  31     105.531 127.174  89.599  1.00  0.84           C  
ATOM    340  CZ  PHE A  31     106.451 126.242  90.057  1.00  0.84           C  
ATOM    341  H   PHE A  31     103.335 129.529  92.643  1.00  0.84           H  
ATOM    342  HA  PHE A  31     105.685 128.862  94.147  1.00  0.84           H  
ATOM    343  HB2 PHE A  31     105.203 130.568  91.680  1.00  0.84           H  
ATOM    344  HB3 PHE A  31     106.787 130.391  92.373  1.00  0.84           H  
ATOM    345  HD1 PHE A  31     107.549 127.828  92.841  1.00  0.84           H  
ATOM    346  HD2 PHE A  31     104.649 129.087  89.900  1.00  0.84           H  
ATOM    347  HE1 PHE A  31     107.892 125.748  91.564  1.00  0.84           H  
ATOM    348  HE2 PHE A  31     104.978 126.986  88.690  1.00  0.84           H  
ATOM    349  HZ  PHE A  31     106.604 125.333  89.497  1.00  0.84           H  
ATOM    350  N   LEU A  32     104.506 131.895  94.593  1.00  0.84           N  
ATOM    351  CA  LEU A  32     104.519 133.055  95.496  1.00  0.84           C  
ATOM    352  C   LEU A  32     104.070 132.702  96.930  1.00  0.84           C  
ATOM    353  O   LEU A  32     104.256 133.536  97.808  1.00  0.84           O  
ATOM    354  CB  LEU A  32     103.658 134.196  94.895  1.00  0.84           C  
ATOM    355  CG  LEU A  32     103.786 135.608  95.526  1.00  0.84           C  
ATOM    356  CD1 LEU A  32     105.069 136.318  95.063  1.00  0.84           C  
ATOM    357  CD2 LEU A  32     102.541 136.473  95.257  1.00  0.84           C  
ATOM    358  H   LEU A  32     103.709 131.833  93.972  1.00  0.84           H  
ATOM    359  HA  LEU A  32     105.549 133.407  95.560  1.00  0.84           H  
ATOM    360  HB2 LEU A  32     103.898 134.306  93.838  1.00  0.84           H  
ATOM    361  HB3 LEU A  32     102.616 133.874  94.941  1.00  0.84           H  
ATOM    362  HG  LEU A  32     103.846 135.536  96.607  1.00  0.84           H  
ATOM    363 HD11 LEU A  32     105.198 137.267  95.583  1.00  0.84           H  
ATOM    364 HD12 LEU A  32     105.953 135.715  95.266  1.00  0.84           H  
ATOM    365 HD13 LEU A  32     105.040 136.528  93.993  1.00  0.84           H  
ATOM    366 HD21 LEU A  32     102.795 137.413  94.768  1.00  0.84           H  
ATOM    367 HD22 LEU A  32     101.813 135.968  94.622  1.00  0.84           H  
ATOM    368 HD23 LEU A  32     102.034 136.725  96.189  1.00  0.84           H  
ATOM    369  N   PHE A  33     103.523 131.499  97.179  1.00  0.85           N  
ATOM    370  CA  PHE A  33     103.290 131.003  98.538  1.00  0.85           C  
ATOM    371  C   PHE A  33     104.504 130.210  99.047  1.00  0.85           C  
ATOM    372  O   PHE A  33     104.953 130.459 100.164  1.00  0.85           O  
ATOM    373  CB  PHE A  33     101.970 130.207  98.623  1.00  0.85           C  
ATOM    374  CG  PHE A  33     101.653 129.667 100.009  1.00  0.85           C  
ATOM    375  CD1 PHE A  33     101.981 128.338 100.356  1.00  0.85           C  
ATOM    376  CD2 PHE A  33     101.195 130.543 101.017  1.00  0.85           C  
ATOM    377  CE1 PHE A  33     101.791 127.894 101.658  1.00  0.85           C  
ATOM    378  CE2 PHE A  33     101.018 130.081 102.315  1.00  0.85           C  
ATOM    379  CZ  PHE A  33     101.308 128.760 102.632  1.00  0.85           C  
ATOM    380  H   PHE A  33     103.344 130.856  96.421  1.00  0.85           H  
ATOM    381  HA  PHE A  33     103.167 131.849  99.216  1.00  0.85           H  
ATOM    382  HB2 PHE A  33     101.149 130.863  98.333  1.00  0.85           H  
ATOM    383  HB3 PHE A  33     101.968 129.388  97.902  1.00  0.85           H  
ATOM    384  HD1 PHE A  33     102.385 127.666  99.613  1.00  0.85           H  
ATOM    385  HD2 PHE A  33     100.988 131.578 100.784  1.00  0.85           H  
ATOM    386  HE1 PHE A  33     102.035 126.875 101.919  1.00  0.85           H  
ATOM    387  HE2 PHE A  33     100.661 130.753 103.081  1.00  0.85           H  
ATOM    388  HZ  PHE A  33     101.172 128.409 103.644  1.00  0.85           H  
ATOM    389  N   ILE A  34     105.027 129.298  98.210  1.00  0.89           N  
ATOM    390  CA  ILE A  34     106.174 128.434  98.507  1.00  0.89           C  
ATOM    391  C   ILE A  34     107.474 129.211  98.809  1.00  0.89           C  
ATOM    392  O   ILE A  34     108.181 128.839  99.745  1.00  0.89           O  
ATOM    393  CB  ILE A  34     106.405 127.407  97.353  1.00  0.89           C  
ATOM    394  CG1 ILE A  34     105.274 126.349  97.347  1.00  0.89           C  
ATOM    395  CG2 ILE A  34     107.790 126.710  97.328  1.00  0.89           C  
ATOM    396  CD1 ILE A  34     105.169 125.550  96.040  1.00  0.89           C  
ATOM    397  H   ILE A  34     104.595 129.156  97.307  1.00  0.89           H  
ATOM    398  HA  ILE A  34     105.923 127.876  99.412  1.00  0.89           H  
ATOM    399  HB  ILE A  34     106.325 127.962  96.417  1.00  0.89           H  
ATOM    400 HG12 ILE A  34     105.416 125.657  98.176  1.00  0.89           H  
ATOM    401 HG13 ILE A  34     104.309 126.823  97.528  1.00  0.89           H  
ATOM    402 HG21 ILE A  34     107.854 125.971  96.530  1.00  0.89           H  
ATOM    403 HG22 ILE A  34     108.603 127.413  97.146  1.00  0.89           H  
ATOM    404 HG23 ILE A  34     107.998 126.197  98.265  1.00  0.89           H  
ATOM    405 HD11 ILE A  34     104.189 125.082  95.951  1.00  0.89           H  
ATOM    406 HD12 ILE A  34     105.309 126.188  95.167  1.00  0.89           H  
ATOM    407 HD13 ILE A  34     105.912 124.753  96.000  1.00  0.89           H  
ATOM    408  N   TYR A  35     107.752 130.270  98.028  1.00  0.86           N  
ATOM    409  CA  TYR A  35     108.959 131.090  98.145  1.00  0.86           C  
ATOM    410  C   TYR A  35     109.099 131.879  99.470  1.00  0.86           C  
ATOM    411  O   TYR A  35     110.140 131.720 100.106  1.00  0.86           O  
ATOM    412  CB  TYR A  35     109.123 131.959  96.881  1.00  0.86           C  
ATOM    413  CG  TYR A  35     110.331 132.882  96.878  1.00  0.86           C  
ATOM    414  CD1 TYR A  35     111.632 132.340  96.946  1.00  0.86           C  
ATOM    415  CD2 TYR A  35     110.161 134.281  96.829  1.00  0.86           C  
ATOM    416  CE1 TYR A  35     112.755 133.188  96.981  1.00  0.86           C  
ATOM    417  CE2 TYR A  35     111.284 135.129  96.861  1.00  0.86           C  
ATOM    418  CZ  TYR A  35     112.581 134.585  96.940  1.00  0.86           C  
ATOM    419  OH  TYR A  35     113.661 135.419  96.968  1.00  0.86           O  
ATOM    420  H   TYR A  35     107.120 130.512  97.276  1.00  0.86           H  
ATOM    421  HA  TYR A  35     109.788 130.379  98.129  1.00  0.86           H  
ATOM    422  HB2 TYR A  35     109.213 131.301  96.019  1.00  0.86           H  
ATOM    423  HB3 TYR A  35     108.223 132.550  96.708  1.00  0.86           H  
ATOM    424  HD1 TYR A  35     111.770 131.270  96.983  1.00  0.86           H  
ATOM    425  HD2 TYR A  35     109.170 134.709  96.777  1.00  0.86           H  
ATOM    426  HE1 TYR A  35     113.745 132.760  97.042  1.00  0.86           H  
ATOM    427  HE2 TYR A  35     111.149 136.200  96.827  1.00  0.86           H  
ATOM    428  HH  TYR A  35     114.509 134.969  96.937  1.00  0.86           H  
ATOM    429  N   PRO A  36     108.086 132.664  99.913  1.00  0.87           N  
ATOM    430  CA  PRO A  36     108.137 133.310 101.236  1.00  0.87           C  
ATOM    431  C   PRO A  36     108.067 132.347 102.432  1.00  0.87           C  
ATOM    432  O   PRO A  36     108.672 132.672 103.446  1.00  0.87           O  
ATOM    433  CB  PRO A  36     106.993 134.330 101.230  1.00  0.87           C  
ATOM    434  CG  PRO A  36     106.023 133.796 100.200  1.00  0.87           C  
ATOM    435  CD  PRO A  36     106.932 133.142  99.160  1.00  0.87           C  
ATOM    436  HA  PRO A  36     109.071 133.866 101.317  1.00  0.87           H  
ATOM    437  HB2 PRO A  36     106.525 134.478 102.205  1.00  0.87           H  
ATOM    438  HB3 PRO A  36     107.376 135.297 100.904  1.00  0.87           H  
ATOM    439  HG2 PRO A  36     105.386 133.041 100.661  1.00  0.87           H  
ATOM    440  HG3 PRO A  36     105.381 134.578  99.798  1.00  0.87           H  
ATOM    441  HD2 PRO A  36     106.413 132.353  98.624  1.00  0.87           H  
ATOM    442  HD3 PRO A  36     107.268 133.883  98.435  1.00  0.87           H  
ATOM    443  N   ILE A  37     107.413 131.176 102.305  1.00  0.90           N  
ATOM    444  CA  ILE A  37     107.455 130.120 103.330  1.00  0.90           C  
ATOM    445  C   ILE A  37     108.872 129.531 103.508  1.00  0.90           C  
ATOM    446  O   ILE A  37     109.292 129.321 104.647  1.00  0.90           O  
ATOM    447  CB  ILE A  37     106.422 128.983 103.050  1.00  0.90           C  
ATOM    448  CG1 ILE A  37     104.969 129.475 103.253  1.00  0.90           C  
ATOM    449  CG2 ILE A  37     106.653 127.648 103.800  1.00  0.90           C  
ATOM    450  CD1 ILE A  37     104.569 129.815 104.698  1.00  0.90           C  
ATOM    451  H   ILE A  37     106.912 130.960 101.453  1.00  0.90           H  
ATOM    452  HA  ILE A  37     107.197 130.586 104.282  1.00  0.90           H  
ATOM    453  HB  ILE A  37     106.502 128.742 101.988  1.00  0.90           H  
ATOM    454 HG12 ILE A  37     104.799 130.369 102.656  1.00  0.90           H  
ATOM    455 HG13 ILE A  37     104.281 128.729 102.858  1.00  0.90           H  
ATOM    456 HG21 ILE A  37     105.834 126.952 103.617  1.00  0.90           H  
ATOM    457 HG22 ILE A  37     107.562 127.146 103.470  1.00  0.90           H  
ATOM    458 HG23 ILE A  37     106.731 127.794 104.878  1.00  0.90           H  
ATOM    459 HD11 ILE A  37     103.483 129.862 104.790  1.00  0.90           H  
ATOM    460 HD12 ILE A  37     104.922 129.076 105.414  1.00  0.90           H  
ATOM    461 HD13 ILE A  37     104.960 130.788 104.997  1.00  0.90           H  
ATOM    462  N   THR A  38     109.593 129.336 102.389  1.00  0.89           N  
ATOM    463  CA  THR A  38     111.000 128.929 102.364  1.00  0.89           C  
ATOM    464  C   THR A  38     111.920 130.012 102.963  1.00  0.89           C  
ATOM    465  O   THR A  38     112.743 129.685 103.817  1.00  0.89           O  
ATOM    466  CB  THR A  38     111.480 128.606 100.920  1.00  0.89           C  
ATOM    467  CG2 THR A  38     112.968 128.241 100.769  1.00  0.89           C  
ATOM    468  OG1 THR A  38     110.719 127.532 100.407  1.00  0.89           O  
ATOM    469  H   THR A  38     109.172 129.532 101.491  1.00  0.89           H  
ATOM    470  HA  THR A  38     111.099 128.026 102.971  1.00  0.89           H  
ATOM    471  HB  THR A  38     111.281 129.456 100.268  1.00  0.89           H  
ATOM    472  HG1 THR A  38     109.810 127.828 100.292  1.00  0.89           H  
ATOM    473 HG21 THR A  38     113.187 127.897  99.758  1.00  0.89           H  
ATOM    474 HG22 THR A  38     113.618 129.096 100.959  1.00  0.89           H  
ATOM    475 HG23 THR A  38     113.248 127.447 101.459  1.00  0.89           H  
ATOM    476  N   LEU A  39     111.738 131.276 102.538  1.00  0.88           N  
ATOM    477  CA  LEU A  39     112.515 132.434 102.984  1.00  0.88           C  
ATOM    478  C   LEU A  39     112.353 132.726 104.486  1.00  0.88           C  
ATOM    479  O   LEU A  39     113.366 132.891 105.161  1.00  0.88           O  
ATOM    480  CB  LEU A  39     112.161 133.657 102.105  1.00  0.88           C  
ATOM    481  CG  LEU A  39     112.943 134.960 102.401  1.00  0.88           C  
ATOM    482  CD1 LEU A  39     114.468 134.775 102.252  1.00  0.88           C  
ATOM    483  CD2 LEU A  39     112.408 136.126 101.542  1.00  0.88           C  
ATOM    484  H   LEU A  39     111.035 131.462 101.833  1.00  0.88           H  
ATOM    485  HA  LEU A  39     113.563 132.184 102.814  1.00  0.88           H  
ATOM    486  HB2 LEU A  39     112.301 133.393 101.055  1.00  0.88           H  
ATOM    487  HB3 LEU A  39     111.098 133.862 102.221  1.00  0.88           H  
ATOM    488  HG  LEU A  39     112.753 135.242 103.437  1.00  0.88           H  
ATOM    489 HD11 LEU A  39     114.950 135.618 101.757  1.00  0.88           H  
ATOM    490 HD12 LEU A  39     114.941 134.667 103.229  1.00  0.88           H  
ATOM    491 HD13 LEU A  39     114.711 133.885 101.673  1.00  0.88           H  
ATOM    492 HD21 LEU A  39     112.123 136.971 102.170  1.00  0.88           H  
ATOM    493 HD22 LEU A  39     113.140 136.489 100.821  1.00  0.88           H  
ATOM    494 HD23 LEU A  39     111.524 135.840 100.970  1.00  0.88           H  
ATOM    495  N   ILE A  40     111.101 132.752 104.978  1.00  0.89           N  
ATOM    496  CA  ILE A  40     110.752 132.961 106.387  1.00  0.89           C  
ATOM    497  C   ILE A  40     111.278 131.833 107.294  1.00  0.89           C  
ATOM    498  O   ILE A  40     111.837 132.138 108.344  1.00  0.89           O  
ATOM    499  CB  ILE A  40     109.210 133.127 106.589  1.00  0.89           C  
ATOM    500  CG1 ILE A  40     108.717 134.461 105.979  1.00  0.89           C  
ATOM    501  CG2 ILE A  40     108.705 133.022 108.049  1.00  0.89           C  
ATOM    502  CD1 ILE A  40     107.202 134.506 105.718  1.00  0.89           C  
ATOM    503  H   ILE A  40     110.319 132.610 104.351  1.00  0.89           H  
ATOM    504  HA  ILE A  40     111.237 133.887 106.705  1.00  0.89           H  
ATOM    505  HB  ILE A  40     108.732 132.314 106.040  1.00  0.89           H  
ATOM    506 HG12 ILE A  40     108.994 135.284 106.639  1.00  0.89           H  
ATOM    507 HG13 ILE A  40     109.230 134.666 105.039  1.00  0.89           H  
ATOM    508 HG21 ILE A  40     107.629 133.183 108.108  1.00  0.89           H  
ATOM    509 HG22 ILE A  40     108.888 132.042 108.489  1.00  0.89           H  
ATOM    510 HG23 ILE A  40     109.182 133.771 108.680  1.00  0.89           H  
ATOM    511 HD11 ILE A  40     106.975 135.154 104.871  1.00  0.89           H  
ATOM    512 HD12 ILE A  40     106.799 133.519 105.490  1.00  0.89           H  
ATOM    513 HD13 ILE A  40     106.666 134.895 106.584  1.00  0.89           H  
ATOM    514  N   GLY A  41     111.114 130.568 106.862  1.00  0.92           N  
ATOM    515  CA  GLY A  41     111.530 129.378 107.606  1.00  0.92           C  
ATOM    516  C   GLY A  41     113.053 129.326 107.791  1.00  0.92           C  
ATOM    517  O   GLY A  41     113.517 129.112 108.909  1.00  0.92           O  
ATOM    518  H   GLY A  41     110.649 130.407 105.978  1.00  0.92           H  
ATOM    519  HA2 GLY A  41     111.033 129.358 108.578  1.00  0.92           H  
ATOM    520  HA3 GLY A  41     111.208 128.490 107.061  1.00  0.92           H  
ATOM    521  N   ASN A  42     113.818 129.570 106.711  1.00  0.87           N  
ATOM    522  CA  ASN A  42     115.284 129.620 106.723  1.00  0.87           C  
ATOM    523  C   ASN A  42     115.833 130.834 107.496  1.00  0.87           C  
ATOM    524  O   ASN A  42     116.829 130.672 108.197  1.00  0.87           O  
ATOM    525  CB  ASN A  42     115.823 129.615 105.275  1.00  0.87           C  
ATOM    526  CG  ASN A  42     115.652 128.291 104.519  1.00  0.87           C  
ATOM    527  ND2 ASN A  42     115.446 128.361 103.203  1.00  0.87           N  
ATOM    528  OD1 ASN A  42     115.741 127.214 105.101  1.00  0.87           O  
ATOM    529  H   ASN A  42     113.374 129.742 105.818  1.00  0.87           H  
ATOM    530  HA  ASN A  42     115.618 128.711 107.226  1.00  0.87           H  
ATOM    531  HB2 ASN A  42     115.376 130.434 104.709  1.00  0.87           H  
ATOM    532  HB3 ASN A  42     116.896 129.799 105.300  1.00  0.87           H  
ATOM    533 HD21 ASN A  42     115.377 129.255 102.740  1.00  0.87           H  
ATOM    534 HD22 ASN A  42     115.332 127.512 102.668  1.00  0.87           H  
ATOM    535  N   LEU A  43     115.181 132.007 107.385  1.00  0.88           N  
ATOM    536  CA  LEU A  43     115.565 133.234 108.093  1.00  0.88           C  
ATOM    537  C   LEU A  43     115.399 133.115 109.620  1.00  0.88           C  
ATOM    538  O   LEU A  43     116.291 133.552 110.345  1.00  0.88           O  
ATOM    539  CB  LEU A  43     114.796 134.440 107.502  1.00  0.88           C  
ATOM    540  CG  LEU A  43     115.129 135.827 108.105  1.00  0.88           C  
ATOM    541  CD1 LEU A  43     116.618 136.200 107.937  1.00  0.88           C  
ATOM    542  CD2 LEU A  43     114.188 136.914 107.543  1.00  0.88           C  
ATOM    543  H   LEU A  43     114.373 132.076 106.779  1.00  0.88           H  
ATOM    544  HA  LEU A  43     116.628 133.385 107.897  1.00  0.88           H  
ATOM    545  HB2 LEU A  43     114.983 134.485 106.428  1.00  0.88           H  
ATOM    546  HB3 LEU A  43     113.726 134.255 107.614  1.00  0.88           H  
ATOM    547  HG  LEU A  43     114.921 135.784 109.174  1.00  0.88           H  
ATOM    548 HD11 LEU A  43     116.762 137.242 107.655  1.00  0.88           H  
ATOM    549 HD12 LEU A  43     117.158 136.049 108.872  1.00  0.88           H  
ATOM    550 HD13 LEU A  43     117.109 135.591 107.177  1.00  0.88           H  
ATOM    551 HD21 LEU A  43     113.699 137.458 108.352  1.00  0.88           H  
ATOM    552 HD22 LEU A  43     114.712 137.648 106.930  1.00  0.88           H  
ATOM    553 HD23 LEU A  43     113.400 136.491 106.919  1.00  0.88           H  
ATOM    554  N   LEU A  44     114.298 132.488 110.073  1.00  0.86           N  
ATOM    555  CA  LEU A  44     114.017 132.203 111.485  1.00  0.86           C  
ATOM    556  C   LEU A  44     115.059 131.261 112.114  1.00  0.86           C  
ATOM    557  O   LEU A  44     115.484 131.523 113.238  1.00  0.86           O  
ATOM    558  CB  LEU A  44     112.587 131.624 111.644  1.00  0.86           C  
ATOM    559  CG  LEU A  44     111.522 132.639 112.117  1.00  0.86           C  
ATOM    560  CD1 LEU A  44     111.318 133.827 111.151  1.00  0.86           C  
ATOM    561  CD2 LEU A  44     110.197 131.926 112.469  1.00  0.86           C  
ATOM    562  H   LEU A  44     113.604 132.166 109.410  1.00  0.86           H  
ATOM    563  HA  LEU A  44     114.079 133.148 112.028  1.00  0.86           H  
ATOM    564  HB2 LEU A  44     112.266 131.130 110.726  1.00  0.86           H  
ATOM    565  HB3 LEU A  44     112.605 130.826 112.391  1.00  0.86           H  
ATOM    566  HG  LEU A  44     111.897 133.061 113.051  1.00  0.86           H  
ATOM    567 HD11 LEU A  44     111.476 134.772 111.670  1.00  0.86           H  
ATOM    568 HD12 LEU A  44     112.010 133.813 110.313  1.00  0.86           H  
ATOM    569 HD13 LEU A  44     110.315 133.860 110.728  1.00  0.86           H  
ATOM    570 HD21 LEU A  44     109.337 132.337 111.942  1.00  0.86           H  
ATOM    571 HD22 LEU A  44     110.231 130.861 112.232  1.00  0.86           H  
ATOM    572 HD23 LEU A  44     109.987 132.010 113.535  1.00  0.86           H  
ATOM    573  N   ILE A  45     115.468 130.215 111.373  1.00  0.86           N  
ATOM    574  CA  ILE A  45     116.503 129.259 111.780  1.00  0.86           C  
ATOM    575  C   ILE A  45     117.889 129.917 111.922  1.00  0.86           C  
ATOM    576  O   ILE A  45     118.570 129.654 112.912  1.00  0.86           O  
ATOM    577  CB  ILE A  45     116.594 128.058 110.790  1.00  0.86           C  
ATOM    578  CG1 ILE A  45     115.329 127.181 110.893  1.00  0.86           C  
ATOM    579  CG2 ILE A  45     117.854 127.170 110.928  1.00  0.86           C  
ATOM    580  CD1 ILE A  45     115.088 126.326 109.646  1.00  0.86           C  
ATOM    581  H   ILE A  45     115.062 130.067 110.459  1.00  0.86           H  
ATOM    582  HA  ILE A  45     116.223 128.871 112.762  1.00  0.86           H  
ATOM    583  HB  ILE A  45     116.616 128.476 109.783  1.00  0.86           H  
ATOM    584 HG12 ILE A  45     115.393 126.542 111.774  1.00  0.86           H  
ATOM    585 HG13 ILE A  45     114.444 127.797 111.050  1.00  0.86           H  
ATOM    586 HG21 ILE A  45     117.815 126.307 110.265  1.00  0.86           H  
ATOM    587 HG22 ILE A  45     118.769 127.703 110.670  1.00  0.86           H  
ATOM    588 HG23 ILE A  45     117.956 126.798 111.947  1.00  0.86           H  
ATOM    589 HD11 ILE A  45     114.068 125.948 109.635  1.00  0.86           H  
ATOM    590 HD12 ILE A  45     115.231 126.907 108.737  1.00  0.86           H  
ATOM    591 HD13 ILE A  45     115.760 125.471 109.599  1.00  0.86           H  
ATOM    592  N   VAL A  46     118.259 130.771 110.951  1.00  0.90           N  
ATOM    593  CA  VAL A  46     119.517 131.517 110.938  1.00  0.90           C  
ATOM    594  C   VAL A  46     119.634 132.500 112.121  1.00  0.90           C  
ATOM    595  O   VAL A  46     120.657 132.470 112.801  1.00  0.90           O  
ATOM    596  CB  VAL A  46     119.736 132.242 109.574  1.00  0.90           C  
ATOM    597  CG1 VAL A  46     120.802 133.360 109.568  1.00  0.90           C  
ATOM    598  CG2 VAL A  46     120.078 131.219 108.474  1.00  0.90           C  
ATOM    599  H   VAL A  46     117.641 130.926 110.165  1.00  0.90           H  
ATOM    600  HA  VAL A  46     120.318 130.783 111.055  1.00  0.90           H  
ATOM    601  HB  VAL A  46     118.790 132.705 109.291  1.00  0.90           H  
ATOM    602 HG11 VAL A  46     120.968 133.734 108.557  1.00  0.90           H  
ATOM    603 HG12 VAL A  46     120.503 134.217 110.171  1.00  0.90           H  
ATOM    604 HG13 VAL A  46     121.759 132.996 109.945  1.00  0.90           H  
ATOM    605 HG21 VAL A  46     120.067 131.681 107.487  1.00  0.90           H  
ATOM    606 HG22 VAL A  46     121.068 130.788 108.629  1.00  0.90           H  
ATOM    607 HG23 VAL A  46     119.370 130.393 108.452  1.00  0.90           H  
ATOM    608  N   LEU A  47     118.580 133.294 112.386  1.00  0.85           N  
ATOM    609  CA  LEU A  47     118.526 134.236 113.511  1.00  0.85           C  
ATOM    610  C   LEU A  47     118.538 133.543 114.888  1.00  0.85           C  
ATOM    611  O   LEU A  47     119.242 134.017 115.780  1.00  0.85           O  
ATOM    612  CB  LEU A  47     117.289 135.155 113.383  1.00  0.85           C  
ATOM    613  CG  LEU A  47     117.343 136.172 112.219  1.00  0.85           C  
ATOM    614  CD1 LEU A  47     116.011 136.943 112.106  1.00  0.85           C  
ATOM    615  CD2 LEU A  47     118.554 137.124 112.307  1.00  0.85           C  
ATOM    616  H   LEU A  47     117.763 133.258 111.790  1.00  0.85           H  
ATOM    617  HA  LEU A  47     119.429 134.846 113.467  1.00  0.85           H  
ATOM    618  HB2 LEU A  47     116.399 134.531 113.280  1.00  0.85           H  
ATOM    619  HB3 LEU A  47     117.154 135.713 114.311  1.00  0.85           H  
ATOM    620  HG  LEU A  47     117.458 135.608 111.294  1.00  0.85           H  
ATOM    621 HD11 LEU A  47     115.648 136.937 111.079  1.00  0.85           H  
ATOM    622 HD12 LEU A  47     115.229 136.503 112.725  1.00  0.85           H  
ATOM    623 HD13 LEU A  47     116.105 137.985 112.411  1.00  0.85           H  
ATOM    624 HD21 LEU A  47     118.301 138.150 112.039  1.00  0.85           H  
ATOM    625 HD22 LEU A  47     118.980 137.151 113.311  1.00  0.85           H  
ATOM    626 HD23 LEU A  47     119.343 136.805 111.625  1.00  0.85           H  
ATOM    627  N   ALA A  48     117.788 132.433 115.024  1.00  0.88           N  
ATOM    628  CA  ALA A  48     117.696 131.634 116.250  1.00  0.88           C  
ATOM    629  C   ALA A  48     119.007 130.921 116.623  1.00  0.88           C  
ATOM    630  O   ALA A  48     119.308 130.824 117.812  1.00  0.88           O  
ATOM    631  CB  ALA A  48     116.550 130.621 116.119  1.00  0.88           C  
ATOM    632  H   ALA A  48     117.230 132.110 114.244  1.00  0.88           H  
ATOM    633  HA  ALA A  48     117.448 132.314 117.068  1.00  0.88           H  
ATOM    634  HB1 ALA A  48     116.446 130.019 117.022  1.00  0.88           H  
ATOM    635  HB2 ALA A  48     115.599 131.129 115.958  1.00  0.88           H  
ATOM    636  HB3 ALA A  48     116.710 129.941 115.281  1.00  0.88           H  
ATOM    637  N   ILE A  49     119.772 130.458 115.617  1.00  0.86           N  
ATOM    638  CA  ILE A  49     121.094 129.860 115.814  1.00  0.86           C  
ATOM    639  C   ILE A  49     122.166 130.908 116.161  1.00  0.86           C  
ATOM    640  O   ILE A  49     122.951 130.675 117.080  1.00  0.86           O  
ATOM    641  CB  ILE A  49     121.556 128.994 114.596  1.00  0.86           C  
ATOM    642  CG1 ILE A  49     120.725 127.695 114.524  1.00  0.86           C  
ATOM    643  CG2 ILE A  49     123.063 128.640 114.570  1.00  0.86           C  
ATOM    644  CD1 ILE A  49     120.773 126.975 113.167  1.00  0.86           C  
ATOM    645  H   ILE A  49     119.453 130.546 114.661  1.00  0.86           H  
ATOM    646  HA  ILE A  49     121.023 129.201 116.676  1.00  0.86           H  
ATOM    647  HB  ILE A  49     121.345 129.568 113.691  1.00  0.86           H  
ATOM    648 HG12 ILE A  49     121.050 127.008 115.306  1.00  0.86           H  
ATOM    649 HG13 ILE A  49     119.688 127.922 114.749  1.00  0.86           H  
ATOM    650 HG21 ILE A  49     123.303 127.963 113.753  1.00  0.86           H  
ATOM    651 HG22 ILE A  49     123.693 129.518 114.427  1.00  0.86           H  
ATOM    652 HG23 ILE A  49     123.369 128.151 115.496  1.00  0.86           H  
ATOM    653 HD11 ILE A  49     119.948 126.268 113.079  1.00  0.86           H  
ATOM    654 HD12 ILE A  49     120.701 127.677 112.336  1.00  0.86           H  
ATOM    655 HD13 ILE A  49     121.693 126.406 113.049  1.00  0.86           H  
ATOM    656  N   CYS A  50     122.184 132.024 115.412  1.00  0.89           N  
ATOM    657  CA  CYS A  50     123.227 133.045 115.492  1.00  0.89           C  
ATOM    658  C   CYS A  50     123.200 133.853 116.799  1.00  0.89           C  
ATOM    659  O   CYS A  50     124.257 134.016 117.408  1.00  0.89           O  
ATOM    660  CB  CYS A  50     123.191 134.010 114.288  1.00  0.89           C  
ATOM    661  SG  CYS A  50     123.743 133.161 112.781  1.00  0.89           S  
ATOM    662  H   CYS A  50     121.497 132.144 114.679  1.00  0.89           H  
ATOM    663  HA  CYS A  50     124.188 132.527 115.468  1.00  0.89           H  
ATOM    664  HB2 CYS A  50     122.189 134.412 114.135  1.00  0.89           H  
ATOM    665  HB3 CYS A  50     123.855 134.861 114.449  1.00  0.89           H  
ATOM    666  HG  CYS A  50     122.634 132.428 112.629  1.00  0.89           H  
ATOM    667  N   SER A  51     122.023 134.383 117.175  1.00  0.83           N  
ATOM    668  CA  SER A  51     121.922 135.481 118.138  1.00  0.83           C  
ATOM    669  C   SER A  51     120.713 135.305 119.068  1.00  0.83           C  
ATOM    670  O   SER A  51     119.799 136.131 119.034  1.00  0.83           O  
ATOM    671  CB  SER A  51     121.877 136.819 117.357  1.00  0.83           C  
ATOM    672  OG  SER A  51     123.132 137.123 116.781  1.00  0.83           O  
ATOM    673  H   SER A  51     121.181 134.172 116.654  1.00  0.83           H  
ATOM    674  HA  SER A  51     122.791 135.499 118.799  1.00  0.83           H  
ATOM    675  HB2 SER A  51     121.117 136.793 116.574  1.00  0.83           H  
ATOM    676  HB3 SER A  51     121.624 137.649 118.018  1.00  0.83           H  
ATOM    677  HG  SER A  51     123.760 137.294 117.487  1.00  0.83           H  
ATOM    678  N   ASP A  52     120.728 134.247 119.898  1.00  0.82           N  
ATOM    679  CA  ASP A  52     119.651 133.992 120.859  1.00  0.82           C  
ATOM    680  C   ASP A  52     120.115 133.109 122.034  1.00  0.82           C  
ATOM    681  O   ASP A  52     119.831 133.451 123.182  1.00  0.82           O  
ATOM    682  CB  ASP A  52     118.386 133.416 120.163  1.00  0.82           C  
ATOM    683  CG  ASP A  52     117.129 133.251 121.030  1.00  0.82           C  
ATOM    684  OD1 ASP A  52     116.869 134.122 121.891  1.00  0.82           O  
ATOM    685  OD2 ASP A  52     116.370 132.309 120.721  1.00  0.82           O1-
ATOM    686  H   ASP A  52     121.503 133.600 119.890  1.00  0.82           H  
ATOM    687  HA  ASP A  52     119.388 134.955 121.302  1.00  0.82           H  
ATOM    688  HB2 ASP A  52     118.107 134.049 119.320  1.00  0.82           H  
ATOM    689  HB3 ASP A  52     118.644 132.460 119.707  1.00  0.82           H  
ATOM    690  N   VAL A  53     120.774 131.977 121.732  1.00  0.82           N  
ATOM    691  CA  VAL A  53     120.953 130.857 122.667  1.00  0.82           C  
ATOM    692  C   VAL A  53     122.315 130.142 122.519  1.00  0.82           C  
ATOM    693  O   VAL A  53     123.077 130.425 121.594  1.00  0.82           O  
ATOM    694  CB  VAL A  53     119.817 129.804 122.480  1.00  0.82           C  
ATOM    695  CG1 VAL A  53     118.526 130.200 123.215  1.00  0.82           C  
ATOM    696  CG2 VAL A  53     119.536 129.492 120.998  1.00  0.82           C  
ATOM    697  H   VAL A  53     120.995 131.772 120.769  1.00  0.82           H  
ATOM    698  HA  VAL A  53     120.926 131.234 123.691  1.00  0.82           H  
ATOM    699  HB  VAL A  53     120.121 128.859 122.932  1.00  0.82           H  
ATOM    700 HG11 VAL A  53     117.775 129.414 123.129  1.00  0.82           H  
ATOM    701 HG12 VAL A  53     118.709 130.362 124.277  1.00  0.82           H  
ATOM    702 HG13 VAL A  53     118.092 131.113 122.811  1.00  0.82           H  
ATOM    703 HG21 VAL A  53     118.997 128.553 120.893  1.00  0.82           H  
ATOM    704 HG22 VAL A  53     118.928 130.271 120.538  1.00  0.82           H  
ATOM    705 HG23 VAL A  53     120.453 129.418 120.414  1.00  0.82           H  
ATOM    706  N   ARG A  54     122.584 129.235 123.478  1.00  0.70           N  
ATOM    707  CA  ARG A  54     123.822 128.470 123.662  1.00  0.70           C  
ATOM    708  C   ARG A  54     124.095 127.339 122.647  1.00  0.70           C  
ATOM    709  O   ARG A  54     125.130 126.689 122.794  1.00  0.70           O  
ATOM    710  CB  ARG A  54     123.836 127.871 125.088  1.00  0.70           C  
ATOM    711  CG  ARG A  54     123.794 128.892 126.234  1.00  0.70           C  
ATOM    712  CD  ARG A  54     123.988 128.194 127.591  1.00  0.70           C  
ATOM    713  NE  ARG A  54     123.861 129.121 128.728  1.00  0.70           N  
ATOM    714  CZ  ARG A  54     123.958 128.808 130.035  1.00  0.70           C  
ATOM    715  NH1 ARG A  54     124.158 127.550 130.459  1.00  0.70           N1+
ATOM    716  NH2 ARG A  54     123.853 129.786 130.944  1.00  0.70           N1+
ATOM    717  H   ARG A  54     121.882 129.075 124.184  1.00  0.70           H  
ATOM    718  HA  ARG A  54     124.656 129.169 123.576  1.00  0.70           H  
ATOM    719  HB2 ARG A  54     123.005 127.172 125.197  1.00  0.70           H  
ATOM    720  HB3 ARG A  54     124.742 127.277 125.225  1.00  0.70           H  
ATOM    721  HG2 ARG A  54     124.632 129.571 126.074  1.00  0.70           H  
ATOM    722  HG3 ARG A  54     122.893 129.507 126.221  1.00  0.70           H  
ATOM    723  HD2 ARG A  54     123.345 127.319 127.691  1.00  0.70           H  
ATOM    724  HD3 ARG A  54     125.016 127.834 127.640  1.00  0.70           H  
ATOM    725  HE  ARG A  54     123.705 130.088 128.482  1.00  0.70           H  
ATOM    726 HH11 ARG A  54     124.239 126.800 129.788  1.00  0.70           H  
ATOM    727 HH12 ARG A  54     124.228 127.341 131.445  1.00  0.70           H  
ATOM    728 HH21 ARG A  54     123.705 130.742 130.652  1.00  0.70           H  
ATOM    729 HH22 ARG A  54     123.922 129.579 131.930  1.00  0.70           H  
ATOM    730  N   LEU A  55     123.220 127.095 121.652  1.00  0.79           N  
ATOM    731  CA  LEU A  55     123.401 126.033 120.646  1.00  0.79           C  
ATOM    732  C   LEU A  55     124.440 126.345 119.539  1.00  0.79           C  
ATOM    733  O   LEU A  55     124.294 125.876 118.412  1.00  0.79           O  
ATOM    734  CB  LEU A  55     122.039 125.452 120.176  1.00  0.79           C  
ATOM    735  CG  LEU A  55     120.974 126.440 119.654  1.00  0.79           C  
ATOM    736  CD1 LEU A  55     121.328 127.038 118.284  1.00  0.79           C  
ATOM    737  CD2 LEU A  55     119.579 125.780 119.627  1.00  0.79           C  
ATOM    738  H   LEU A  55     122.392 127.665 121.562  1.00  0.79           H  
ATOM    739  HA  LEU A  55     123.862 125.195 121.172  1.00  0.79           H  
ATOM    740  HB2 LEU A  55     122.197 124.660 119.444  1.00  0.79           H  
ATOM    741  HB3 LEU A  55     121.610 124.943 121.041  1.00  0.79           H  
ATOM    742  HG  LEU A  55     120.913 127.258 120.365  1.00  0.79           H  
ATOM    743 HD11 LEU A  55     120.438 127.324 117.724  1.00  0.79           H  
ATOM    744 HD12 LEU A  55     121.940 127.933 118.402  1.00  0.79           H  
ATOM    745 HD13 LEU A  55     121.879 126.334 117.662  1.00  0.79           H  
ATOM    746 HD21 LEU A  55     118.988 126.056 118.754  1.00  0.79           H  
ATOM    747 HD22 LEU A  55     119.653 124.693 119.620  1.00  0.79           H  
ATOM    748 HD23 LEU A  55     118.999 126.064 120.506  1.00  0.79           H  
ATOM    749  N   HIS A  56     125.515 127.067 119.902  1.00  0.77           N  
ATOM    750  CA  HIS A  56     126.739 127.259 119.124  1.00  0.77           C  
ATOM    751  C   HIS A  56     127.581 125.969 119.151  1.00  0.77           C  
ATOM    752  O   HIS A  56     128.398 125.787 120.054  1.00  0.77           O  
ATOM    753  CB  HIS A  56     127.534 128.453 119.703  1.00  0.77           C  
ATOM    754  CG  HIS A  56     126.907 129.822 119.570  1.00  0.77           C  
ATOM    755  CD2 HIS A  56     125.656 130.182 119.106  1.00  0.77           C  
ATOM    756  ND1 HIS A  56     127.600 130.984 119.929  1.00  0.77           N  
ATOM    757  CE1 HIS A  56     126.763 131.979 119.667  1.00  0.77           C  
ATOM    758  NE2 HIS A  56     125.597 131.562 119.176  1.00  0.77           N  
ATOM    759  H   HIS A  56     125.564 127.389 120.858  1.00  0.77           H  
ATOM    760  HA  HIS A  56     126.481 127.483 118.087  1.00  0.77           H  
ATOM    761  HB2 HIS A  56     127.735 128.290 120.763  1.00  0.77           H  
ATOM    762  HB3 HIS A  56     128.509 128.508 119.216  1.00  0.77           H  
ATOM    763  HD2 HIS A  56     124.831 129.591 118.737  1.00  0.77           H  
ATOM    764  HE1 HIS A  56     127.004 133.019 119.830  1.00  0.77           H  
ATOM    765  HE2 HIS A  56     124.821 132.146 118.894  1.00  0.77           H  
ATOM    766  N   ASN A  57     127.330 125.087 118.171  1.00  0.80           N  
ATOM    767  CA  ASN A  57     127.986 123.785 117.992  1.00  0.80           C  
ATOM    768  C   ASN A  57     128.312 123.599 116.493  1.00  0.80           C  
ATOM    769  O   ASN A  57     127.645 124.228 115.669  1.00  0.80           O  
ATOM    770  CB  ASN A  57     127.037 122.660 118.478  1.00  0.80           C  
ATOM    771  CG  ASN A  57     126.785 122.670 119.990  1.00  0.80           C  
ATOM    772  ND2 ASN A  57     125.576 123.053 120.407  1.00  0.80           N  
ATOM    773  OD1 ASN A  57     127.668 122.327 120.771  1.00  0.80           O  
ATOM    774  H   ASN A  57     126.637 125.318 117.473  1.00  0.80           H  
ATOM    775  HA  ASN A  57     128.898 123.786 118.588  1.00  0.80           H  
ATOM    776  HB2 ASN A  57     126.091 122.711 117.941  1.00  0.80           H  
ATOM    777  HB3 ASN A  57     127.460 121.684 118.238  1.00  0.80           H  
ATOM    778 HD21 ASN A  57     124.867 123.331 119.745  1.00  0.80           H  
ATOM    779 HD22 ASN A  57     125.369 123.072 121.395  1.00  0.80           H  
ATOM    780  N   PRO A  58     129.276 122.707 116.145  1.00  0.88           N  
ATOM    781  CA  PRO A  58     129.571 122.336 114.740  1.00  0.88           C  
ATOM    782  C   PRO A  58     128.373 121.841 113.903  1.00  0.88           C  
ATOM    783  O   PRO A  58     128.304 122.162 112.717  1.00  0.88           O  
ATOM    784  CB  PRO A  58     130.653 121.249 114.858  1.00  0.88           C  
ATOM    785  CG  PRO A  58     131.338 121.539 116.181  1.00  0.88           C  
ATOM    786  CD  PRO A  58     130.192 122.020 117.061  1.00  0.88           C  
ATOM    787  HA  PRO A  58     130.004 123.216 114.261  1.00  0.88           H  
ATOM    788  HB2 PRO A  58     130.204 120.255 114.900  1.00  0.88           H  
ATOM    789  HB3 PRO A  58     131.350 121.256 114.020  1.00  0.88           H  
ATOM    790  HG2 PRO A  58     131.869 120.679 116.591  1.00  0.88           H  
ATOM    791  HG3 PRO A  58     132.059 122.346 116.044  1.00  0.88           H  
ATOM    792  HD2 PRO A  58     129.675 121.172 117.512  1.00  0.88           H  
ATOM    793  HD3 PRO A  58     130.578 122.654 117.859  1.00  0.88           H  
ATOM    794  N   MET A  59     127.444 121.115 114.552  1.00  0.84           N  
ATOM    795  CA  MET A  59     126.162 120.665 114.003  1.00  0.84           C  
ATOM    796  C   MET A  59     125.287 121.833 113.512  1.00  0.84           C  
ATOM    797  O   MET A  59     124.874 121.832 112.352  1.00  0.84           O  
ATOM    798  CB  MET A  59     125.448 119.794 115.068  1.00  0.84           C  
ATOM    799  CG  MET A  59     123.963 119.478 114.803  1.00  0.84           C  
ATOM    800  SD  MET A  59     123.199 118.441 116.076  1.00  0.84           S  
ATOM    801  CE  MET A  59     121.460 118.605 115.593  1.00  0.84           C  
ATOM    802  H   MET A  59     127.608 120.875 115.518  1.00  0.84           H  
ATOM    803  HA  MET A  59     126.375 120.034 113.138  1.00  0.84           H  
ATOM    804  HB2 MET A  59     125.997 118.858 115.183  1.00  0.84           H  
ATOM    805  HB3 MET A  59     125.513 120.292 116.037  1.00  0.84           H  
ATOM    806  HG2 MET A  59     123.378 120.397 114.761  1.00  0.84           H  
ATOM    807  HG3 MET A  59     123.851 118.985 113.838  1.00  0.84           H  
ATOM    808  HE1 MET A  59     120.828 118.019 116.259  1.00  0.84           H  
ATOM    809  HE2 MET A  59     121.146 119.648 115.649  1.00  0.84           H  
ATOM    810  HE3 MET A  59     121.312 118.251 114.572  1.00  0.84           H  
ATOM    811  N   TYR A  60     125.037 122.805 114.407  1.00  0.84           N  
ATOM    812  CA  TYR A  60     124.229 123.994 114.132  1.00  0.84           C  
ATOM    813  C   TYR A  60     124.920 125.016 113.213  1.00  0.84           C  
ATOM    814  O   TYR A  60     124.212 125.758 112.534  1.00  0.84           O  
ATOM    815  CB  TYR A  60     123.762 124.627 115.454  1.00  0.84           C  
ATOM    816  CG  TYR A  60     122.648 123.847 116.134  1.00  0.84           C  
ATOM    817  CD1 TYR A  60     121.332 123.925 115.632  1.00  0.84           C  
ATOM    818  CD2 TYR A  60     122.917 123.031 117.252  1.00  0.84           C  
ATOM    819  CE1 TYR A  60     120.295 123.187 116.234  1.00  0.84           C  
ATOM    820  CE2 TYR A  60     121.880 122.296 117.860  1.00  0.84           C  
ATOM    821  CZ  TYR A  60     120.569 122.369 117.348  1.00  0.84           C  
ATOM    822  OH  TYR A  60     119.565 121.646 117.924  1.00  0.84           O  
ATOM    823  H   TYR A  60     125.426 122.736 115.336  1.00  0.84           H  
ATOM    824  HA  TYR A  60     123.337 123.651 113.611  1.00  0.84           H  
ATOM    825  HB2 TYR A  60     124.611 124.753 116.126  1.00  0.84           H  
ATOM    826  HB3 TYR A  60     123.371 125.629 115.272  1.00  0.84           H  
ATOM    827  HD1 TYR A  60     121.116 124.544 114.773  1.00  0.84           H  
ATOM    828  HD2 TYR A  60     123.917 122.966 117.649  1.00  0.84           H  
ATOM    829  HE1 TYR A  60     119.292 123.249 115.838  1.00  0.84           H  
ATOM    830  HE2 TYR A  60     122.094 121.673 118.716  1.00  0.84           H  
ATOM    831  HH  TYR A  60     119.831 121.223 118.748  1.00  0.84           H  
ATOM    832  N   PHE A  61     126.263 125.008 113.155  1.00  0.84           N  
ATOM    833  CA  PHE A  61     127.051 125.786 112.199  1.00  0.84           C  
ATOM    834  C   PHE A  61     126.815 125.342 110.743  1.00  0.84           C  
ATOM    835  O   PHE A  61     126.491 126.187 109.910  1.00  0.84           O  
ATOM    836  CB  PHE A  61     128.539 125.799 112.616  1.00  0.84           C  
ATOM    837  CG  PHE A  61     129.513 126.433 111.633  1.00  0.84           C  
ATOM    838  CD1 PHE A  61     129.401 127.802 111.305  1.00  0.84           C  
ATOM    839  CD2 PHE A  61     130.514 125.657 111.010  1.00  0.84           C  
ATOM    840  CE1 PHE A  61     130.279 128.371 110.392  1.00  0.84           C  
ATOM    841  CE2 PHE A  61     131.387 126.248 110.104  1.00  0.84           C  
ATOM    842  CZ  PHE A  61     131.270 127.599 109.798  1.00  0.84           C  
ATOM    843  H   PHE A  61     126.782 124.386 113.761  1.00  0.84           H  
ATOM    844  HA  PHE A  61     126.699 126.818 112.264  1.00  0.84           H  
ATOM    845  HB2 PHE A  61     128.632 126.344 113.557  1.00  0.84           H  
ATOM    846  HB3 PHE A  61     128.870 124.784 112.833  1.00  0.84           H  
ATOM    847  HD1 PHE A  61     128.633 128.410 111.761  1.00  0.84           H  
ATOM    848  HD2 PHE A  61     130.608 124.604 111.234  1.00  0.84           H  
ATOM    849  HE1 PHE A  61     130.191 129.418 110.142  1.00  0.84           H  
ATOM    850  HE2 PHE A  61     132.156 125.655 109.630  1.00  0.84           H  
ATOM    851  HZ  PHE A  61     131.950 128.049 109.091  1.00  0.84           H  
ATOM    852  N   LEU A  62     126.911 124.024 110.486  1.00  0.88           N  
ATOM    853  CA  LEU A  62     126.603 123.406 109.191  1.00  0.88           C  
ATOM    854  C   LEU A  62     125.121 123.534 108.791  1.00  0.88           C  
ATOM    855  O   LEU A  62     124.842 123.695 107.604  1.00  0.88           O  
ATOM    856  CB  LEU A  62     127.015 121.917 109.205  1.00  0.88           C  
ATOM    857  CG  LEU A  62     128.538 121.653 109.217  1.00  0.88           C  
ATOM    858  CD1 LEU A  62     128.835 120.158 109.468  1.00  0.88           C  
ATOM    859  CD2 LEU A  62     129.236 122.182 107.944  1.00  0.88           C  
ATOM    860  H   LEU A  62     127.176 123.390 111.228  1.00  0.88           H  
ATOM    861  HA  LEU A  62     127.182 123.930 108.429  1.00  0.88           H  
ATOM    862  HB2 LEU A  62     126.553 121.436 110.069  1.00  0.88           H  
ATOM    863  HB3 LEU A  62     126.598 121.419 108.329  1.00  0.88           H  
ATOM    864  HG  LEU A  62     128.957 122.197 110.064  1.00  0.88           H  
ATOM    865 HD11 LEU A  62     129.532 120.037 110.299  1.00  0.88           H  
ATOM    866 HD12 LEU A  62     127.936 119.598 109.728  1.00  0.88           H  
ATOM    867 HD13 LEU A  62     129.272 119.661 108.602  1.00  0.88           H  
ATOM    868 HD21 LEU A  62     129.941 121.467 107.521  1.00  0.88           H  
ATOM    869 HD22 LEU A  62     128.522 122.426 107.156  1.00  0.88           H  
ATOM    870 HD23 LEU A  62     129.799 123.089 108.164  1.00  0.88           H  
ATOM    871  N   LEU A  63     124.209 123.486 109.777  1.00  0.88           N  
ATOM    872  CA  LEU A  63     122.762 123.640 109.600  1.00  0.88           C  
ATOM    873  C   LEU A  63     122.355 125.077 109.212  1.00  0.88           C  
ATOM    874  O   LEU A  63     121.429 125.242 108.417  1.00  0.88           O  
ATOM    875  CB  LEU A  63     122.072 123.166 110.898  1.00  0.88           C  
ATOM    876  CG  LEU A  63     120.530 123.103 110.895  1.00  0.88           C  
ATOM    877  CD1 LEU A  63     119.990 122.156 109.802  1.00  0.88           C  
ATOM    878  CD2 LEU A  63     120.010 122.734 112.303  1.00  0.88           C  
ATOM    879  H   LEU A  63     124.522 123.329 110.726  1.00  0.88           H  
ATOM    880  HA  LEU A  63     122.465 122.980 108.782  1.00  0.88           H  
ATOM    881  HB2 LEU A  63     122.456 122.181 111.166  1.00  0.88           H  
ATOM    882  HB3 LEU A  63     122.375 123.840 111.697  1.00  0.88           H  
ATOM    883  HG  LEU A  63     120.145 124.100 110.678  1.00  0.88           H  
ATOM    884 HD11 LEU A  63     119.160 121.545 110.153  1.00  0.88           H  
ATOM    885 HD12 LEU A  63     119.622 122.727 108.948  1.00  0.88           H  
ATOM    886 HD13 LEU A  63     120.756 121.475 109.433  1.00  0.88           H  
ATOM    887 HD21 LEU A  63     119.361 121.859 112.305  1.00  0.88           H  
ATOM    888 HD22 LEU A  63     120.824 122.520 112.997  1.00  0.88           H  
ATOM    889 HD23 LEU A  63     119.441 123.559 112.732  1.00  0.88           H  
ATOM    890  N   ALA A  64     123.072 126.082 109.747  1.00  0.90           N  
ATOM    891  CA  ALA A  64     122.913 127.495 109.399  1.00  0.90           C  
ATOM    892  C   ALA A  64     123.476 127.830 108.006  1.00  0.90           C  
ATOM    893  O   ALA A  64     122.846 128.608 107.291  1.00  0.90           O  
ATOM    894  CB  ALA A  64     123.561 128.369 110.481  1.00  0.90           C  
ATOM    895  H   ALA A  64     123.802 125.870 110.414  1.00  0.90           H  
ATOM    896  HA  ALA A  64     121.845 127.722 109.388  1.00  0.90           H  
ATOM    897  HB1 ALA A  64     123.472 129.429 110.240  1.00  0.90           H  
ATOM    898  HB2 ALA A  64     123.074 128.216 111.443  1.00  0.90           H  
ATOM    899  HB3 ALA A  64     124.620 128.142 110.604  1.00  0.90           H  
ATOM    900  N   ASN A  65     124.607 127.203 107.626  1.00  0.87           N  
ATOM    901  CA  ASN A  65     125.190 127.281 106.277  1.00  0.87           C  
ATOM    902  C   ASN A  65     124.274 126.647 105.216  1.00  0.87           C  
ATOM    903  O   ASN A  65     124.164 127.207 104.127  1.00  0.87           O  
ATOM    904  CB  ASN A  65     126.586 126.607 106.249  1.00  0.87           C  
ATOM    905  CG  ASN A  65     127.689 127.396 106.964  1.00  0.87           C  
ATOM    906  ND2 ASN A  65     128.550 126.699 107.708  1.00  0.87           N  
ATOM    907  OD1 ASN A  65     127.788 128.612 106.822  1.00  0.87           O  
ATOM    908  H   ASN A  65     125.079 126.594 108.282  1.00  0.87           H  
ATOM    909  HA  ASN A  65     125.299 128.346 106.062  1.00  0.87           H  
ATOM    910  HB2 ASN A  65     126.529 125.591 106.641  1.00  0.87           H  
ATOM    911  HB3 ASN A  65     126.919 126.511 105.214  1.00  0.87           H  
ATOM    912 HD21 ASN A  65     128.452 125.700 107.808  1.00  0.87           H  
ATOM    913 HD22 ASN A  65     129.292 127.175 108.201  1.00  0.87           H  
ATOM    914  N   LEU A  66     123.611 125.526 105.559  1.00  0.90           N  
ATOM    915  CA  LEU A  66     122.624 124.846 104.718  1.00  0.90           C  
ATOM    916  C   LEU A  66     121.396 125.735 104.439  1.00  0.90           C  
ATOM    917  O   LEU A  66     120.974 125.815 103.288  1.00  0.90           O  
ATOM    918  CB  LEU A  66     122.220 123.505 105.379  1.00  0.90           C  
ATOM    919  CG  LEU A  66     121.397 122.543 104.489  1.00  0.90           C  
ATOM    920  CD1 LEU A  66     122.271 121.870 103.416  1.00  0.90           C  
ATOM    921  CD2 LEU A  66     120.656 121.486 105.334  1.00  0.90           C  
ATOM    922  H   LEU A  66     123.779 125.112 106.466  1.00  0.90           H  
ATOM    923  HA  LEU A  66     123.111 124.633 103.766  1.00  0.90           H  
ATOM    924  HB2 LEU A  66     123.106 122.976 105.728  1.00  0.90           H  
ATOM    925  HB3 LEU A  66     121.649 123.732 106.279  1.00  0.90           H  
ATOM    926  HG  LEU A  66     120.626 123.112 103.969  1.00  0.90           H  
ATOM    927 HD11 LEU A  66     121.701 121.127 102.857  1.00  0.90           H  
ATOM    928 HD12 LEU A  66     122.658 122.593 102.698  1.00  0.90           H  
ATOM    929 HD13 LEU A  66     123.116 121.349 103.861  1.00  0.90           H  
ATOM    930 HD21 LEU A  66     120.902 120.469 105.030  1.00  0.90           H  
ATOM    931 HD22 LEU A  66     120.893 121.563 106.396  1.00  0.90           H  
ATOM    932 HD23 LEU A  66     119.576 121.598 105.233  1.00  0.90           H  
ATOM    933  N   SER A  67     120.880 126.413 105.483  1.00  0.90           N  
ATOM    934  CA  SER A  67     119.734 127.327 105.413  1.00  0.90           C  
ATOM    935  C   SER A  67     119.986 128.556 104.518  1.00  0.90           C  
ATOM    936  O   SER A  67     119.090 128.933 103.764  1.00  0.90           O  
ATOM    937  CB  SER A  67     119.328 127.764 106.835  1.00  0.90           C  
ATOM    938  OG  SER A  67     118.730 126.692 107.534  1.00  0.90           O  
ATOM    939  H   SER A  67     121.295 126.292 106.397  1.00  0.90           H  
ATOM    940  HA  SER A  67     118.899 126.780 104.970  1.00  0.90           H  
ATOM    941  HB2 SER A  67     120.184 128.134 107.399  1.00  0.90           H  
ATOM    942  HB3 SER A  67     118.598 128.574 106.796  1.00  0.90           H  
ATOM    943  HG  SER A  67     119.411 126.047 107.744  1.00  0.90           H  
ATOM    944  N   LEU A  68     121.206 129.121 104.581  1.00  0.88           N  
ATOM    945  CA  LEU A  68     121.664 130.224 103.729  1.00  0.88           C  
ATOM    946  C   LEU A  68     121.782 129.825 102.247  1.00  0.88           C  
ATOM    947  O   LEU A  68     121.385 130.611 101.387  1.00  0.88           O  
ATOM    948  CB  LEU A  68     123.016 130.758 104.254  1.00  0.88           C  
ATOM    949  CG  LEU A  68     122.907 131.597 105.547  1.00  0.88           C  
ATOM    950  CD1 LEU A  68     124.291 131.803 106.198  1.00  0.88           C  
ATOM    951  CD2 LEU A  68     122.162 132.930 105.311  1.00  0.88           C  
ATOM    952  H   LEU A  68     121.887 128.754 105.232  1.00  0.88           H  
ATOM    953  HA  LEU A  68     120.919 131.019 103.785  1.00  0.88           H  
ATOM    954  HB2 LEU A  68     123.682 129.910 104.419  1.00  0.88           H  
ATOM    955  HB3 LEU A  68     123.505 131.368 103.492  1.00  0.88           H  
ATOM    956  HG  LEU A  68     122.316 131.022 106.260  1.00  0.88           H  
ATOM    957 HD11 LEU A  68     124.270 131.499 107.246  1.00  0.88           H  
ATOM    958 HD12 LEU A  68     125.068 131.212 105.713  1.00  0.88           H  
ATOM    959 HD13 LEU A  68     124.623 132.841 106.169  1.00  0.88           H  
ATOM    960 HD21 LEU A  68     122.677 133.786 105.746  1.00  0.88           H  
ATOM    961 HD22 LEU A  68     122.031 133.143 104.249  1.00  0.88           H  
ATOM    962 HD23 LEU A  68     121.167 132.901 105.756  1.00  0.88           H  
ATOM    963  N   VAL A  69     122.284 128.607 101.978  1.00  0.90           N  
ATOM    964  CA  VAL A  69     122.380 128.033 100.634  1.00  0.90           C  
ATOM    965  C   VAL A  69     120.998 127.725 100.015  1.00  0.90           C  
ATOM    966  O   VAL A  69     120.833 127.957  98.818  1.00  0.90           O  
ATOM    967  CB  VAL A  69     123.298 126.772 100.627  1.00  0.90           C  
ATOM    968  CG1 VAL A  69     123.183 125.852  99.393  1.00  0.90           C  
ATOM    969  CG2 VAL A  69     124.770 127.188 100.805  1.00  0.90           C  
ATOM    970  H   VAL A  69     122.599 128.019 102.737  1.00  0.90           H  
ATOM    971  HA  VAL A  69     122.847 128.786  99.995  1.00  0.90           H  
ATOM    972  HB  VAL A  69     123.035 126.164 101.494  1.00  0.90           H  
ATOM    973 HG11 VAL A  69     123.919 125.050  99.435  1.00  0.90           H  
ATOM    974 HG12 VAL A  69     122.204 125.376  99.333  1.00  0.90           H  
ATOM    975 HG13 VAL A  69     123.348 126.401  98.466  1.00  0.90           H  
ATOM    976 HG21 VAL A  69     125.411 126.316 100.920  1.00  0.90           H  
ATOM    977 HG22 VAL A  69     125.128 127.750  99.941  1.00  0.90           H  
ATOM    978 HG23 VAL A  69     124.913 127.813 101.685  1.00  0.90           H  
ATOM    979  N   ASP A  70     120.026 127.275 100.833  1.00  0.89           N  
ATOM    980  CA  ASP A  70     118.632 127.048 100.421  1.00  0.89           C  
ATOM    981  C   ASP A  70     117.878 128.340 100.069  1.00  0.89           C  
ATOM    982  O   ASP A  70     117.081 128.310  99.130  1.00  0.89           O  
ATOM    983  CB  ASP A  70     117.832 126.233 101.473  1.00  0.89           C  
ATOM    984  CG  ASP A  70     118.380 124.837 101.792  1.00  0.89           C  
ATOM    985  OD1 ASP A  70     118.119 124.230 102.829  1.00  0.89           O  
ATOM    986  OD2 ASP A  70     119.155 124.329 100.793  1.00  0.89           O1-
ATOM    987  H   ASP A  70     120.243 127.088 101.804  1.00  0.89           H  
ATOM    988  HA  ASP A  70     118.648 126.471  99.494  1.00  0.89           H  
ATOM    989  HB2 ASP A  70     117.777 126.789 102.410  1.00  0.89           H  
ATOM    990  HB3 ASP A  70     116.806 126.093 101.134  1.00  0.89           H  
ATOM    991  HD2 ASP A  70     119.561 123.475 100.981  1.00  0.89           H  
ATOM    992  N   ILE A  71     118.163 129.449 100.781  1.00  0.87           N  
ATOM    993  CA  ILE A  71     117.649 130.787 100.458  1.00  0.87           C  
ATOM    994  C   ILE A  71     118.127 131.255  99.072  1.00  0.87           C  
ATOM    995  O   ILE A  71     117.292 131.643  98.257  1.00  0.87           O  
ATOM    996  CB  ILE A  71     118.022 131.862 101.532  1.00  0.87           C  
ATOM    997  CG1 ILE A  71     117.237 131.620 102.838  1.00  0.87           C  
ATOM    998  CG2 ILE A  71     117.839 133.334 101.082  1.00  0.87           C  
ATOM    999  CD1 ILE A  71     117.870 132.254 104.090  1.00  0.87           C  
ATOM   1000  H   ILE A  71     118.814 129.393 101.552  1.00  0.87           H  
ATOM   1001  HA  ILE A  71     116.560 130.714 100.421  1.00  0.87           H  
ATOM   1002  HB  ILE A  71     119.077 131.733 101.773  1.00  0.87           H  
ATOM   1003 HG12 ILE A  71     116.208 131.964 102.726  1.00  0.87           H  
ATOM   1004 HG13 ILE A  71     117.168 130.549 103.010  1.00  0.87           H  
ATOM   1005 HG21 ILE A  71     117.988 134.034 101.903  1.00  0.87           H  
ATOM   1006 HG22 ILE A  71     118.554 133.620 100.309  1.00  0.87           H  
ATOM   1007 HG23 ILE A  71     116.837 133.504 100.689  1.00  0.87           H  
ATOM   1008 HD11 ILE A  71     117.104 132.683 104.737  1.00  0.87           H  
ATOM   1009 HD12 ILE A  71     118.411 131.509 104.674  1.00  0.87           H  
ATOM   1010 HD13 ILE A  71     118.581 133.043 103.849  1.00  0.87           H  
ATOM   1011  N   PHE A  72     119.447 131.172  98.831  1.00  0.85           N  
ATOM   1012  CA  PHE A  72     120.078 131.567  97.573  1.00  0.85           C  
ATOM   1013  C   PHE A  72     119.656 130.715  96.365  1.00  0.85           C  
ATOM   1014  O   PHE A  72     119.397 131.286  95.310  1.00  0.85           O  
ATOM   1015  CB  PHE A  72     121.613 131.579  97.729  1.00  0.85           C  
ATOM   1016  CG  PHE A  72     122.199 132.645  98.642  1.00  0.85           C  
ATOM   1017  CD1 PHE A  72     121.792 133.995  98.542  1.00  0.85           C  
ATOM   1018  CD2 PHE A  72     123.280 132.324  99.491  1.00  0.85           C  
ATOM   1019  CE1 PHE A  72     122.401 134.966  99.324  1.00  0.85           C  
ATOM   1020  CE2 PHE A  72     123.876 133.310 100.266  1.00  0.85           C  
ATOM   1021  CZ  PHE A  72     123.434 134.624 100.187  1.00  0.85           C  
ATOM   1022  H   PHE A  72     120.067 130.842  99.558  1.00  0.85           H  
ATOM   1023  HA  PHE A  72     119.741 132.579  97.349  1.00  0.85           H  
ATOM   1024  HB2 PHE A  72     121.928 130.601  98.096  1.00  0.85           H  
ATOM   1025  HB3 PHE A  72     122.085 131.706  96.756  1.00  0.85           H  
ATOM   1026  HD1 PHE A  72     121.011 134.290  97.858  1.00  0.85           H  
ATOM   1027  HD2 PHE A  72     123.642 131.308  99.553  1.00  0.85           H  
ATOM   1028  HE1 PHE A  72     122.077 135.994  99.255  1.00  0.85           H  
ATOM   1029  HE2 PHE A  72     124.689 133.054 100.929  1.00  0.85           H  
ATOM   1030  HZ  PHE A  72     123.904 135.386 100.792  1.00  0.85           H  
ATOM   1031  N   PHE A  73     119.570 129.385  96.539  1.00  0.88           N  
ATOM   1032  CA  PHE A  73     119.189 128.427  95.495  1.00  0.88           C  
ATOM   1033  C   PHE A  73     117.745 128.617  94.988  1.00  0.88           C  
ATOM   1034  O   PHE A  73     117.519 128.562  93.778  1.00  0.88           O  
ATOM   1035  CB  PHE A  73     119.466 127.000  96.013  1.00  0.88           C  
ATOM   1036  CG  PHE A  73     119.188 125.853  95.056  1.00  0.88           C  
ATOM   1037  CD1 PHE A  73     120.032 125.617  93.951  1.00  0.88           C  
ATOM   1038  CD2 PHE A  73     118.039 125.055  95.218  1.00  0.88           C  
ATOM   1039  CE1 PHE A  73     119.763 124.564  93.086  1.00  0.88           C  
ATOM   1040  CE2 PHE A  73     117.790 124.003  94.349  1.00  0.88           C  
ATOM   1041  CZ  PHE A  73     118.653 123.754  93.289  1.00  0.88           C  
ATOM   1042  H   PHE A  73     119.808 128.986  97.439  1.00  0.88           H  
ATOM   1043  HA  PHE A  73     119.848 128.598  94.642  1.00  0.88           H  
ATOM   1044  HB2 PHE A  73     120.517 126.924  96.289  1.00  0.88           H  
ATOM   1045  HB3 PHE A  73     118.915 126.830  96.939  1.00  0.88           H  
ATOM   1046  HD1 PHE A  73     120.895 126.240  93.779  1.00  0.88           H  
ATOM   1047  HD2 PHE A  73     117.363 125.257  96.031  1.00  0.88           H  
ATOM   1048  HE1 PHE A  73     120.420 124.375  92.250  1.00  0.88           H  
ATOM   1049  HE2 PHE A  73     116.923 123.380  94.504  1.00  0.88           H  
ATOM   1050  HZ  PHE A  73     118.453 122.935  92.614  1.00  0.88           H  
ATOM   1051  N   SER A  74     116.814 128.891  95.918  1.00  0.88           N  
ATOM   1052  CA  SER A  74     115.413 129.195  95.627  1.00  0.88           C  
ATOM   1053  C   SER A  74     115.224 130.601  95.012  1.00  0.88           C  
ATOM   1054  O   SER A  74     114.379 130.759  94.131  1.00  0.88           O  
ATOM   1055  CB  SER A  74     114.596 128.995  96.922  1.00  0.88           C  
ATOM   1056  OG  SER A  74     113.206 129.108  96.698  1.00  0.88           O  
ATOM   1057  H   SER A  74     117.082 128.920  96.893  1.00  0.88           H  
ATOM   1058  HA  SER A  74     115.062 128.465  94.895  1.00  0.88           H  
ATOM   1059  HB2 SER A  74     114.787 128.005  97.339  1.00  0.88           H  
ATOM   1060  HB3 SER A  74     114.891 129.719  97.683  1.00  0.88           H  
ATOM   1061  HG  SER A  74     112.910 128.333  96.215  1.00  0.88           H  
ATOM   1062  N   SER A  75     116.037 131.580  95.454  1.00  0.88           N  
ATOM   1063  CA  SER A  75     116.026 132.969  94.980  1.00  0.88           C  
ATOM   1064  C   SER A  75     116.674 133.164  93.590  1.00  0.88           C  
ATOM   1065  O   SER A  75     116.399 134.175  92.945  1.00  0.88           O  
ATOM   1066  CB  SER A  75     116.690 133.856  96.054  1.00  0.88           C  
ATOM   1067  OG  SER A  75     116.576 135.234  95.760  1.00  0.88           O  
ATOM   1068  H   SER A  75     116.706 131.372  96.183  1.00  0.88           H  
ATOM   1069  HA  SER A  75     114.983 133.278  94.892  1.00  0.88           H  
ATOM   1070  HB2 SER A  75     116.215 133.693  97.022  1.00  0.88           H  
ATOM   1071  HB3 SER A  75     117.744 133.604  96.169  1.00  0.88           H  
ATOM   1072  HG  SER A  75     117.046 135.414  94.941  1.00  0.88           H  
ATOM   1073  N   VAL A  76     117.507 132.208  93.145  1.00  0.90           N  
ATOM   1074  CA  VAL A  76     118.145 132.193  91.824  1.00  0.90           C  
ATOM   1075  C   VAL A  76     117.199 131.724  90.693  1.00  0.90           C  
ATOM   1076  O   VAL A  76     117.472 132.024  89.529  1.00  0.90           O  
ATOM   1077  CB  VAL A  76     119.461 131.346  91.880  1.00  0.90           C  
ATOM   1078  CG1 VAL A  76     119.940 130.653  90.584  1.00  0.90           C  
ATOM   1079  CG2 VAL A  76     120.605 132.215  92.432  1.00  0.90           C  
ATOM   1080  H   VAL A  76     117.721 131.424  93.746  1.00  0.90           H  
ATOM   1081  HA  VAL A  76     118.419 133.220  91.574  1.00  0.90           H  
ATOM   1082  HB  VAL A  76     119.301 130.542  92.600  1.00  0.90           H  
ATOM   1083 HG11 VAL A  76     120.883 130.133  90.753  1.00  0.90           H  
ATOM   1084 HG12 VAL A  76     119.232 129.901  90.234  1.00  0.90           H  
ATOM   1085 HG13 VAL A  76     120.105 131.370  89.779  1.00  0.90           H  
ATOM   1086 HG21 VAL A  76     121.495 131.620  92.621  1.00  0.90           H  
ATOM   1087 HG22 VAL A  76     120.879 133.000  91.727  1.00  0.90           H  
ATOM   1088 HG23 VAL A  76     120.332 132.701  93.368  1.00  0.90           H  
ATOM   1089  N   THR A  77     116.101 131.034  91.046  1.00  0.88           N  
ATOM   1090  CA  THR A  77     115.145 130.463  90.096  1.00  0.88           C  
ATOM   1091  C   THR A  77     113.785 131.190  90.131  1.00  0.88           C  
ATOM   1092  O   THR A  77     113.376 131.707  89.089  1.00  0.88           O  
ATOM   1093  CB  THR A  77     114.919 128.947  90.362  1.00  0.88           C  
ATOM   1094  CG2 THR A  77     116.174 128.119  90.077  1.00  0.88           C  
ATOM   1095  OG1 THR A  77     114.541 128.674  91.701  1.00  0.88           O  
ATOM   1096  H   THR A  77     115.921 130.852  92.023  1.00  0.88           H  
ATOM   1097  HA  THR A  77     115.526 130.555  89.077  1.00  0.88           H  
ATOM   1098  HB  THR A  77     114.119 128.581  89.716  1.00  0.88           H  
ATOM   1099  HG1 THR A  77     115.333 128.662  92.246  1.00  0.88           H  
ATOM   1100 HG21 THR A  77     115.983 127.058  90.239  1.00  0.88           H  
ATOM   1101 HG22 THR A  77     116.499 128.238  89.043  1.00  0.88           H  
ATOM   1102 HG23 THR A  77     117.002 128.412  90.723  1.00  0.88           H  
ATOM   1103  N   ILE A  78     113.094 131.195  91.286  1.00  0.86           N  
ATOM   1104  CA  ILE A  78     111.672 131.547  91.383  1.00  0.86           C  
ATOM   1105  C   ILE A  78     111.297 133.021  91.067  1.00  0.86           C  
ATOM   1106  O   ILE A  78     110.347 133.200  90.303  1.00  0.86           O  
ATOM   1107  CB  ILE A  78     111.029 131.075  92.731  1.00  0.86           C  
ATOM   1108  CG1 ILE A  78     111.035 129.531  92.837  1.00  0.86           C  
ATOM   1109  CG2 ILE A  78     109.599 131.606  92.976  1.00  0.86           C  
ATOM   1110  CD1 ILE A  78     110.720 128.996  94.244  1.00  0.86           C  
ATOM   1111  H   ILE A  78     113.499 130.763  92.106  1.00  0.86           H  
ATOM   1112  HA  ILE A  78     111.185 130.957  90.604  1.00  0.86           H  
ATOM   1113  HB  ILE A  78     111.650 131.436  93.550  1.00  0.86           H  
ATOM   1114 HG12 ILE A  78     110.319 129.117  92.125  1.00  0.86           H  
ATOM   1115 HG13 ILE A  78     112.005 129.135  92.541  1.00  0.86           H  
ATOM   1116 HG21 ILE A  78     109.115 131.118  93.819  1.00  0.86           H  
ATOM   1117 HG22 ILE A  78     109.608 132.671  93.199  1.00  0.86           H  
ATOM   1118 HG23 ILE A  78     108.962 131.440  92.107  1.00  0.86           H  
ATOM   1119 HD11 ILE A  78     111.262 128.070  94.436  1.00  0.86           H  
ATOM   1120 HD12 ILE A  78     110.997 129.708  95.021  1.00  0.86           H  
ATOM   1121 HD13 ILE A  78     109.656 128.781  94.353  1.00  0.86           H  
ATOM   1122  N   PRO A  79     112.025 134.042  91.586  1.00  0.90           N  
ATOM   1123  CA  PRO A  79     111.675 135.462  91.358  1.00  0.90           C  
ATOM   1124  C   PRO A  79     111.668 135.935  89.893  1.00  0.90           C  
ATOM   1125  O   PRO A  79     110.828 136.766  89.551  1.00  0.90           O  
ATOM   1126  CB  PRO A  79     112.695 136.249  92.198  1.00  0.90           C  
ATOM   1127  CG  PRO A  79     113.121 135.275  93.280  1.00  0.90           C  
ATOM   1128  CD  PRO A  79     113.118 133.939  92.551  1.00  0.90           C  
ATOM   1129  HA  PRO A  79     110.680 135.614  91.780  1.00  0.90           H  
ATOM   1130  HB2 PRO A  79     113.567 136.520  91.599  1.00  0.90           H  
ATOM   1131  HB3 PRO A  79     112.280 137.169  92.611  1.00  0.90           H  
ATOM   1132  HG2 PRO A  79     114.079 135.522  93.739  1.00  0.90           H  
ATOM   1133  HG3 PRO A  79     112.366 135.259  94.067  1.00  0.90           H  
ATOM   1134  HD2 PRO A  79     114.043 133.798  91.992  1.00  0.90           H  
ATOM   1135  HD3 PRO A  79     113.020 133.121  93.261  1.00  0.90           H  
ATOM   1136  N   LYS A  80     112.571 135.385  89.059  1.00  0.82           N  
ATOM   1137  CA  LYS A  80     112.645 135.665  87.622  1.00  0.82           C  
ATOM   1138  C   LYS A  80     111.400 135.168  86.865  1.00  0.82           C  
ATOM   1139  O   LYS A  80     110.856 135.923  86.063  1.00  0.82           O  
ATOM   1140  CB  LYS A  80     113.973 135.108  87.052  1.00  0.82           C  
ATOM   1141  CG  LYS A  80     114.188 135.249  85.527  1.00  0.82           C  
ATOM   1142  CD  LYS A  80     114.079 136.689  84.991  1.00  0.82           C  
ATOM   1143  CE  LYS A  80     114.442 136.793  83.498  1.00  0.82           C  
ATOM   1144  NZ  LYS A  80     114.110 138.116  82.938  1.00  0.82           N1+
ATOM   1145  H   LYS A  80     113.228 134.706  89.416  1.00  0.82           H  
ATOM   1146  HA  LYS A  80     112.674 136.751  87.518  1.00  0.82           H  
ATOM   1147  HB2 LYS A  80     114.803 135.596  87.564  1.00  0.82           H  
ATOM   1148  HB3 LYS A  80     114.054 134.049  87.306  1.00  0.82           H  
ATOM   1149  HG2 LYS A  80     115.176 134.854  85.283  1.00  0.82           H  
ATOM   1150  HG3 LYS A  80     113.482 134.610  84.996  1.00  0.82           H  
ATOM   1151  HD2 LYS A  80     113.063 137.056  85.141  1.00  0.82           H  
ATOM   1152  HD3 LYS A  80     114.728 137.343  85.576  1.00  0.82           H  
ATOM   1153  HE2 LYS A  80     115.505 136.596  83.351  1.00  0.82           H  
ATOM   1154  HE3 LYS A  80     113.900 136.042  82.924  1.00  0.82           H  
ATOM   1155  HZ1 LYS A  80     114.626 138.835  83.424  1.00  0.82           H  
ATOM   1156  HZ2 LYS A  80     114.340 138.137  81.954  1.00  0.82           H  
ATOM   1157  HZ3 LYS A  80     113.117 138.283  83.044  1.00  0.82           H  
ATOM   1158  N   MET A  81     110.948 133.938  87.169  1.00  0.84           N  
ATOM   1159  CA  MET A  81     109.729 133.344  86.615  1.00  0.84           C  
ATOM   1160  C   MET A  81     108.449 134.109  87.009  1.00  0.84           C  
ATOM   1161  O   MET A  81     107.619 134.354  86.134  1.00  0.84           O  
ATOM   1162  CB  MET A  81     109.670 131.845  86.989  1.00  0.84           C  
ATOM   1163  CG  MET A  81     108.341 131.142  86.647  1.00  0.84           C  
ATOM   1164  SD  MET A  81     108.258 129.380  87.042  1.00  0.84           S  
ATOM   1165  CE  MET A  81     108.311 129.466  88.850  1.00  0.84           C  
ATOM   1166  H   MET A  81     111.440 133.384  87.855  1.00  0.84           H  
ATOM   1167  HA  MET A  81     109.806 133.401  85.527  1.00  0.84           H  
ATOM   1168  HB2 MET A  81     110.490 131.318  86.500  1.00  0.84           H  
ATOM   1169  HB3 MET A  81     109.853 131.748  88.059  1.00  0.84           H  
ATOM   1170  HG2 MET A  81     107.520 131.601  87.194  1.00  0.84           H  
ATOM   1171  HG3 MET A  81     108.123 131.260  85.585  1.00  0.84           H  
ATOM   1172  HE1 MET A  81     108.207 128.466  89.268  1.00  0.84           H  
ATOM   1173  HE2 MET A  81     109.261 129.871  89.196  1.00  0.84           H  
ATOM   1174  HE3 MET A  81     107.504 130.092  89.232  1.00  0.84           H  
ATOM   1175  N   LEU A  82     108.321 134.481  88.298  1.00  0.86           N  
ATOM   1176  CA  LEU A  82     107.185 135.247  88.827  1.00  0.86           C  
ATOM   1177  C   LEU A  82     107.073 136.647  88.199  1.00  0.86           C  
ATOM   1178  O   LEU A  82     105.963 137.070  87.876  1.00  0.86           O  
ATOM   1179  CB  LEU A  82     107.282 135.374  90.365  1.00  0.86           C  
ATOM   1180  CG  LEU A  82     107.126 134.059  91.159  1.00  0.86           C  
ATOM   1181  CD1 LEU A  82     107.384 134.320  92.651  1.00  0.86           C  
ATOM   1182  CD2 LEU A  82     105.761 133.379  90.946  1.00  0.86           C  
ATOM   1183  H   LEU A  82     109.043 134.234  88.961  1.00  0.86           H  
ATOM   1184  HA  LEU A  82     106.273 134.707  88.567  1.00  0.86           H  
ATOM   1185  HB2 LEU A  82     108.239 135.832  90.620  1.00  0.86           H  
ATOM   1186  HB3 LEU A  82     106.519 136.072  90.716  1.00  0.86           H  
ATOM   1187  HG  LEU A  82     107.885 133.357  90.821  1.00  0.86           H  
ATOM   1188 HD11 LEU A  82     107.196 133.430  93.254  1.00  0.86           H  
ATOM   1189 HD12 LEU A  82     108.415 134.626  92.823  1.00  0.86           H  
ATOM   1190 HD13 LEU A  82     106.740 135.115  93.025  1.00  0.86           H  
ATOM   1191 HD21 LEU A  82     105.286 133.101  91.887  1.00  0.86           H  
ATOM   1192 HD22 LEU A  82     105.060 134.025  90.422  1.00  0.86           H  
ATOM   1193 HD23 LEU A  82     105.869 132.470  90.354  1.00  0.86           H  
ATOM   1194  N   ALA A  83     108.228 137.310  88.007  1.00  0.86           N  
ATOM   1195  CA  ALA A  83     108.345 138.602  87.336  1.00  0.86           C  
ATOM   1196  C   ALA A  83     107.956 138.536  85.851  1.00  0.86           C  
ATOM   1197  O   ALA A  83     107.197 139.394  85.414  1.00  0.86           O  
ATOM   1198  CB  ALA A  83     109.768 139.151  87.515  1.00  0.86           C  
ATOM   1199  H   ALA A  83     109.096 136.893  88.317  1.00  0.86           H  
ATOM   1200  HA  ALA A  83     107.657 139.292  87.828  1.00  0.86           H  
ATOM   1201  HB1 ALA A  83     109.888 140.113  87.016  1.00  0.86           H  
ATOM   1202  HB2 ALA A  83     109.998 139.302  88.570  1.00  0.86           H  
ATOM   1203  HB3 ALA A  83     110.517 138.472  87.107  1.00  0.86           H  
ATOM   1204  N   ASN A  84     108.423 137.505  85.122  1.00  0.79           N  
ATOM   1205  CA  ASN A  84     108.082 137.261  83.713  1.00  0.79           C  
ATOM   1206  C   ASN A  84     106.573 137.034  83.498  1.00  0.79           C  
ATOM   1207  O   ASN A  84     106.012 137.655  82.595  1.00  0.79           O  
ATOM   1208  CB  ASN A  84     108.902 136.065  83.169  1.00  0.79           C  
ATOM   1209  CG  ASN A  84     110.393 136.343  82.935  1.00  0.79           C  
ATOM   1210  ND2 ASN A  84     111.188 135.274  82.878  1.00  0.79           N  
ATOM   1211  OD1 ASN A  84     110.828 137.484  82.788  1.00  0.79           O  
ATOM   1212  H   ASN A  84     109.047 136.835  85.552  1.00  0.79           H  
ATOM   1213  HA  ASN A  84     108.378 138.170  83.185  1.00  0.79           H  
ATOM   1214  HB2 ASN A  84     108.787 135.202  83.825  1.00  0.79           H  
ATOM   1215  HB3 ASN A  84     108.503 135.758  82.201  1.00  0.79           H  
ATOM   1216 HD21 ASN A  84     110.804 134.347  82.995  1.00  0.79           H  
ATOM   1217 HD22 ASN A  84     112.175 135.380  82.700  1.00  0.79           H  
ATOM   1218  N   HIS A  85     105.939 136.198  84.341  1.00  0.80           N  
ATOM   1219  CA  HIS A  85     104.495 135.934  84.302  1.00  0.80           C  
ATOM   1220  C   HIS A  85     103.629 137.183  84.539  1.00  0.80           C  
ATOM   1221  O   HIS A  85     102.682 137.398  83.784  1.00  0.80           O  
ATOM   1222  CB  HIS A  85     104.114 134.812  85.295  1.00  0.80           C  
ATOM   1223  CG  HIS A  85     104.384 133.407  84.813  1.00  0.80           C  
ATOM   1224  CD2 HIS A  85     105.122 132.379  85.353  1.00  0.80           C  
ATOM   1225  ND1 HIS A  85     103.842 132.896  83.646  1.00  0.80           N  
ATOM   1226  CE1 HIS A  85     104.262 131.634  83.531  1.00  0.80           C  
ATOM   1227  NE2 HIS A  85     105.049 131.251  84.530  1.00  0.80           N  
ATOM   1228  H   HIS A  85     106.463 135.717  85.060  1.00  0.80           H  
ATOM   1229  HA  HIS A  85     104.253 135.593  83.294  1.00  0.80           H  
ATOM   1230  HB2 HIS A  85     104.629 134.961  86.246  1.00  0.80           H  
ATOM   1231  HB3 HIS A  85     103.048 134.857  85.525  1.00  0.80           H  
ATOM   1232  HD1 HIS A  85     103.214 133.381  83.015  1.00  0.80           H  
ATOM   1233  HD2 HIS A  85     105.681 132.365  86.275  1.00  0.80           H  
ATOM   1234  HE1 HIS A  85     103.985 130.988  82.711  1.00  0.80           H  
ATOM   1235  N   LEU A  86     103.971 137.983  85.564  1.00  0.83           N  
ATOM   1236  CA  LEU A  86     103.186 139.152  85.966  1.00  0.83           C  
ATOM   1237  C   LEU A  86     103.408 140.390  85.069  1.00  0.83           C  
ATOM   1238  O   LEU A  86     102.479 141.185  84.927  1.00  0.83           O  
ATOM   1239  CB  LEU A  86     103.446 139.437  87.464  1.00  0.83           C  
ATOM   1240  CG  LEU A  86     102.455 140.422  88.130  1.00  0.83           C  
ATOM   1241  CD1 LEU A  86     100.993 139.927  88.052  1.00  0.83           C  
ATOM   1242  CD2 LEU A  86     102.881 140.737  89.579  1.00  0.83           C  
ATOM   1243  H   LEU A  86     104.768 137.751  86.141  1.00  0.83           H  
ATOM   1244  HA  LEU A  86     102.136 138.877  85.857  1.00  0.83           H  
ATOM   1245  HB2 LEU A  86     103.408 138.496  88.015  1.00  0.83           H  
ATOM   1246  HB3 LEU A  86     104.467 139.805  87.581  1.00  0.83           H  
ATOM   1247  HG  LEU A  86     102.506 141.369  87.592  1.00  0.83           H  
ATOM   1248 HD11 LEU A  86     100.430 140.127  88.963  1.00  0.83           H  
ATOM   1249 HD12 LEU A  86     100.464 140.423  87.238  1.00  0.83           H  
ATOM   1250 HD13 LEU A  86     100.936 138.853  87.874  1.00  0.83           H  
ATOM   1251 HD21 LEU A  86     103.050 141.807  89.709  1.00  0.83           H  
ATOM   1252 HD22 LEU A  86     102.133 140.439  90.314  1.00  0.83           H  
ATOM   1253 HD23 LEU A  86     103.807 140.231  89.853  1.00  0.83           H  
ATOM   1254  N   LEU A  87     104.600 140.525  84.460  1.00  0.81           N  
ATOM   1255  CA  LEU A  87     104.942 141.624  83.544  1.00  0.81           C  
ATOM   1256  C   LEU A  87     104.498 141.375  82.089  1.00  0.81           C  
ATOM   1257  O   LEU A  87     104.597 142.303  81.285  1.00  0.81           O  
ATOM   1258  CB  LEU A  87     106.463 141.901  83.603  1.00  0.81           C  
ATOM   1259  CG  LEU A  87     106.951 142.505  84.942  1.00  0.81           C  
ATOM   1260  CD1 LEU A  87     108.491 142.476  85.037  1.00  0.81           C  
ATOM   1261  CD2 LEU A  87     106.374 143.914  85.198  1.00  0.81           C  
ATOM   1262  H   LEU A  87     105.329 139.844  84.631  1.00  0.81           H  
ATOM   1263  HA  LEU A  87     104.416 142.524  83.866  1.00  0.81           H  
ATOM   1264  HB2 LEU A  87     106.993 140.972  83.388  1.00  0.81           H  
ATOM   1265  HB3 LEU A  87     106.753 142.585  82.804  1.00  0.81           H  
ATOM   1266  HG  LEU A  87     106.583 141.869  85.747  1.00  0.81           H  
ATOM   1267 HD11 LEU A  87     108.808 142.024  85.977  1.00  0.81           H  
ATOM   1268 HD12 LEU A  87     108.941 141.891  84.235  1.00  0.81           H  
ATOM   1269 HD13 LEU A  87     108.935 143.470  84.988  1.00  0.81           H  
ATOM   1270 HD21 LEU A  87     107.128 144.624  85.536  1.00  0.81           H  
ATOM   1271 HD22 LEU A  87     105.916 144.337  84.303  1.00  0.81           H  
ATOM   1272 HD23 LEU A  87     105.604 143.878  85.970  1.00  0.81           H  
ATOM   1273  N   GLY A  88     104.030 140.155  81.762  1.00  0.74           N  
ATOM   1274  CA  GLY A  88     103.576 139.779  80.419  1.00  0.74           C  
ATOM   1275  C   GLY A  88     104.731 139.715  79.402  1.00  0.74           C  
ATOM   1276  O   GLY A  88     104.495 139.915  78.211  1.00  0.74           O  
ATOM   1277  H   GLY A  88     103.977 139.442  82.477  1.00  0.74           H  
ATOM   1278  HA2 GLY A  88     103.103 138.798  80.474  1.00  0.74           H  
ATOM   1279  HA3 GLY A  88     102.817 140.482  80.074  1.00  0.74           H  
ATOM   1280  N   SER A  89     105.965 139.474  79.876  1.00  0.83           N  
ATOM   1281  CA  SER A  89     107.192 139.450  79.084  1.00  0.83           C  
ATOM   1282  C   SER A  89     107.900 138.107  79.292  1.00  0.83           C  
ATOM   1283  O   SER A  89     107.975 137.627  80.420  1.00  0.83           O  
ATOM   1284  CB  SER A  89     108.095 140.614  79.531  1.00  0.83           C  
ATOM   1285  OG  SER A  89     107.611 141.833  79.006  1.00  0.83           O  
ATOM   1286  H   SER A  89     106.079 139.283  80.862  1.00  0.83           H  
ATOM   1287  HA  SER A  89     106.976 139.553  78.018  1.00  0.83           H  
ATOM   1288  HB2 SER A  89     108.157 140.679  80.619  1.00  0.83           H  
ATOM   1289  HB3 SER A  89     109.112 140.479  79.161  1.00  0.83           H  
ATOM   1290  HG  SER A  89     106.758 142.021  79.408  1.00  0.83           H  
ATOM   1291  N   LYS A  90     108.421 137.538  78.198  1.00  0.80           N  
ATOM   1292  CA  LYS A  90     109.046 136.215  78.167  1.00  0.80           C  
ATOM   1293  C   LYS A  90     110.487 136.276  77.631  1.00  0.80           C  
ATOM   1294  O   LYS A  90     110.952 135.303  77.047  1.00  0.80           O  
ATOM   1295  CB  LYS A  90     108.117 135.250  77.392  1.00  0.80           C  
ATOM   1296  CG  LYS A  90     107.829 135.622  75.923  1.00  0.80           C  
ATOM   1297  CD  LYS A  90     106.936 134.597  75.202  1.00  0.80           C  
ATOM   1298  CE  LYS A  90     105.484 134.568  75.711  1.00  0.80           C  
ATOM   1299  NZ  LYS A  90     104.663 133.602  74.961  1.00  0.80           N1+
ATOM   1300  H   LYS A  90     108.343 138.008  77.307  1.00  0.80           H  
ATOM   1301  HA  LYS A  90     109.142 135.818  79.179  1.00  0.80           H  
ATOM   1302  HB2 LYS A  90     108.548 134.252  77.407  1.00  0.80           H  
ATOM   1303  HB3 LYS A  90     107.179 135.172  77.942  1.00  0.80           H  
ATOM   1304  HG2 LYS A  90     107.359 136.605  75.870  1.00  0.80           H  
ATOM   1305  HG3 LYS A  90     108.769 135.712  75.377  1.00  0.80           H  
ATOM   1306  HD2 LYS A  90     106.954 134.811  74.132  1.00  0.80           H  
ATOM   1307  HD3 LYS A  90     107.374 133.604  75.316  1.00  0.80           H  
ATOM   1308  HE2 LYS A  90     105.448 134.293  76.765  1.00  0.80           H  
ATOM   1309  HE3 LYS A  90     105.032 135.556  75.619  1.00  0.80           H  
ATOM   1310  HZ1 LYS A  90     105.052 132.675  75.065  1.00  0.80           H  
ATOM   1311  HZ2 LYS A  90     103.720 133.611  75.322  1.00  0.80           H  
ATOM   1312  HZ3 LYS A  90     104.651 133.854  73.983  1.00  0.80           H  
ATOM   1313  N   SER A  91     111.168 137.411  77.845  1.00  0.83           N  
ATOM   1314  CA  SER A  91     112.501 137.694  77.318  1.00  0.83           C  
ATOM   1315  C   SER A  91     113.583 137.444  78.381  1.00  0.83           C  
ATOM   1316  O   SER A  91     113.419 137.858  79.531  1.00  0.83           O  
ATOM   1317  CB  SER A  91     112.523 139.169  76.877  1.00  0.83           C  
ATOM   1318  OG  SER A  91     111.761 139.339  75.699  1.00  0.83           O  
ATOM   1319  H   SER A  91     110.727 138.164  78.352  1.00  0.83           H  
ATOM   1320  HA  SER A  91     112.713 137.066  76.450  1.00  0.83           H  
ATOM   1321  HB2 SER A  91     112.140 139.828  77.657  1.00  0.83           H  
ATOM   1322  HB3 SER A  91     113.543 139.491  76.663  1.00  0.83           H  
ATOM   1323  HG  SER A  91     112.374 139.444  74.960  1.00  0.83           H  
ATOM   1324  N   ILE A  92     114.696 136.826  77.954  1.00  0.84           N  
ATOM   1325  CA  ILE A  92     115.926 136.697  78.734  1.00  0.84           C  
ATOM   1326  C   ILE A  92     117.137 136.816  77.790  1.00  0.84           C  
ATOM   1327  O   ILE A  92     117.132 136.245  76.699  1.00  0.84           O  
ATOM   1328  CB  ILE A  92     115.984 135.375  79.566  1.00  0.84           C  
ATOM   1329  CG1 ILE A  92     117.158 135.372  80.575  1.00  0.84           C  
ATOM   1330  CG2 ILE A  92     116.000 134.081  78.723  1.00  0.84           C  
ATOM   1331  CD1 ILE A  92     117.048 134.295  81.663  1.00  0.84           C  
ATOM   1332  H   ILE A  92     114.748 136.484  77.002  1.00  0.84           H  
ATOM   1333  HA  ILE A  92     115.975 137.540  79.427  1.00  0.84           H  
ATOM   1334  HB  ILE A  92     115.064 135.351  80.151  1.00  0.84           H  
ATOM   1335 HG12 ILE A  92     118.103 135.238  80.047  1.00  0.84           H  
ATOM   1336 HG13 ILE A  92     117.226 136.345  81.063  1.00  0.84           H  
ATOM   1337 HG21 ILE A  92     115.880 133.200  79.352  1.00  0.84           H  
ATOM   1338 HG22 ILE A  92     115.185 134.065  78.002  1.00  0.84           H  
ATOM   1339 HG23 ILE A  92     116.938 133.963  78.181  1.00  0.84           H  
ATOM   1340 HD11 ILE A  92     117.628 134.573  82.544  1.00  0.84           H  
ATOM   1341 HD12 ILE A  92     116.016 134.142  81.982  1.00  0.84           H  
ATOM   1342 HD13 ILE A  92     117.434 133.339  81.310  1.00  0.84           H  
ATOM   1343  N   SER A  93     118.149 137.580  78.230  1.00  0.84           N  
ATOM   1344  CA  SER A  93     119.393 137.831  77.499  1.00  0.84           C  
ATOM   1345  C   SER A  93     120.315 136.595  77.493  1.00  0.84           C  
ATOM   1346  O   SER A  93     120.213 135.758  78.389  1.00  0.84           O  
ATOM   1347  CB  SER A  93     120.072 139.057  78.148  1.00  0.84           C  
ATOM   1348  OG  SER A  93     121.260 139.436  77.480  1.00  0.84           O  
ATOM   1349  H   SER A  93     118.079 138.014  79.138  1.00  0.84           H  
ATOM   1350  HA  SER A  93     119.139 138.077  76.466  1.00  0.84           H  
ATOM   1351  HB2 SER A  93     119.393 139.911  78.139  1.00  0.84           H  
ATOM   1352  HB3 SER A  93     120.312 138.854  79.193  1.00  0.84           H  
ATOM   1353  HG  SER A  93     121.575 140.260  77.861  1.00  0.84           H  
ATOM   1354  N   PHE A  94     121.224 136.532  76.505  1.00  0.84           N  
ATOM   1355  CA  PHE A  94     122.276 135.517  76.383  1.00  0.84           C  
ATOM   1356  C   PHE A  94     123.207 135.444  77.610  1.00  0.84           C  
ATOM   1357  O   PHE A  94     123.454 134.349  78.115  1.00  0.84           O  
ATOM   1358  CB  PHE A  94     123.053 135.749  75.067  1.00  0.84           C  
ATOM   1359  CG  PHE A  94     124.248 134.845  74.809  1.00  0.84           C  
ATOM   1360  CD1 PHE A  94     125.555 135.262  75.144  1.00  0.84           C  
ATOM   1361  CD2 PHE A  94     124.047 133.525  74.355  1.00  0.84           C  
ATOM   1362  CE1 PHE A  94     126.627 134.399  74.959  1.00  0.84           C  
ATOM   1363  CE2 PHE A  94     125.131 132.673  74.187  1.00  0.84           C  
ATOM   1364  CZ  PHE A  94     126.416 133.111  74.482  1.00  0.84           C  
ATOM   1365  H   PHE A  94     121.242 137.267  75.812  1.00  0.84           H  
ATOM   1366  HA  PHE A  94     121.777 134.548  76.305  1.00  0.84           H  
ATOM   1367  HB2 PHE A  94     122.369 135.614  74.231  1.00  0.84           H  
ATOM   1368  HB3 PHE A  94     123.384 136.787  75.009  1.00  0.84           H  
ATOM   1369  HD1 PHE A  94     125.727 136.254  75.535  1.00  0.84           H  
ATOM   1370  HD2 PHE A  94     123.051 133.176  74.127  1.00  0.84           H  
ATOM   1371  HE1 PHE A  94     127.628 134.725  75.201  1.00  0.84           H  
ATOM   1372  HE2 PHE A  94     124.975 131.667  73.828  1.00  0.84           H  
ATOM   1373  HZ  PHE A  94     127.255 132.443  74.349  1.00  0.84           H  
ATOM   1374  N   GLY A  95     123.669 136.615  78.082  1.00  0.91           N  
ATOM   1375  CA  GLY A  95     124.551 136.734  79.243  1.00  0.91           C  
ATOM   1376  C   GLY A  95     123.805 136.452  80.555  1.00  0.91           C  
ATOM   1377  O   GLY A  95     124.404 135.894  81.471  1.00  0.91           O  
ATOM   1378  H   GLY A  95     123.403 137.472  77.618  1.00  0.91           H  
ATOM   1379  HA2 GLY A  95     125.398 136.053  79.141  1.00  0.91           H  
ATOM   1380  HA3 GLY A  95     124.957 137.745  79.276  1.00  0.91           H  
ATOM   1381  N   GLY A  96     122.504 136.792  80.634  1.00  0.93           N  
ATOM   1382  CA  GLY A  96     121.655 136.536  81.800  1.00  0.93           C  
ATOM   1383  C   GLY A  96     121.296 135.047  81.924  1.00  0.93           C  
ATOM   1384  O   GLY A  96     121.157 134.550  83.040  1.00  0.93           O  
ATOM   1385  H   GLY A  96     122.065 137.226  79.836  1.00  0.93           H  
ATOM   1386  HA2 GLY A  96     122.147 136.881  82.711  1.00  0.93           H  
ATOM   1387  HA3 GLY A  96     120.734 137.111  81.697  1.00  0.93           H  
ATOM   1388  N   CYS A  97     121.180 134.339  80.788  1.00  0.88           N  
ATOM   1389  CA  CYS A  97     120.915 132.905  80.690  1.00  0.88           C  
ATOM   1390  C   CYS A  97     122.121 132.066  81.157  1.00  0.88           C  
ATOM   1391  O   CYS A  97     121.923 131.125  81.925  1.00  0.88           O  
ATOM   1392  CB  CYS A  97     120.492 132.599  79.239  1.00  0.88           C  
ATOM   1393  SG  CYS A  97     119.915 130.932  78.828  1.00  0.88           S  
ATOM   1394  H   CYS A  97     121.285 134.822  79.905  1.00  0.88           H  
ATOM   1395  HA  CYS A  97     120.072 132.677  81.345  1.00  0.88           H  
ATOM   1396  HB2 CYS A  97     119.678 133.268  78.957  1.00  0.88           H  
ATOM   1397  HB3 CYS A  97     121.314 132.828  78.560  1.00  0.88           H  
ATOM   1398  N   LEU A  98     123.342 132.455  80.739  1.00  0.87           N  
ATOM   1399  CA  LEU A  98     124.609 131.847  81.171  1.00  0.87           C  
ATOM   1400  C   LEU A  98     124.919 132.090  82.657  1.00  0.87           C  
ATOM   1401  O   LEU A  98     125.414 131.176  83.317  1.00  0.87           O  
ATOM   1402  CB  LEU A  98     125.778 132.370  80.308  1.00  0.87           C  
ATOM   1403  CG  LEU A  98     125.772 131.914  78.833  1.00  0.87           C  
ATOM   1404  CD1 LEU A  98     126.797 132.732  78.027  1.00  0.87           C  
ATOM   1405  CD2 LEU A  98     125.995 130.393  78.678  1.00  0.87           C  
ATOM   1406  H   LEU A  98     123.422 133.235  80.101  1.00  0.87           H  
ATOM   1407  HA  LEU A  98     124.526 130.771  81.039  1.00  0.87           H  
ATOM   1408  HB2 LEU A  98     125.771 133.461  80.343  1.00  0.87           H  
ATOM   1409  HB3 LEU A  98     126.729 132.068  80.752  1.00  0.87           H  
ATOM   1410  HG  LEU A  98     124.791 132.131  78.411  1.00  0.87           H  
ATOM   1411 HD11 LEU A  98     127.265 132.158  77.228  1.00  0.87           H  
ATOM   1412 HD12 LEU A  98     126.306 133.588  77.566  1.00  0.87           H  
ATOM   1413 HD13 LEU A  98     127.596 133.123  78.659  1.00  0.87           H  
ATOM   1414 HD21 LEU A  98     126.850 130.152  78.047  1.00  0.87           H  
ATOM   1415 HD22 LEU A  98     126.174 129.903  79.636  1.00  0.87           H  
ATOM   1416 HD23 LEU A  98     125.123 129.919  78.227  1.00  0.87           H  
ATOM   1417  N   THR A  99     124.614 133.301  83.155  1.00  0.90           N  
ATOM   1418  CA  THR A  99     124.796 133.688  84.556  1.00  0.90           C  
ATOM   1419  C   THR A  99     123.827 132.941  85.494  1.00  0.90           C  
ATOM   1420  O   THR A  99     124.258 132.506  86.562  1.00  0.90           O  
ATOM   1421  CB  THR A  99     124.612 135.218  84.752  1.00  0.90           C  
ATOM   1422  CG2 THR A  99     124.670 135.726  86.202  1.00  0.90           C  
ATOM   1423  OG1 THR A  99     125.628 135.896  84.040  1.00  0.90           O  
ATOM   1424  H   THR A  99     124.221 134.005  82.544  1.00  0.90           H  
ATOM   1425  HA  THR A  99     125.814 133.423  84.848  1.00  0.90           H  
ATOM   1426  HB  THR A  99     123.659 135.525  84.318  1.00  0.90           H  
ATOM   1427  HG1 THR A  99     125.457 135.798  83.098  1.00  0.90           H  
ATOM   1428 HG21 THR A  99     124.662 136.816  86.237  1.00  0.90           H  
ATOM   1429 HG22 THR A  99     123.816 135.386  86.789  1.00  0.90           H  
ATOM   1430 HG23 THR A  99     125.580 135.385  86.695  1.00  0.90           H  
ATOM   1431  N   GLN A 100     122.563 132.761  85.064  1.00  0.87           N  
ATOM   1432  CA  GLN A 100     121.548 131.993  85.789  1.00  0.87           C  
ATOM   1433  C   GLN A 100     121.914 130.504  85.921  1.00  0.87           C  
ATOM   1434  O   GLN A 100     121.751 129.958  87.011  1.00  0.87           O  
ATOM   1435  CB  GLN A 100     120.154 132.214  85.159  1.00  0.87           C  
ATOM   1436  CG  GLN A 100     119.013 131.458  85.876  1.00  0.87           C  
ATOM   1437  CD  GLN A 100     117.617 131.866  85.396  1.00  0.87           C  
ATOM   1438  NE2 GLN A 100     116.646 131.874  86.312  1.00  0.87           N  
ATOM   1439  OE1 GLN A 100     117.406 132.139  84.216  1.00  0.87           O  
ATOM   1440  H   GLN A 100     122.273 133.153  84.178  1.00  0.87           H  
ATOM   1441  HA  GLN A 100     121.510 132.401  86.801  1.00  0.87           H  
ATOM   1442  HB2 GLN A 100     119.934 133.283  85.183  1.00  0.87           H  
ATOM   1443  HB3 GLN A 100     120.176 131.935  84.104  1.00  0.87           H  
ATOM   1444  HG2 GLN A 100     119.113 130.382  85.729  1.00  0.87           H  
ATOM   1445  HG3 GLN A 100     119.081 131.635  86.950  1.00  0.87           H  
ATOM   1446 HE21 GLN A 100     116.853 131.658  87.278  1.00  0.87           H  
ATOM   1447 HE22 GLN A 100     115.703 132.120  86.050  1.00  0.87           H  
ATOM   1448  N   MET A 101     122.444 129.899  84.841  1.00  0.88           N  
ATOM   1449  CA  MET A 101     122.971 128.531  84.840  1.00  0.88           C  
ATOM   1450  C   MET A 101     124.181 128.348  85.764  1.00  0.88           C  
ATOM   1451  O   MET A 101     124.208 127.360  86.495  1.00  0.88           O  
ATOM   1452  CB  MET A 101     123.339 128.087  83.414  1.00  0.88           C  
ATOM   1453  CG  MET A 101     122.116 127.751  82.562  1.00  0.88           C  
ATOM   1454  SD  MET A 101     122.495 127.012  80.960  1.00  0.88           S  
ATOM   1455  CE  MET A 101     123.427 128.338  80.157  1.00  0.88           C  
ATOM   1456  H   MET A 101     122.536 130.414  83.976  1.00  0.88           H  
ATOM   1457  HA  MET A 101     122.184 127.872  85.214  1.00  0.88           H  
ATOM   1458  HB2 MET A 101     123.932 128.864  82.931  1.00  0.88           H  
ATOM   1459  HB3 MET A 101     123.977 127.202  83.451  1.00  0.88           H  
ATOM   1460  HG2 MET A 101     121.507 127.024  83.098  1.00  0.88           H  
ATOM   1461  HG3 MET A 101     121.493 128.631  82.410  1.00  0.88           H  
ATOM   1462  HE1 MET A 101     123.645 128.073  79.124  1.00  0.88           H  
ATOM   1463  HE2 MET A 101     122.850 129.261  80.155  1.00  0.88           H  
ATOM   1464  HE3 MET A 101     124.373 128.501  80.670  1.00  0.88           H  
ATOM   1465  N   TYR A 102     125.132 129.299  85.735  1.00  0.87           N  
ATOM   1466  CA  TYR A 102     126.324 129.305  86.586  1.00  0.87           C  
ATOM   1467  C   TYR A 102     125.983 129.256  88.086  1.00  0.87           C  
ATOM   1468  O   TYR A 102     126.478 128.371  88.784  1.00  0.87           O  
ATOM   1469  CB  TYR A 102     127.226 130.511  86.230  1.00  0.87           C  
ATOM   1470  CG  TYR A 102     128.442 130.667  87.129  1.00  0.87           C  
ATOM   1471  CD1 TYR A 102     129.600 129.902  86.885  1.00  0.87           C  
ATOM   1472  CD2 TYR A 102     128.395 131.525  88.250  1.00  0.87           C  
ATOM   1473  CE1 TYR A 102     130.688 129.969  87.774  1.00  0.87           C  
ATOM   1474  CE2 TYR A 102     129.482 131.583  89.144  1.00  0.87           C  
ATOM   1475  CZ  TYR A 102     130.627 130.797  88.909  1.00  0.87           C  
ATOM   1476  OH  TYR A 102     131.678 130.823  89.778  1.00  0.87           O  
ATOM   1477  H   TYR A 102     125.042 130.072  85.090  1.00  0.87           H  
ATOM   1478  HA  TYR A 102     126.882 128.397  86.350  1.00  0.87           H  
ATOM   1479  HB2 TYR A 102     127.560 130.432  85.196  1.00  0.87           H  
ATOM   1480  HB3 TYR A 102     126.649 131.434  86.281  1.00  0.87           H  
ATOM   1481  HD1 TYR A 102     129.648 129.240  86.034  1.00  0.87           H  
ATOM   1482  HD2 TYR A 102     127.510 132.113  88.449  1.00  0.87           H  
ATOM   1483  HE1 TYR A 102     131.561 129.364  87.599  1.00  0.87           H  
ATOM   1484  HE2 TYR A 102     129.428 132.223  90.013  1.00  0.87           H  
ATOM   1485  HH  TYR A 102     131.494 131.298  90.593  1.00  0.87           H  
ATOM   1486  N   PHE A 103     125.121 130.186  88.536  1.00  0.87           N  
ATOM   1487  CA  PHE A 103     124.655 130.262  89.920  1.00  0.87           C  
ATOM   1488  C   PHE A 103     123.807 129.063  90.366  1.00  0.87           C  
ATOM   1489  O   PHE A 103     123.956 128.626  91.506  1.00  0.87           O  
ATOM   1490  CB  PHE A 103     123.921 131.596  90.173  1.00  0.87           C  
ATOM   1491  CG  PHE A 103     124.832 132.803  90.318  1.00  0.87           C  
ATOM   1492  CD1 PHE A 103     125.819 132.829  91.327  1.00  0.87           C  
ATOM   1493  CD2 PHE A 103     124.681 133.927  89.479  1.00  0.87           C  
ATOM   1494  CE1 PHE A 103     126.645 133.936  91.464  1.00  0.87           C  
ATOM   1495  CE2 PHE A 103     125.514 135.027  89.637  1.00  0.87           C  
ATOM   1496  CZ  PHE A 103     126.496 135.028  90.619  1.00  0.87           C  
ATOM   1497  H   PHE A 103     124.753 130.880  87.898  1.00  0.87           H  
ATOM   1498  HA  PHE A 103     125.543 130.234  90.553  1.00  0.87           H  
ATOM   1499  HB2 PHE A 103     123.204 131.776  89.369  1.00  0.87           H  
ATOM   1500  HB3 PHE A 103     123.329 131.534  91.087  1.00  0.87           H  
ATOM   1501  HD1 PHE A 103     125.939 131.991  91.998  1.00  0.87           H  
ATOM   1502  HD2 PHE A 103     123.914 133.941  88.720  1.00  0.87           H  
ATOM   1503  HE1 PHE A 103     127.405 133.950  92.231  1.00  0.87           H  
ATOM   1504  HE2 PHE A 103     125.395 135.891  89.001  1.00  0.87           H  
ATOM   1505  HZ  PHE A 103     127.140 135.888  90.733  1.00  0.87           H  
ATOM   1506  N   MET A 104     122.966 128.536  89.460  1.00  0.87           N  
ATOM   1507  CA  MET A 104     122.119 127.370  89.706  1.00  0.87           C  
ATOM   1508  C   MET A 104     122.930 126.083  89.942  1.00  0.87           C  
ATOM   1509  O   MET A 104     122.659 125.373  90.912  1.00  0.87           O  
ATOM   1510  CB  MET A 104     121.104 127.228  88.552  1.00  0.87           C  
ATOM   1511  CG  MET A 104     120.079 126.100  88.726  1.00  0.87           C  
ATOM   1512  SD  MET A 104     119.047 126.302  90.196  1.00  0.87           S  
ATOM   1513  CE  MET A 104     117.946 124.888  89.990  1.00  0.87           C  
ATOM   1514  H   MET A 104     122.894 128.953  88.541  1.00  0.87           H  
ATOM   1515  HA  MET A 104     121.567 127.579  90.624  1.00  0.87           H  
ATOM   1516  HB2 MET A 104     120.553 128.163  88.447  1.00  0.87           H  
ATOM   1517  HB3 MET A 104     121.631 127.085  87.608  1.00  0.87           H  
ATOM   1518  HG2 MET A 104     119.424 126.076  87.858  1.00  0.87           H  
ATOM   1519  HG3 MET A 104     120.569 125.127  88.766  1.00  0.87           H  
ATOM   1520  HE1 MET A 104     117.287 124.819  90.853  1.00  0.87           H  
ATOM   1521  HE2 MET A 104     117.336 125.005  89.095  1.00  0.87           H  
ATOM   1522  HE3 MET A 104     118.516 123.962  89.913  1.00  0.87           H  
ATOM   1523  N   ILE A 105     123.925 125.838  89.070  1.00  0.88           N  
ATOM   1524  CA  ILE A 105     124.858 124.712  89.151  1.00  0.88           C  
ATOM   1525  C   ILE A 105     125.743 124.778  90.412  1.00  0.88           C  
ATOM   1526  O   ILE A 105     125.925 123.748  91.057  1.00  0.88           O  
ATOM   1527  CB  ILE A 105     125.754 124.612  87.875  1.00  0.88           C  
ATOM   1528  CG1 ILE A 105     124.919 124.238  86.624  1.00  0.88           C  
ATOM   1529  CG2 ILE A 105     126.984 123.675  87.977  1.00  0.88           C  
ATOM   1530  CD1 ILE A 105     124.531 122.753  86.517  1.00  0.88           C  
ATOM   1531  H   ILE A 105     124.072 126.475  88.297  1.00  0.88           H  
ATOM   1532  HA  ILE A 105     124.261 123.800  89.219  1.00  0.88           H  
ATOM   1533  HB  ILE A 105     126.150 125.613  87.688  1.00  0.88           H  
ATOM   1534 HG12 ILE A 105     124.009 124.836  86.578  1.00  0.88           H  
ATOM   1535 HG13 ILE A 105     125.486 124.513  85.734  1.00  0.88           H  
ATOM   1536 HG21 ILE A 105     127.494 123.591  87.017  1.00  0.88           H  
ATOM   1537 HG22 ILE A 105     127.717 124.031  88.700  1.00  0.88           H  
ATOM   1538 HG23 ILE A 105     126.694 122.669  88.282  1.00  0.88           H  
ATOM   1539 HD11 ILE A 105     125.278 122.193  85.953  1.00  0.88           H  
ATOM   1540 HD12 ILE A 105     124.429 122.277  87.493  1.00  0.88           H  
ATOM   1541 HD13 ILE A 105     123.576 122.635  86.003  1.00  0.88           H  
ATOM   1542  N   ALA A 106     126.241 125.980  90.755  1.00  0.92           N  
ATOM   1543  CA  ALA A 106     127.082 126.226  91.927  1.00  0.92           C  
ATOM   1544  C   ALA A 106     126.378 125.928  93.263  1.00  0.92           C  
ATOM   1545  O   ALA A 106     126.946 125.211  94.085  1.00  0.92           O  
ATOM   1546  CB  ALA A 106     127.603 127.672  91.894  1.00  0.92           C  
ATOM   1547  H   ALA A 106     126.048 126.783  90.171  1.00  0.92           H  
ATOM   1548  HA  ALA A 106     127.944 125.560  91.853  1.00  0.92           H  
ATOM   1549  HB1 ALA A 106     128.259 127.871  92.743  1.00  0.92           H  
ATOM   1550  HB2 ALA A 106     128.178 127.869  90.990  1.00  0.92           H  
ATOM   1551  HB3 ALA A 106     126.788 128.396  91.930  1.00  0.92           H  
ATOM   1552  N   LEU A 107     125.162 126.470  93.446  1.00  0.89           N  
ATOM   1553  CA  LEU A 107     124.395 126.390  94.693  1.00  0.89           C  
ATOM   1554  C   LEU A 107     123.759 125.015  94.955  1.00  0.89           C  
ATOM   1555  O   LEU A 107     123.746 124.590  96.110  1.00  0.89           O  
ATOM   1556  CB  LEU A 107     123.329 127.504  94.701  1.00  0.89           C  
ATOM   1557  CG  LEU A 107     123.917 128.907  94.951  1.00  0.89           C  
ATOM   1558  CD1 LEU A 107     122.946 130.000  94.484  1.00  0.89           C  
ATOM   1559  CD2 LEU A 107     124.335 129.098  96.425  1.00  0.89           C  
ATOM   1560  H   LEU A 107     124.759 127.039  92.713  1.00  0.89           H  
ATOM   1561  HA  LEU A 107     125.085 126.572  95.519  1.00  0.89           H  
ATOM   1562  HB2 LEU A 107     122.804 127.492  93.745  1.00  0.89           H  
ATOM   1563  HB3 LEU A 107     122.571 127.306  95.458  1.00  0.89           H  
ATOM   1564  HG  LEU A 107     124.814 129.020  94.340  1.00  0.89           H  
ATOM   1565 HD11 LEU A 107     123.184 130.971  94.916  1.00  0.89           H  
ATOM   1566 HD12 LEU A 107     123.000 130.117  93.404  1.00  0.89           H  
ATOM   1567 HD13 LEU A 107     121.915 129.757  94.737  1.00  0.89           H  
ATOM   1568 HD21 LEU A 107     123.906 129.995  96.867  1.00  0.89           H  
ATOM   1569 HD22 LEU A 107     124.034 128.259  97.053  1.00  0.89           H  
ATOM   1570 HD23 LEU A 107     125.419 129.189  96.507  1.00  0.89           H  
ATOM   1571  N   GLY A 108     123.272 124.334  93.901  1.00  0.93           N  
ATOM   1572  CA  GLY A 108     122.670 123.000  94.008  1.00  0.93           C  
ATOM   1573  C   GLY A 108     123.727 121.923  94.301  1.00  0.93           C  
ATOM   1574  O   GLY A 108     123.428 120.935  94.972  1.00  0.93           O  
ATOM   1575  H   GLY A 108     123.311 124.748  92.978  1.00  0.93           H  
ATOM   1576  HA2 GLY A 108     121.903 122.992  94.786  1.00  0.93           H  
ATOM   1577  HA3 GLY A 108     122.175 122.757  93.068  1.00  0.93           H  
ATOM   1578  N   ASN A 109     124.965 122.144  93.828  1.00  0.87           N  
ATOM   1579  CA  ASN A 109     126.140 121.323  94.103  1.00  0.87           C  
ATOM   1580  C   ASN A 109     126.679 121.547  95.532  1.00  0.87           C  
ATOM   1581  O   ASN A 109     127.086 120.579  96.173  1.00  0.87           O  
ATOM   1582  CB  ASN A 109     127.200 121.648  93.026  1.00  0.87           C  
ATOM   1583  CG  ASN A 109     127.017 120.905  91.701  1.00  0.87           C  
ATOM   1584  ND2 ASN A 109     127.876 121.179  90.725  1.00  0.87           N  
ATOM   1585  OD1 ASN A 109     126.128 120.076  91.546  1.00  0.87           O  
ATOM   1586  H   ASN A 109     125.132 122.971  93.271  1.00  0.87           H  
ATOM   1587  HA  ASN A 109     125.860 120.271  94.022  1.00  0.87           H  
ATOM   1588  HB2 ASN A 109     127.320 122.721  92.882  1.00  0.87           H  
ATOM   1589  HB3 ASN A 109     128.166 121.297  93.395  1.00  0.87           H  
ATOM   1590 HD21 ASN A 109     128.580 121.888  90.844  1.00  0.87           H  
ATOM   1591 HD22 ASN A 109     127.779 120.701  89.845  1.00  0.87           H  
ATOM   1592  N   THR A 110     126.653 122.802  96.014  1.00  0.89           N  
ATOM   1593  CA  THR A 110     127.104 123.171  97.360  1.00  0.89           C  
ATOM   1594  C   THR A 110     126.189 122.608  98.470  1.00  0.89           C  
ATOM   1595  O   THR A 110     126.714 122.170  99.492  1.00  0.89           O  
ATOM   1596  CB  THR A 110     127.228 124.710  97.528  1.00  0.89           C  
ATOM   1597  CG2 THR A 110     127.769 125.193  98.885  1.00  0.89           C  
ATOM   1598  OG1 THR A 110     128.112 125.222  96.543  1.00  0.89           O  
ATOM   1599  H   THR A 110     126.305 123.554  95.435  1.00  0.89           H  
ATOM   1600  HA  THR A 110     128.096 122.736  97.504  1.00  0.89           H  
ATOM   1601  HB  THR A 110     126.250 125.168  97.367  1.00  0.89           H  
ATOM   1602  HG1 THR A 110     127.703 125.146  95.664  1.00  0.89           H  
ATOM   1603 HG21 THR A 110     127.895 126.276  98.895  1.00  0.89           H  
ATOM   1604 HG22 THR A 110     127.091 124.944  99.701  1.00  0.89           H  
ATOM   1605 HG23 THR A 110     128.738 124.747  99.108  1.00  0.89           H  
ATOM   1606  N   ASP A 111     124.863 122.567  98.228  1.00  0.90           N  
ATOM   1607  CA  ASP A 111     123.853 121.934  99.089  1.00  0.90           C  
ATOM   1608  C   ASP A 111     124.157 120.440  99.326  1.00  0.90           C  
ATOM   1609  O   ASP A 111     124.212 120.006 100.477  1.00  0.90           O  
ATOM   1610  CB  ASP A 111     122.424 122.161  98.524  1.00  0.90           C  
ATOM   1611  CG  ASP A 111     121.274 121.525  99.327  1.00  0.90           C  
ATOM   1612  OD1 ASP A 111     120.932 122.096 100.386  1.00  0.90           O  
ATOM   1613  OD2 ASP A 111     120.833 120.421  98.940  1.00  0.90           O1-
ATOM   1614  H   ASP A 111     124.512 122.959  97.364  1.00  0.90           H  
ATOM   1615  HA  ASP A 111     123.909 122.434 100.058  1.00  0.90           H  
ATOM   1616  HB2 ASP A 111     122.236 123.231  98.446  1.00  0.90           H  
ATOM   1617  HB3 ASP A 111     122.380 121.809  97.491  1.00  0.90           H  
ATOM   1618  N   SER A 112     124.395 119.717  98.218  1.00  0.89           N  
ATOM   1619  CA  SER A 112     124.772 118.304  98.155  1.00  0.89           C  
ATOM   1620  C   SER A 112     126.054 117.966  98.950  1.00  0.89           C  
ATOM   1621  O   SER A 112     126.078 116.940  99.631  1.00  0.89           O  
ATOM   1622  CB  SER A 112     124.863 117.912  96.661  1.00  0.89           C  
ATOM   1623  OG  SER A 112     125.208 116.552  96.432  1.00  0.89           O  
ATOM   1624  H   SER A 112     124.325 120.182  97.324  1.00  0.89           H  
ATOM   1625  HA  SER A 112     123.956 117.736  98.606  1.00  0.89           H  
ATOM   1626  HB2 SER A 112     123.907 118.104  96.170  1.00  0.89           H  
ATOM   1627  HB3 SER A 112     125.601 118.528  96.150  1.00  0.89           H  
ATOM   1628  HG  SER A 112     125.487 116.470  95.512  1.00  0.89           H  
ATOM   1629  N   TYR A 113     127.071 118.846  98.885  1.00  0.86           N  
ATOM   1630  CA  TYR A 113     128.326 118.707  99.631  1.00  0.86           C  
ATOM   1631  C   TYR A 113     128.191 118.971 101.141  1.00  0.86           C  
ATOM   1632  O   TYR A 113     128.891 118.310 101.909  1.00  0.86           O  
ATOM   1633  CB  TYR A 113     129.417 119.621  99.031  1.00  0.86           C  
ATOM   1634  CG  TYR A 113     129.756 119.460  97.545  1.00  0.86           C  
ATOM   1635  CD1 TYR A 113     129.465 118.271  96.836  1.00  0.86           C  
ATOM   1636  CD2 TYR A 113     130.384 120.525  96.858  1.00  0.86           C  
ATOM   1637  CE1 TYR A 113     129.786 118.157  95.470  1.00  0.86           C  
ATOM   1638  CE2 TYR A 113     130.710 120.408  95.490  1.00  0.86           C  
ATOM   1639  CZ  TYR A 113     130.413 119.220  94.792  1.00  0.86           C  
ATOM   1640  OH  TYR A 113     130.716 119.066  93.469  1.00  0.86           O  
ATOM   1641  H   TYR A 113     126.988 119.665  98.298  1.00  0.86           H  
ATOM   1642  HA  TYR A 113     128.648 117.669  99.546  1.00  0.86           H  
ATOM   1643  HB2 TYR A 113     129.104 120.656  99.176  1.00  0.86           H  
ATOM   1644  HB3 TYR A 113     130.344 119.507  99.595  1.00  0.86           H  
ATOM   1645  HD1 TYR A 113     128.982 117.435  97.318  1.00  0.86           H  
ATOM   1646  HD2 TYR A 113     130.616 121.443  97.379  1.00  0.86           H  
ATOM   1647  HE1 TYR A 113     129.551 117.244  94.941  1.00  0.86           H  
ATOM   1648  HE2 TYR A 113     131.182 121.238  94.985  1.00  0.86           H  
ATOM   1649  HH  TYR A 113     131.293 119.716  93.034  1.00  0.86           H  
ATOM   1650  N   ILE A 114     127.306 119.899 101.555  1.00  0.88           N  
ATOM   1651  CA  ILE A 114     127.059 120.197 102.972  1.00  0.88           C  
ATOM   1652  C   ILE A 114     126.369 119.024 103.704  1.00  0.88           C  
ATOM   1653  O   ILE A 114     126.711 118.773 104.857  1.00  0.88           O  
ATOM   1654  CB  ILE A 114     126.262 121.524 103.186  1.00  0.88           C  
ATOM   1655  CG1 ILE A 114     127.095 122.746 102.733  1.00  0.88           C  
ATOM   1656  CG2 ILE A 114     125.784 121.767 104.639  1.00  0.88           C  
ATOM   1657  CD1 ILE A 114     126.256 123.999 102.436  1.00  0.88           C  
ATOM   1658  H   ILE A 114     126.764 120.420 100.879  1.00  0.88           H  
ATOM   1659  HA  ILE A 114     128.034 120.331 103.445  1.00  0.88           H  
ATOM   1660  HB  ILE A 114     125.376 121.477 102.551  1.00  0.88           H  
ATOM   1661 HG12 ILE A 114     127.839 122.982 103.494  1.00  0.88           H  
ATOM   1662 HG13 ILE A 114     127.672 122.509 101.840  1.00  0.88           H  
ATOM   1663 HG21 ILE A 114     125.272 122.722 104.742  1.00  0.88           H  
ATOM   1664 HG22 ILE A 114     125.076 121.011 104.973  1.00  0.88           H  
ATOM   1665 HG23 ILE A 114     126.620 121.768 105.338  1.00  0.88           H  
ATOM   1666 HD11 ILE A 114     126.892 124.789 102.037  1.00  0.88           H  
ATOM   1667 HD12 ILE A 114     125.478 123.792 101.700  1.00  0.88           H  
ATOM   1668 HD13 ILE A 114     125.779 124.396 103.331  1.00  0.88           H  
ATOM   1669  N   LEU A 115     125.476 118.289 103.014  1.00  0.89           N  
ATOM   1670  CA  LEU A 115     124.833 117.071 103.523  1.00  0.89           C  
ATOM   1671  C   LEU A 115     125.826 115.924 103.795  1.00  0.89           C  
ATOM   1672  O   LEU A 115     125.633 115.195 104.768  1.00  0.89           O  
ATOM   1673  CB  LEU A 115     123.734 116.601 102.544  1.00  0.89           C  
ATOM   1674  CG  LEU A 115     122.529 117.559 102.413  1.00  0.89           C  
ATOM   1675  CD1 LEU A 115     121.580 117.099 101.287  1.00  0.89           C  
ATOM   1676  CD2 LEU A 115     121.791 117.762 103.752  1.00  0.89           C  
ATOM   1677  H   LEU A 115     125.242 118.556 102.067  1.00  0.89           H  
ATOM   1678  HA  LEU A 115     124.372 117.321 104.480  1.00  0.89           H  
ATOM   1679  HB2 LEU A 115     124.181 116.445 101.561  1.00  0.89           H  
ATOM   1680  HB3 LEU A 115     123.360 115.624 102.856  1.00  0.89           H  
ATOM   1681  HG  LEU A 115     122.908 118.535 102.114  1.00  0.89           H  
ATOM   1682 HD11 LEU A 115     121.426 117.900 100.563  1.00  0.89           H  
ATOM   1683 HD12 LEU A 115     121.977 116.245 100.736  1.00  0.89           H  
ATOM   1684 HD13 LEU A 115     120.598 116.804 101.659  1.00  0.89           H  
ATOM   1685 HD21 LEU A 115     120.714 117.875 103.626  1.00  0.89           H  
ATOM   1686 HD22 LEU A 115     121.951 116.928 104.436  1.00  0.89           H  
ATOM   1687 HD23 LEU A 115     122.151 118.662 104.250  1.00  0.89           H  
ATOM   1688  N   ALA A 116     126.877 115.804 102.964  1.00  0.91           N  
ATOM   1689  CA  ALA A 116     127.962 114.838 103.145  1.00  0.91           C  
ATOM   1690  C   ALA A 116     128.893 115.189 104.322  1.00  0.91           C  
ATOM   1691  O   ALA A 116     129.343 114.277 105.015  1.00  0.91           O  
ATOM   1692  CB  ALA A 116     128.750 114.706 101.833  1.00  0.91           C  
ATOM   1693  H   ALA A 116     126.967 116.439 102.183  1.00  0.91           H  
ATOM   1694  HA  ALA A 116     127.514 113.866 103.358  1.00  0.91           H  
ATOM   1695  HB1 ALA A 116     129.543 113.962 101.921  1.00  0.91           H  
ATOM   1696  HB2 ALA A 116     128.096 114.388 101.022  1.00  0.91           H  
ATOM   1697  HB3 ALA A 116     129.209 115.649 101.538  1.00  0.91           H  
ATOM   1698  N   ALA A 117     129.128 116.495 104.553  1.00  0.91           N  
ATOM   1699  CA  ALA A 117     129.883 117.014 105.698  1.00  0.91           C  
ATOM   1700  C   ALA A 117     129.141 116.825 107.034  1.00  0.91           C  
ATOM   1701  O   ALA A 117     129.779 116.470 108.025  1.00  0.91           O  
ATOM   1702  CB  ALA A 117     130.222 118.494 105.460  1.00  0.91           C  
ATOM   1703  H   ALA A 117     128.734 117.186 103.929  1.00  0.91           H  
ATOM   1704  HA  ALA A 117     130.822 116.461 105.757  1.00  0.91           H  
ATOM   1705  HB1 ALA A 117     130.832 118.894 106.270  1.00  0.91           H  
ATOM   1706  HB2 ALA A 117     130.784 118.623 104.534  1.00  0.91           H  
ATOM   1707  HB3 ALA A 117     129.325 119.109 105.389  1.00  0.91           H  
ATOM   1708  N   MET A 118     127.809 117.020 107.021  1.00  0.87           N  
ATOM   1709  CA  MET A 118     126.904 116.751 108.142  1.00  0.87           C  
ATOM   1710  C   MET A 118     126.818 115.254 108.489  1.00  0.87           C  
ATOM   1711  O   MET A 118     126.760 114.927 109.672  1.00  0.87           O  
ATOM   1712  CB  MET A 118     125.498 117.308 107.831  1.00  0.87           C  
ATOM   1713  CG  MET A 118     125.411 118.842 107.873  1.00  0.87           C  
ATOM   1714  SD  MET A 118     123.894 119.545 107.164  1.00  0.87           S  
ATOM   1715  CE  MET A 118     122.657 118.978 108.360  1.00  0.87           C  
ATOM   1716  H   MET A 118     127.371 117.342 106.168  1.00  0.87           H  
ATOM   1717  HA  MET A 118     127.291 117.267 109.022  1.00  0.87           H  
ATOM   1718  HB2 MET A 118     125.158 116.947 106.860  1.00  0.87           H  
ATOM   1719  HB3 MET A 118     124.788 116.914 108.559  1.00  0.87           H  
ATOM   1720  HG2 MET A 118     125.501 119.186 108.904  1.00  0.87           H  
ATOM   1721  HG3 MET A 118     126.253 119.278 107.338  1.00  0.87           H  
ATOM   1722  HE1 MET A 118     121.676 119.375 108.096  1.00  0.87           H  
ATOM   1723  HE2 MET A 118     122.595 117.890 108.364  1.00  0.87           H  
ATOM   1724  HE3 MET A 118     122.910 119.322 109.363  1.00  0.87           H  
ATOM   1725  N   ALA A 119     126.836 114.376 107.470  1.00  0.92           N  
ATOM   1726  CA  ALA A 119     126.824 112.922 107.635  1.00  0.92           C  
ATOM   1727  C   ALA A 119     128.102 112.372 108.293  1.00  0.92           C  
ATOM   1728  O   ALA A 119     128.002 111.430 109.078  1.00  0.92           O  
ATOM   1729  CB  ALA A 119     126.566 112.253 106.277  1.00  0.92           C  
ATOM   1730  H   ALA A 119     126.864 114.718 106.518  1.00  0.92           H  
ATOM   1731  HA  ALA A 119     125.988 112.672 108.291  1.00  0.92           H  
ATOM   1732  HB1 ALA A 119     126.533 111.168 106.371  1.00  0.92           H  
ATOM   1733  HB2 ALA A 119     125.607 112.570 105.867  1.00  0.92           H  
ATOM   1734  HB3 ALA A 119     127.338 112.500 105.549  1.00  0.92           H  
ATOM   1735  N   TYR A 120     129.262 112.989 107.999  1.00  0.87           N  
ATOM   1736  CA  TYR A 120     130.536 112.692 108.658  1.00  0.87           C  
ATOM   1737  C   TYR A 120     130.576 113.189 110.117  1.00  0.87           C  
ATOM   1738  O   TYR A 120     131.097 112.472 110.969  1.00  0.87           O  
ATOM   1739  CB  TYR A 120     131.710 113.244 107.821  1.00  0.87           C  
ATOM   1740  CG  TYR A 120     133.085 112.991 108.423  1.00  0.87           C  
ATOM   1741  CD1 TYR A 120     133.626 111.688 108.417  1.00  0.87           C  
ATOM   1742  CD2 TYR A 120     133.805 114.043 109.030  1.00  0.87           C  
ATOM   1743  CE1 TYR A 120     134.873 111.435 109.022  1.00  0.87           C  
ATOM   1744  CE2 TYR A 120     135.051 113.789 109.636  1.00  0.87           C  
ATOM   1745  CZ  TYR A 120     135.585 112.485 109.634  1.00  0.87           C  
ATOM   1746  OH  TYR A 120     136.784 112.240 110.237  1.00  0.87           O  
ATOM   1747  H   TYR A 120     129.268 113.748 107.332  1.00  0.87           H  
ATOM   1748  HA  TYR A 120     130.641 111.606 108.684  1.00  0.87           H  
ATOM   1749  HB2 TYR A 120     131.689 112.798 106.825  1.00  0.87           H  
ATOM   1750  HB3 TYR A 120     131.583 114.316 107.668  1.00  0.87           H  
ATOM   1751  HD1 TYR A 120     133.079 110.876 107.961  1.00  0.87           H  
ATOM   1752  HD2 TYR A 120     133.395 115.042 109.052  1.00  0.87           H  
ATOM   1753  HE1 TYR A 120     135.274 110.432 109.020  1.00  0.87           H  
ATOM   1754  HE2 TYR A 120     135.591 114.595 110.111  1.00  0.87           H  
ATOM   1755  HH  TYR A 120     137.059 111.322 110.171  1.00  0.87           H  
ATOM   1756  N   ASP A 121     130.001 114.378 110.382  1.00  0.87           N  
ATOM   1757  CA  ASP A 121     129.862 114.972 111.717  1.00  0.87           C  
ATOM   1758  C   ASP A 121     129.052 114.069 112.676  1.00  0.87           C  
ATOM   1759  O   ASP A 121     129.517 113.815 113.786  1.00  0.87           O  
ATOM   1760  CB  ASP A 121     129.337 116.431 111.630  1.00  0.87           C  
ATOM   1761  CG  ASP A 121     129.015 117.127 112.965  1.00  0.87           C  
ATOM   1762  OD1 ASP A 121     129.972 117.384 113.730  1.00  0.87           O  
ATOM   1763  OD2 ASP A 121     127.809 117.313 113.239  1.00  0.87           O1-
ATOM   1764  H   ASP A 121     129.609 114.916 109.621  1.00  0.87           H  
ATOM   1765  HA  ASP A 121     130.872 115.028 112.128  1.00  0.87           H  
ATOM   1766  HB2 ASP A 121     130.079 117.037 111.108  1.00  0.87           H  
ATOM   1767  HB3 ASP A 121     128.459 116.466 110.984  1.00  0.87           H  
ATOM   1768  N   ARG A 122     127.903 113.554 112.197  1.00  0.79           N  
ATOM   1769  CA  ARG A 122     127.060 112.571 112.890  1.00  0.79           C  
ATOM   1770  C   ARG A 122     127.779 111.240 113.162  1.00  0.79           C  
ATOM   1771  O   ARG A 122     127.625 110.698 114.256  1.00  0.79           O  
ATOM   1772  CB  ARG A 122     125.788 112.286 112.064  1.00  0.79           C  
ATOM   1773  CG  ARG A 122     124.831 113.478 111.932  1.00  0.79           C  
ATOM   1774  CD  ARG A 122     123.640 113.152 111.013  1.00  0.79           C  
ATOM   1775  NE  ARG A 122     122.834 114.345 110.697  1.00  0.79           N  
ATOM   1776  CZ  ARG A 122     121.949 114.986 111.486  1.00  0.79           C  
ATOM   1777  NH1 ARG A 122     121.663 114.583 112.734  1.00  0.79           N1+
ATOM   1778  NH2 ARG A 122     121.334 116.073 111.005  1.00  0.79           N1+
ATOM   1779  H   ARG A 122     127.595 113.829 111.274  1.00  0.79           H  
ATOM   1780  HA  ARG A 122     126.768 112.995 113.853  1.00  0.79           H  
ATOM   1781  HB2 ARG A 122     126.075 111.939 111.070  1.00  0.79           H  
ATOM   1782  HB3 ARG A 122     125.234 111.463 112.519  1.00  0.79           H  
ATOM   1783  HG2 ARG A 122     124.450 113.658 112.938  1.00  0.79           H  
ATOM   1784  HG3 ARG A 122     125.328 114.404 111.647  1.00  0.79           H  
ATOM   1785  HD2 ARG A 122     123.952 112.625 110.111  1.00  0.79           H  
ATOM   1786  HD3 ARG A 122     122.970 112.470 111.536  1.00  0.79           H  
ATOM   1787  HE  ARG A 122     123.016 114.740 109.786  1.00  0.79           H  
ATOM   1788 HH11 ARG A 122     122.121 113.767 113.114  1.00  0.79           H  
ATOM   1789 HH12 ARG A 122     121.002 115.090 113.304  1.00  0.79           H  
ATOM   1790 HH21 ARG A 122     121.531 116.398 110.070  1.00  0.79           H  
ATOM   1791 HH22 ARG A 122     120.677 116.585 111.577  1.00  0.79           H  
ATOM   1792  N   ALA A 123     128.539 110.744 112.169  1.00  0.92           N  
ATOM   1793  CA  ALA A 123     129.279 109.487 112.250  1.00  0.92           C  
ATOM   1794  C   ALA A 123     130.380 109.510 113.321  1.00  0.92           C  
ATOM   1795  O   ALA A 123     130.422 108.589 114.134  1.00  0.92           O  
ATOM   1796  CB  ALA A 123     129.840 109.118 110.868  1.00  0.92           C  
ATOM   1797  H   ALA A 123     128.612 111.250 111.297  1.00  0.92           H  
ATOM   1798  HA  ALA A 123     128.565 108.710 112.530  1.00  0.92           H  
ATOM   1799  HB1 ALA A 123     130.374 108.168 110.900  1.00  0.92           H  
ATOM   1800  HB2 ALA A 123     129.037 109.013 110.137  1.00  0.92           H  
ATOM   1801  HB3 ALA A 123     130.531 109.873 110.495  1.00  0.92           H  
ATOM   1802  N   VAL A 124     131.210 110.570 113.342  1.00  0.89           N  
ATOM   1803  CA  VAL A 124     132.268 110.761 114.342  1.00  0.89           C  
ATOM   1804  C   VAL A 124     131.701 111.037 115.751  1.00  0.89           C  
ATOM   1805  O   VAL A 124     132.256 110.519 116.717  1.00  0.89           O  
ATOM   1806  CB  VAL A 124     133.251 111.906 113.949  1.00  0.89           C  
ATOM   1807  CG1 VAL A 124     134.339 112.217 115.003  1.00  0.89           C  
ATOM   1808  CG2 VAL A 124     133.962 111.598 112.620  1.00  0.89           C  
ATOM   1809  H   VAL A 124     131.113 111.297 112.645  1.00  0.89           H  
ATOM   1810  HA  VAL A 124     132.840 109.832 114.397  1.00  0.89           H  
ATOM   1811  HB  VAL A 124     132.666 112.817 113.804  1.00  0.89           H  
ATOM   1812 HG11 VAL A 124     135.000 113.013 114.659  1.00  0.89           H  
ATOM   1813 HG12 VAL A 124     133.935 112.544 115.957  1.00  0.89           H  
ATOM   1814 HG13 VAL A 124     134.956 111.339 115.198  1.00  0.89           H  
ATOM   1815 HG21 VAL A 124     134.604 112.427 112.326  1.00  0.89           H  
ATOM   1816 HG22 VAL A 124     134.587 110.709 112.704  1.00  0.89           H  
ATOM   1817 HG23 VAL A 124     133.263 111.427 111.804  1.00  0.89           H  
ATOM   1818  N   ALA A 125     130.598 111.800 115.850  1.00  0.89           N  
ATOM   1819  CA  ALA A 125     129.924 112.113 117.114  1.00  0.89           C  
ATOM   1820  C   ALA A 125     129.358 110.884 117.845  1.00  0.89           C  
ATOM   1821  O   ALA A 125     129.464 110.820 119.069  1.00  0.89           O  
ATOM   1822  CB  ALA A 125     128.812 113.144 116.864  1.00  0.89           C  
ATOM   1823  H   ALA A 125     130.191 112.204 115.016  1.00  0.89           H  
ATOM   1824  HA  ALA A 125     130.660 112.565 117.778  1.00  0.89           H  
ATOM   1825  HB1 ALA A 125     128.297 113.403 117.790  1.00  0.89           H  
ATOM   1826  HB2 ALA A 125     129.215 114.068 116.452  1.00  0.89           H  
ATOM   1827  HB3 ALA A 125     128.067 112.768 116.163  1.00  0.89           H  
ATOM   1828  N   ILE A 126     128.778 109.942 117.083  1.00  0.85           N  
ATOM   1829  CA  ILE A 126     128.098 108.760 117.612  1.00  0.85           C  
ATOM   1830  C   ILE A 126     129.050 107.559 117.787  1.00  0.85           C  
ATOM   1831  O   ILE A 126     129.013 106.934 118.847  1.00  0.85           O  
ATOM   1832  CB  ILE A 126     126.865 108.383 116.730  1.00  0.85           C  
ATOM   1833  CG1 ILE A 126     125.768 109.469 116.880  1.00  0.85           C  
ATOM   1834  CG2 ILE A 126     126.264 106.980 116.989  1.00  0.85           C  
ATOM   1835  CD1 ILE A 126     124.680 109.438 115.799  1.00  0.85           C  
ATOM   1836  H   ILE A 126     128.726 110.077 116.082  1.00  0.85           H  
ATOM   1837  HA  ILE A 126     127.714 108.999 118.606  1.00  0.85           H  
ATOM   1838  HB  ILE A 126     127.195 108.395 115.690  1.00  0.85           H  
ATOM   1839 HG12 ILE A 126     125.302 109.380 117.862  1.00  0.85           H  
ATOM   1840 HG13 ILE A 126     126.216 110.463 116.860  1.00  0.85           H  
ATOM   1841 HG21 ILE A 126     125.386 106.800 116.370  1.00  0.85           H  
ATOM   1842 HG22 ILE A 126     126.965 106.180 116.750  1.00  0.85           H  
ATOM   1843 HG23 ILE A 126     125.964 106.863 118.030  1.00  0.85           H  
ATOM   1844 HD11 ILE A 126     124.124 110.375 115.787  1.00  0.85           H  
ATOM   1845 HD12 ILE A 126     125.107 109.303 114.806  1.00  0.85           H  
ATOM   1846 HD13 ILE A 126     123.964 108.636 115.978  1.00  0.85           H  
ATOM   1847  N   SER A 127     129.874 107.252 116.768  1.00  0.86           N  
ATOM   1848  CA  SER A 127     130.744 106.066 116.757  1.00  0.86           C  
ATOM   1849  C   SER A 127     132.118 106.270 117.430  1.00  0.86           C  
ATOM   1850  O   SER A 127     132.767 105.271 117.737  1.00  0.86           O  
ATOM   1851  CB  SER A 127     130.860 105.513 115.317  1.00  0.86           C  
ATOM   1852  OG  SER A 127     131.807 106.199 114.521  1.00  0.86           O  
ATOM   1853  H   SER A 127     129.874 107.817 115.929  1.00  0.86           H  
ATOM   1854  HA  SER A 127     130.238 105.287 117.332  1.00  0.86           H  
ATOM   1855  HB2 SER A 127     131.167 104.467 115.354  1.00  0.86           H  
ATOM   1856  HB3 SER A 127     129.890 105.528 114.817  1.00  0.86           H  
ATOM   1857  HG  SER A 127     131.451 107.070 114.313  1.00  0.86           H  
ATOM   1858  N   ARG A 128     132.536 107.529 117.654  1.00  0.70           N  
ATOM   1859  CA  ARG A 128     133.812 107.900 118.279  1.00  0.70           C  
ATOM   1860  C   ARG A 128     133.584 109.009 119.332  1.00  0.70           C  
ATOM   1861  O   ARG A 128     134.045 110.133 119.124  1.00  0.70           O  
ATOM   1862  CB  ARG A 128     134.832 108.320 117.190  1.00  0.70           C  
ATOM   1863  CG  ARG A 128     135.270 107.213 116.208  1.00  0.70           C  
ATOM   1864  CD  ARG A 128     136.012 106.017 116.843  1.00  0.70           C  
ATOM   1865  NE  ARG A 128     137.295 106.416 117.453  1.00  0.70           N  
ATOM   1866  CZ  ARG A 128     138.482 106.581 116.840  1.00  0.70           C  
ATOM   1867  NH1 ARG A 128     138.657 106.326 115.534  1.00  0.70           N1+
ATOM   1868  NH2 ARG A 128     139.521 107.020 117.561  1.00  0.70           N1+
ATOM   1869  H   ARG A 128     131.947 108.302 117.377  1.00  0.70           H  
ATOM   1870  HA  ARG A 128     134.233 107.057 118.824  1.00  0.70           H  
ATOM   1871  HB2 ARG A 128     134.431 109.149 116.608  1.00  0.70           H  
ATOM   1872  HB3 ARG A 128     135.726 108.720 117.672  1.00  0.70           H  
ATOM   1873  HG2 ARG A 128     134.440 106.860 115.596  1.00  0.70           H  
ATOM   1874  HG3 ARG A 128     135.948 107.695 115.500  1.00  0.70           H  
ATOM   1875  HD2 ARG A 128     135.424 105.612 117.664  1.00  0.70           H  
ATOM   1876  HD3 ARG A 128     136.118 105.193 116.137  1.00  0.70           H  
ATOM   1877  HE  ARG A 128     137.244 106.649 118.435  1.00  0.70           H  
ATOM   1878 HH11 ARG A 128     137.881 105.994 114.980  1.00  0.70           H  
ATOM   1879 HH12 ARG A 128     139.557 106.459 115.097  1.00  0.70           H  
ATOM   1880 HH21 ARG A 128     139.405 107.246 118.540  1.00  0.70           H  
ATOM   1881 HH22 ARG A 128     140.426 107.148 117.132  1.00  0.70           H  
ATOM   1882  N   PRO A 129     132.845 108.700 120.426  1.00  0.79           N  
ATOM   1883  CA  PRO A 129     132.357 109.724 121.369  1.00  0.79           C  
ATOM   1884  C   PRO A 129     133.447 110.492 122.143  1.00  0.79           C  
ATOM   1885  O   PRO A 129     133.321 111.709 122.279  1.00  0.79           O  
ATOM   1886  CB  PRO A 129     131.421 108.942 122.307  1.00  0.79           C  
ATOM   1887  CG  PRO A 129     131.938 107.513 122.267  1.00  0.79           C  
ATOM   1888  CD  PRO A 129     132.389 107.363 120.821  1.00  0.79           C  
ATOM   1889  HA  PRO A 129     131.767 110.460 120.818  1.00  0.79           H  
ATOM   1890  HB2 PRO A 129     131.378 109.339 123.322  1.00  0.79           H  
ATOM   1891  HB3 PRO A 129     130.407 108.973 121.906  1.00  0.79           H  
ATOM   1892  HG2 PRO A 129     132.796 107.414 122.933  1.00  0.79           H  
ATOM   1893  HG3 PRO A 129     131.194 106.774 122.565  1.00  0.79           H  
ATOM   1894  HD2 PRO A 129     133.157 106.595 120.729  1.00  0.79           H  
ATOM   1895  HD3 PRO A 129     131.540 107.080 120.198  1.00  0.79           H  
ATOM   1896  N   LEU A 130     134.489 109.787 122.619  1.00  0.74           N  
ATOM   1897  CA  LEU A 130     135.578 110.370 123.413  1.00  0.74           C  
ATOM   1898  C   LEU A 130     136.521 111.273 122.598  1.00  0.74           C  
ATOM   1899  O   LEU A 130     137.054 112.231 123.157  1.00  0.74           O  
ATOM   1900  CB  LEU A 130     136.388 109.249 124.106  1.00  0.74           C  
ATOM   1901  CG  LEU A 130     135.597 108.396 125.124  1.00  0.74           C  
ATOM   1902  CD1 LEU A 130     136.474 107.253 125.680  1.00  0.74           C  
ATOM   1903  CD2 LEU A 130     134.970 109.243 126.253  1.00  0.74           C  
ATOM   1904  H   LEU A 130     134.527 108.789 122.471  1.00  0.74           H  
ATOM   1905  HA  LEU A 130     135.128 111.005 124.178  1.00  0.74           H  
ATOM   1906  HB2 LEU A 130     136.809 108.595 123.340  1.00  0.74           H  
ATOM   1907  HB3 LEU A 130     137.243 109.690 124.621  1.00  0.74           H  
ATOM   1908  HG  LEU A 130     134.776 107.920 124.587  1.00  0.74           H  
ATOM   1909 HD11 LEU A 130     135.980 106.290 125.549  1.00  0.74           H  
ATOM   1910 HD12 LEU A 130     137.436 107.191 125.171  1.00  0.74           H  
ATOM   1911 HD13 LEU A 130     136.688 107.366 126.743  1.00  0.74           H  
ATOM   1912 HD21 LEU A 130     135.019 108.751 127.224  1.00  0.74           H  
ATOM   1913 HD22 LEU A 130     135.464 110.209 126.360  1.00  0.74           H  
ATOM   1914 HD23 LEU A 130     133.917 109.435 126.048  1.00  0.74           H  
ATOM   1915  N   HIS A 131     136.706 110.957 121.305  1.00  0.74           N  
ATOM   1916  CA  HIS A 131     137.607 111.674 120.401  1.00  0.74           C  
ATOM   1917  C   HIS A 131     136.914 112.762 119.564  1.00  0.74           C  
ATOM   1918  O   HIS A 131     137.624 113.455 118.839  1.00  0.74           O  
ATOM   1919  CB  HIS A 131     138.346 110.663 119.501  1.00  0.74           C  
ATOM   1920  CG  HIS A 131     139.268 109.738 120.253  1.00  0.74           C  
ATOM   1921  CD2 HIS A 131     140.556 109.980 120.685  1.00  0.74           C  
ATOM   1922  ND1 HIS A 131     138.896 108.444 120.638  1.00  0.74           N  
ATOM   1923  CE1 HIS A 131     139.951 107.970 121.290  1.00  0.74           C  
ATOM   1924  NE2 HIS A 131     140.964 108.836 121.345  1.00  0.74           N  
ATOM   1925  H   HIS A 131     136.221 110.162 120.914  1.00  0.74           H  
ATOM   1926  HA  HIS A 131     138.368 112.195 120.986  1.00  0.74           H  
ATOM   1927  HB2 HIS A 131     137.629 110.065 118.936  1.00  0.74           H  
ATOM   1928  HB3 HIS A 131     138.955 111.186 118.763  1.00  0.74           H  
ATOM   1929  HD2 HIS A 131     141.188 110.851 120.589  1.00  0.74           H  
ATOM   1930  HE1 HIS A 131     139.985 106.984 121.729  1.00  0.74           H  
ATOM   1931  HE2 HIS A 131     141.858 108.685 121.792  1.00  0.74           H  
ATOM   1932  N   TYR A 132     135.580 112.924 119.672  1.00  0.75           N  
ATOM   1933  CA  TYR A 132     134.804 113.927 118.927  1.00  0.75           C  
ATOM   1934  C   TYR A 132     135.298 115.374 119.123  1.00  0.75           C  
ATOM   1935  O   TYR A 132     135.448 116.094 118.136  1.00  0.75           O  
ATOM   1936  CB  TYR A 132     133.296 113.788 119.249  1.00  0.75           C  
ATOM   1937  CG  TYR A 132     132.417 114.866 118.627  1.00  0.75           C  
ATOM   1938  CD1 TYR A 132     132.142 114.834 117.245  1.00  0.75           C  
ATOM   1939  CD2 TYR A 132     131.921 115.933 119.407  1.00  0.75           C  
ATOM   1940  CE1 TYR A 132     131.388 115.856 116.643  1.00  0.75           C  
ATOM   1941  CE2 TYR A 132     131.173 116.965 118.802  1.00  0.75           C  
ATOM   1942  CZ  TYR A 132     130.910 116.930 117.418  1.00  0.75           C  
ATOM   1943  OH  TYR A 132     130.195 117.930 116.824  1.00  0.75           O  
ATOM   1944  H   TYR A 132     135.054 112.318 120.286  1.00  0.75           H  
ATOM   1945  HA  TYR A 132     134.935 113.689 117.870  1.00  0.75           H  
ATOM   1946  HB2 TYR A 132     132.938 112.811 118.919  1.00  0.75           H  
ATOM   1947  HB3 TYR A 132     133.150 113.809 120.330  1.00  0.75           H  
ATOM   1948  HD1 TYR A 132     132.511 114.026 116.634  1.00  0.75           H  
ATOM   1949  HD2 TYR A 132     132.133 115.979 120.465  1.00  0.75           H  
ATOM   1950  HE1 TYR A 132     131.182 115.811 115.585  1.00  0.75           H  
ATOM   1951  HE2 TYR A 132     130.809 117.787 119.401  1.00  0.75           H  
ATOM   1952  HH  TYR A 132     130.074 117.791 115.877  1.00  0.75           H  
ATOM   1953  N   THR A 133     135.559 115.751 120.386  1.00  0.81           N  
ATOM   1954  CA  THR A 133     136.044 117.074 120.784  1.00  0.81           C  
ATOM   1955  C   THR A 133     137.480 117.374 120.296  1.00  0.81           C  
ATOM   1956  O   THR A 133     137.783 118.538 120.034  1.00  0.81           O  
ATOM   1957  CB  THR A 133     136.013 117.227 122.330  1.00  0.81           C  
ATOM   1958  CG2 THR A 133     134.620 117.001 122.939  1.00  0.81           C  
ATOM   1959  OG1 THR A 133     136.939 116.371 122.978  1.00  0.81           O  
ATOM   1960  H   THR A 133     135.427 115.090 121.138  1.00  0.81           H  
ATOM   1961  HA  THR A 133     135.378 117.820 120.347  1.00  0.81           H  
ATOM   1962  HB  THR A 133     136.311 118.248 122.575  1.00  0.81           H  
ATOM   1963  HG1 THR A 133     136.797 116.425 123.926  1.00  0.81           H  
ATOM   1964 HG21 THR A 133     134.622 117.201 124.011  1.00  0.81           H  
ATOM   1965 HG22 THR A 133     133.884 117.664 122.484  1.00  0.81           H  
ATOM   1966 HG23 THR A 133     134.276 115.976 122.797  1.00  0.81           H  
ATOM   1967  N   THR A 134     138.314 116.330 120.155  1.00  0.84           N  
ATOM   1968  CA  THR A 134     139.688 116.427 119.662  1.00  0.84           C  
ATOM   1969  C   THR A 134     139.744 116.513 118.122  1.00  0.84           C  
ATOM   1970  O   THR A 134     140.551 117.281 117.599  1.00  0.84           O  
ATOM   1971  CB  THR A 134     140.525 115.204 120.128  1.00  0.84           C  
ATOM   1972  CG2 THR A 134     141.979 115.150 119.620  1.00  0.84           C  
ATOM   1973  OG1 THR A 134     140.571 115.196 121.543  1.00  0.84           O  
ATOM   1974  H   THR A 134     137.981 115.402 120.373  1.00  0.84           H  
ATOM   1975  HA  THR A 134     140.145 117.333 120.068  1.00  0.84           H  
ATOM   1976  HB  THR A 134     140.025 114.284 119.824  1.00  0.84           H  
ATOM   1977  HG1 THR A 134     139.672 115.167 121.881  1.00  0.84           H  
ATOM   1978 HG21 THR A 134     142.525 114.329 120.086  1.00  0.84           H  
ATOM   1979 HG22 THR A 134     142.028 114.992 118.542  1.00  0.84           H  
ATOM   1980 HG23 THR A 134     142.511 116.074 119.848  1.00  0.84           H  
ATOM   1981  N   ILE A 135     138.888 115.736 117.433  1.00  0.84           N  
ATOM   1982  CA  ILE A 135     138.833 115.642 115.972  1.00  0.84           C  
ATOM   1983  C   ILE A 135     138.194 116.886 115.324  1.00  0.84           C  
ATOM   1984  O   ILE A 135     138.812 117.480 114.438  1.00  0.84           O  
ATOM   1985  CB  ILE A 135     138.085 114.350 115.504  1.00  0.84           C  
ATOM   1986  CG1 ILE A 135     138.896 113.084 115.874  1.00  0.84           C  
ATOM   1987  CG2 ILE A 135     137.725 114.310 113.998  1.00  0.84           C  
ATOM   1988  CD1 ILE A 135     138.063 111.792 115.892  1.00  0.84           C  
ATOM   1989  H   ILE A 135     138.255 115.130 117.938  1.00  0.84           H  
ATOM   1990  HA  ILE A 135     139.860 115.578 115.607  1.00  0.84           H  
ATOM   1991  HB  ILE A 135     137.145 114.305 116.058  1.00  0.84           H  
ATOM   1992 HG12 ILE A 135     139.729 112.969 115.180  1.00  0.84           H  
ATOM   1993 HG13 ILE A 135     139.355 113.196 116.856  1.00  0.84           H  
ATOM   1994 HG21 ILE A 135     137.258 113.366 113.719  1.00  0.84           H  
ATOM   1995 HG22 ILE A 135     137.016 115.087 113.718  1.00  0.84           H  
ATOM   1996 HG23 ILE A 135     138.614 114.430 113.378  1.00  0.84           H  
ATOM   1997 HD11 ILE A 135     138.618 110.981 116.364  1.00  0.84           H  
ATOM   1998 HD12 ILE A 135     137.135 111.923 116.449  1.00  0.84           H  
ATOM   1999 HD13 ILE A 135     137.808 111.463 114.885  1.00  0.84           H  
ATOM   2000  N   MET A 136     136.980 117.253 115.772  1.00  0.83           N  
ATOM   2001  CA  MET A 136     136.181 118.342 115.204  1.00  0.83           C  
ATOM   2002  C   MET A 136     136.516 119.693 115.859  1.00  0.83           C  
ATOM   2003  O   MET A 136     135.647 120.329 116.457  1.00  0.83           O  
ATOM   2004  CB  MET A 136     134.675 117.987 115.265  1.00  0.83           C  
ATOM   2005  CG  MET A 136     134.290 116.707 114.497  1.00  0.83           C  
ATOM   2006  SD  MET A 136     134.679 116.676 112.721  1.00  0.83           S  
ATOM   2007  CE  MET A 136     133.443 117.839 112.084  1.00  0.83           C  
ATOM   2008  H   MET A 136     136.548 116.737 116.527  1.00  0.83           H  
ATOM   2009  HA  MET A 136     136.438 118.458 114.149  1.00  0.83           H  
ATOM   2010  HB2 MET A 136     134.367 117.874 116.305  1.00  0.83           H  
ATOM   2011  HB3 MET A 136     134.085 118.817 114.874  1.00  0.83           H  
ATOM   2012  HG2 MET A 136     134.770 115.843 114.959  1.00  0.83           H  
ATOM   2013  HG3 MET A 136     133.219 116.538 114.597  1.00  0.83           H  
ATOM   2014  HE1 MET A 136     133.538 117.934 111.003  1.00  0.83           H  
ATOM   2015  HE2 MET A 136     132.438 117.483 112.310  1.00  0.83           H  
ATOM   2016  HE3 MET A 136     133.573 118.824 112.530  1.00  0.83           H  
ATOM   2017  N   SER A 137     137.778 120.119 115.688  1.00  0.86           N  
ATOM   2018  CA  SER A 137     138.259 121.464 116.009  1.00  0.86           C  
ATOM   2019  C   SER A 137     137.681 122.517 115.026  1.00  0.86           C  
ATOM   2020  O   SER A 137     137.277 122.138 113.923  1.00  0.86           O  
ATOM   2021  CB  SER A 137     139.804 121.438 116.043  1.00  0.86           C  
ATOM   2022  OG  SER A 137     140.381 121.363 114.752  1.00  0.86           O  
ATOM   2023  H   SER A 137     138.430 119.517 115.204  1.00  0.86           H  
ATOM   2024  HA  SER A 137     137.902 121.663 117.019  1.00  0.86           H  
ATOM   2025  HB2 SER A 137     140.185 122.337 116.526  1.00  0.86           H  
ATOM   2026  HB3 SER A 137     140.161 120.597 116.640  1.00  0.86           H  
ATOM   2027  HG  SER A 137     140.250 120.477 114.404  1.00  0.86           H  
ATOM   2028  N   PRO A 138     137.654 123.817 115.413  1.00  0.87           N  
ATOM   2029  CA  PRO A 138     137.082 124.887 114.567  1.00  0.87           C  
ATOM   2030  C   PRO A 138     137.705 125.049 113.169  1.00  0.87           C  
ATOM   2031  O   PRO A 138     136.965 125.308 112.221  1.00  0.87           O  
ATOM   2032  CB  PRO A 138     137.250 126.166 115.405  1.00  0.87           C  
ATOM   2033  CG  PRO A 138     137.331 125.676 116.838  1.00  0.87           C  
ATOM   2034  CD  PRO A 138     138.076 124.354 116.709  1.00  0.87           C  
ATOM   2035  HA  PRO A 138     136.017 124.671 114.457  1.00  0.87           H  
ATOM   2036  HB2 PRO A 138     138.180 126.679 115.151  1.00  0.87           H  
ATOM   2037  HB3 PRO A 138     136.435 126.875 115.256  1.00  0.87           H  
ATOM   2038  HG2 PRO A 138     137.815 126.382 117.513  1.00  0.87           H  
ATOM   2039  HG3 PRO A 138     136.323 125.489 117.213  1.00  0.87           H  
ATOM   2040  HD2 PRO A 138     139.153 124.523 116.685  1.00  0.87           H  
ATOM   2041  HD3 PRO A 138     137.846 123.718 117.563  1.00  0.87           H  
ATOM   2042  N   ARG A 139     139.034 124.865 113.061  1.00  0.76           N  
ATOM   2043  CA  ARG A 139     139.779 124.974 111.804  1.00  0.76           C  
ATOM   2044  C   ARG A 139     139.428 123.884 110.775  1.00  0.76           C  
ATOM   2045  O   ARG A 139     139.490 124.170 109.581  1.00  0.76           O  
ATOM   2046  CB  ARG A 139     141.296 125.028 112.080  1.00  0.76           C  
ATOM   2047  CG  ARG A 139     141.915 123.762 112.721  1.00  0.76           C  
ATOM   2048  CD  ARG A 139     143.454 123.752 112.704  1.00  0.76           C  
ATOM   2049  NE  ARG A 139     143.994 123.565 111.342  1.00  0.76           N  
ATOM   2050  CZ  ARG A 139     145.272 123.703 110.940  1.00  0.76           C  
ATOM   2051  NH1 ARG A 139     146.259 124.023 111.792  1.00  0.76           N1+
ATOM   2052  NH2 ARG A 139     145.566 123.517 109.647  1.00  0.76           N1+
ATOM   2053  H   ARG A 139     139.575 124.644 113.885  1.00  0.76           H  
ATOM   2054  HA  ARG A 139     139.501 125.931 111.356  1.00  0.76           H  
ATOM   2055  HB2 ARG A 139     141.799 125.248 111.138  1.00  0.76           H  
ATOM   2056  HB3 ARG A 139     141.509 125.881 112.725  1.00  0.76           H  
ATOM   2057  HG2 ARG A 139     141.546 123.599 113.733  1.00  0.76           H  
ATOM   2058  HG3 ARG A 139     141.585 122.893 112.153  1.00  0.76           H  
ATOM   2059  HD2 ARG A 139     143.797 124.738 113.019  1.00  0.76           H  
ATOM   2060  HD3 ARG A 139     143.861 123.037 113.420  1.00  0.76           H  
ATOM   2061  HE  ARG A 139     143.310 123.306 110.646  1.00  0.76           H  
ATOM   2062 HH11 ARG A 139     146.052 124.162 112.770  1.00  0.76           H  
ATOM   2063 HH12 ARG A 139     147.210 124.121 111.468  1.00  0.76           H  
ATOM   2064 HH21 ARG A 139     144.840 123.277 108.986  1.00  0.76           H  
ATOM   2065 HH22 ARG A 139     146.516 123.613 109.319  1.00  0.76           H  
ATOM   2066  N   SER A 140     139.052 122.679 111.243  1.00  0.85           N  
ATOM   2067  CA  SER A 140     138.607 121.571 110.397  1.00  0.85           C  
ATOM   2068  C   SER A 140     137.254 121.880 109.738  1.00  0.85           C  
ATOM   2069  O   SER A 140     137.108 121.656 108.539  1.00  0.85           O  
ATOM   2070  CB  SER A 140     138.526 120.269 111.220  1.00  0.85           C  
ATOM   2071  OG  SER A 140     139.818 119.819 111.573  1.00  0.85           O  
ATOM   2072  H   SER A 140     139.028 122.514 112.240  1.00  0.85           H  
ATOM   2073  HA  SER A 140     139.337 121.430 109.597  1.00  0.85           H  
ATOM   2074  HB2 SER A 140     137.926 120.395 112.120  1.00  0.85           H  
ATOM   2075  HB3 SER A 140     138.052 119.479 110.636  1.00  0.85           H  
ATOM   2076  HG  SER A 140     139.734 118.975 112.025  1.00  0.85           H  
ATOM   2077  N   CYS A 141     136.317 122.434 110.529  1.00  0.88           N  
ATOM   2078  CA  CYS A 141     134.978 122.847 110.100  1.00  0.88           C  
ATOM   2079  C   CYS A 141     135.025 123.996 109.075  1.00  0.88           C  
ATOM   2080  O   CYS A 141     134.291 123.949 108.088  1.00  0.88           O  
ATOM   2081  CB  CYS A 141     134.103 123.262 111.300  1.00  0.88           C  
ATOM   2082  SG  CYS A 141     133.920 121.885 112.470  1.00  0.88           S  
ATOM   2083  H   CYS A 141     136.537 122.602 111.500  1.00  0.88           H  
ATOM   2084  HA  CYS A 141     134.509 121.990 109.614  1.00  0.88           H  
ATOM   2085  HB2 CYS A 141     134.533 124.113 111.828  1.00  0.88           H  
ATOM   2086  HB3 CYS A 141     133.108 123.562 110.966  1.00  0.88           H  
ATOM   2087  HG  CYS A 141     135.179 121.905 112.921  1.00  0.88           H  
ATOM   2088  N   ILE A 142     135.906 124.982 109.322  1.00  0.84           N  
ATOM   2089  CA  ILE A 142     136.148 126.142 108.460  1.00  0.84           C  
ATOM   2090  C   ILE A 142     136.828 125.764 107.128  1.00  0.84           C  
ATOM   2091  O   ILE A 142     136.450 126.315 106.095  1.00  0.84           O  
ATOM   2092  CB  ILE A 142     136.978 127.235 109.201  1.00  0.84           C  
ATOM   2093  CG1 ILE A 142     136.135 127.874 110.330  1.00  0.84           C  
ATOM   2094  CG2 ILE A 142     137.569 128.349 108.303  1.00  0.84           C  
ATOM   2095  CD1 ILE A 142     136.966 128.623 111.383  1.00  0.84           C  
ATOM   2096  H   ILE A 142     136.461 124.943 110.167  1.00  0.84           H  
ATOM   2097  HA  ILE A 142     135.176 126.576 108.222  1.00  0.84           H  
ATOM   2098  HB  ILE A 142     137.822 126.727 109.671  1.00  0.84           H  
ATOM   2099 HG12 ILE A 142     135.404 128.556 109.895  1.00  0.84           H  
ATOM   2100 HG13 ILE A 142     135.547 127.115 110.846  1.00  0.84           H  
ATOM   2101 HG21 ILE A 142     138.081 129.107 108.895  1.00  0.84           H  
ATOM   2102 HG22 ILE A 142     138.309 127.967 107.599  1.00  0.84           H  
ATOM   2103 HG23 ILE A 142     136.788 128.852 107.731  1.00  0.84           H  
ATOM   2104 HD11 ILE A 142     136.457 128.624 112.347  1.00  0.84           H  
ATOM   2105 HD12 ILE A 142     137.943 128.161 111.532  1.00  0.84           H  
ATOM   2106 HD13 ILE A 142     137.126 129.662 111.094  1.00  0.84           H  
ATOM   2107  N   TRP A 143     137.789 124.824 107.164  1.00  0.78           N  
ATOM   2108  CA  TRP A 143     138.483 124.324 105.976  1.00  0.78           C  
ATOM   2109  C   TRP A 143     137.580 123.462 105.070  1.00  0.78           C  
ATOM   2110  O   TRP A 143     137.696 123.565 103.849  1.00  0.78           O  
ATOM   2111  CB  TRP A 143     139.771 123.585 106.392  1.00  0.78           C  
ATOM   2112  CG  TRP A 143     140.602 123.045 105.265  1.00  0.78           C  
ATOM   2113  CD1 TRP A 143     141.533 123.742 104.575  1.00  0.78           C  
ATOM   2114  CD2 TRP A 143     140.511 121.743 104.609  1.00  0.78           C  
ATOM   2115  CE2 TRP A 143     141.435 121.720 103.520  1.00  0.78           C  
ATOM   2116  CE3 TRP A 143     139.730 120.580 104.812  1.00  0.78           C  
ATOM   2117  NE1 TRP A 143     142.034 122.963 103.553  1.00  0.78           N  
ATOM   2118  CZ2 TRP A 143     141.579 120.602 102.679  1.00  0.78           C  
ATOM   2119  CZ3 TRP A 143     139.865 119.454 103.976  1.00  0.78           C  
ATOM   2120  CH2 TRP A 143     140.787 119.463 102.910  1.00  0.78           C  
ATOM   2121  H   TRP A 143     138.068 124.421 108.049  1.00  0.78           H  
ATOM   2122  HA  TRP A 143     138.790 125.191 105.388  1.00  0.78           H  
ATOM   2123  HB2 TRP A 143     140.402 124.258 106.974  1.00  0.78           H  
ATOM   2124  HB3 TRP A 143     139.523 122.756 107.056  1.00  0.78           H  
ATOM   2125  HD1 TRP A 143     141.819 124.761 104.795  1.00  0.78           H  
ATOM   2126  HE1 TRP A 143     142.738 123.294 102.910  1.00  0.78           H  
ATOM   2127  HE3 TRP A 143     139.014 120.558 105.620  1.00  0.78           H  
ATOM   2128  HZ2 TRP A 143     142.286 120.619 101.863  1.00  0.78           H  
ATOM   2129  HZ3 TRP A 143     139.259 118.577 104.151  1.00  0.78           H  
ATOM   2130  HH2 TRP A 143     140.885 118.597 102.272  1.00  0.78           H  
ATOM   2131  N   LEU A 144     136.692 122.652 105.676  1.00  0.85           N  
ATOM   2132  CA  LEU A 144     135.714 121.813 104.979  1.00  0.85           C  
ATOM   2133  C   LEU A 144     134.695 122.635 104.172  1.00  0.85           C  
ATOM   2134  O   LEU A 144     134.466 122.308 103.007  1.00  0.85           O  
ATOM   2135  CB  LEU A 144     134.990 120.891 105.989  1.00  0.85           C  
ATOM   2136  CG  LEU A 144     135.794 119.637 106.401  1.00  0.85           C  
ATOM   2137  CD1 LEU A 144     135.191 118.977 107.661  1.00  0.85           C  
ATOM   2138  CD2 LEU A 144     135.958 118.638 105.235  1.00  0.85           C  
ATOM   2139  H   LEU A 144     136.673 122.607 106.686  1.00  0.85           H  
ATOM   2140  HA  LEU A 144     136.262 121.197 104.264  1.00  0.85           H  
ATOM   2141  HB2 LEU A 144     134.736 121.480 106.871  1.00  0.85           H  
ATOM   2142  HB3 LEU A 144     134.034 120.556 105.582  1.00  0.85           H  
ATOM   2143  HG  LEU A 144     136.797 119.966 106.671  1.00  0.85           H  
ATOM   2144 HD11 LEU A 144     135.965 118.802 108.410  1.00  0.85           H  
ATOM   2145 HD12 LEU A 144     134.433 119.603 108.132  1.00  0.85           H  
ATOM   2146 HD13 LEU A 144     134.718 118.018 107.451  1.00  0.85           H  
ATOM   2147 HD21 LEU A 144     135.677 117.620 105.506  1.00  0.85           H  
ATOM   2148 HD22 LEU A 144     135.353 118.915 104.371  1.00  0.85           H  
ATOM   2149 HD23 LEU A 144     136.995 118.603 104.904  1.00  0.85           H  
ATOM   2150  N   ILE A 145     134.124 123.690 104.785  1.00  0.86           N  
ATOM   2151  CA  ILE A 145     133.162 124.578 104.123  1.00  0.86           C  
ATOM   2152  C   ILE A 145     133.836 125.537 103.112  1.00  0.86           C  
ATOM   2153  O   ILE A 145     133.211 125.859 102.102  1.00  0.86           O  
ATOM   2154  CB  ILE A 145     132.290 125.369 105.149  1.00  0.86           C  
ATOM   2155  CG1 ILE A 145     131.021 126.001 104.531  1.00  0.86           C  
ATOM   2156  CG2 ILE A 145     133.065 126.440 105.936  1.00  0.86           C  
ATOM   2157  CD1 ILE A 145     130.036 124.986 103.931  1.00  0.86           C  
ATOM   2158  H   ILE A 145     134.351 123.902 105.747  1.00  0.86           H  
ATOM   2159  HA  ILE A 145     132.491 123.935 103.554  1.00  0.86           H  
ATOM   2160  HB  ILE A 145     131.944 124.643 105.887  1.00  0.86           H  
ATOM   2161 HG12 ILE A 145     130.492 126.568 105.298  1.00  0.86           H  
ATOM   2162 HG13 ILE A 145     131.293 126.731 103.769  1.00  0.86           H  
ATOM   2163 HG21 ILE A 145     132.444 126.878 106.718  1.00  0.86           H  
ATOM   2164 HG22 ILE A 145     133.928 125.999 106.422  1.00  0.86           H  
ATOM   2165 HG23 ILE A 145     133.413 127.255 105.301  1.00  0.86           H  
ATOM   2166 HD11 ILE A 145     129.011 125.346 104.013  1.00  0.86           H  
ATOM   2167 HD12 ILE A 145     130.240 124.821 102.873  1.00  0.86           H  
ATOM   2168 HD13 ILE A 145     130.087 124.022 104.438  1.00  0.86           H  
ATOM   2169  N   ALA A 146     135.110 125.912 103.350  1.00  0.88           N  
ATOM   2170  CA  ALA A 146     135.944 126.660 102.404  1.00  0.88           C  
ATOM   2171  C   ALA A 146     136.210 125.879 101.107  1.00  0.88           C  
ATOM   2172  O   ALA A 146     136.071 126.450 100.027  1.00  0.88           O  
ATOM   2173  CB  ALA A 146     137.259 127.089 103.070  1.00  0.88           C  
ATOM   2174  H   ALA A 146     135.561 125.625 104.208  1.00  0.88           H  
ATOM   2175  HA  ALA A 146     135.411 127.569 102.135  1.00  0.88           H  
ATOM   2176  HB1 ALA A 146     137.895 127.634 102.371  1.00  0.88           H  
ATOM   2177  HB2 ALA A 146     137.070 127.751 103.915  1.00  0.88           H  
ATOM   2178  HB3 ALA A 146     137.827 126.234 103.434  1.00  0.88           H  
ATOM   2179  N   GLY A 147     136.521 124.578 101.243  1.00  0.89           N  
ATOM   2180  CA  GLY A 147     136.704 123.651 100.129  1.00  0.89           C  
ATOM   2181  C   GLY A 147     135.384 123.358  99.397  1.00  0.89           C  
ATOM   2182  O   GLY A 147     135.420 123.106  98.195  1.00  0.89           O  
ATOM   2183  H   GLY A 147     136.626 124.194 102.174  1.00  0.89           H  
ATOM   2184  HA2 GLY A 147     137.442 124.048  99.430  1.00  0.89           H  
ATOM   2185  HA3 GLY A 147     137.104 122.714 100.518  1.00  0.89           H  
ATOM   2186  N   SER A 148     134.230 123.418 100.091  1.00  0.85           N  
ATOM   2187  CA  SER A 148     132.902 123.181  99.513  1.00  0.85           C  
ATOM   2188  C   SER A 148     132.464 124.291  98.539  1.00  0.85           C  
ATOM   2189  O   SER A 148     131.949 123.961  97.471  1.00  0.85           O  
ATOM   2190  CB  SER A 148     131.854 122.984 100.625  1.00  0.85           C  
ATOM   2191  OG  SER A 148     130.597 122.535 100.154  1.00  0.85           O  
ATOM   2192  H   SER A 148     134.258 123.633 101.078  1.00  0.85           H  
ATOM   2193  HA  SER A 148     132.950 122.256  98.934  1.00  0.85           H  
ATOM   2194  HB2 SER A 148     132.214 122.248 101.346  1.00  0.85           H  
ATOM   2195  HB3 SER A 148     131.704 123.911 101.178  1.00  0.85           H  
ATOM   2196  HG  SER A 148     130.178 123.242  99.652  1.00  0.85           H  
ATOM   2197  N   TRP A 149     132.717 125.568  98.892  1.00  0.82           N  
ATOM   2198  CA  TRP A 149     132.523 126.710  97.988  1.00  0.82           C  
ATOM   2199  C   TRP A 149     133.496 126.692  96.803  1.00  0.82           C  
ATOM   2200  O   TRP A 149     133.049 126.895  95.676  1.00  0.82           O  
ATOM   2201  CB  TRP A 149     132.656 128.060  98.723  1.00  0.82           C  
ATOM   2202  CG  TRP A 149     131.555 128.450  99.662  1.00  0.82           C  
ATOM   2203  CD1 TRP A 149     130.246 128.566  99.338  1.00  0.82           C  
ATOM   2204  CD2 TRP A 149     131.655 128.854 101.060  1.00  0.82           C  
ATOM   2205  CE2 TRP A 149     130.348 129.175 101.536  1.00  0.82           C  
ATOM   2206  CE3 TRP A 149     132.720 128.989 101.979  1.00  0.82           C  
ATOM   2207  NE1 TRP A 149     129.532 128.990 100.439  1.00  0.82           N  
ATOM   2208  CZ2 TRP A 149     130.110 129.580 102.862  1.00  0.82           C  
ATOM   2209  CZ3 TRP A 149     132.497 129.384 103.312  1.00  0.82           C  
ATOM   2210  CH2 TRP A 149     131.192 129.676 103.756  1.00  0.82           C  
ATOM   2211  H   TRP A 149     133.130 125.769  99.793  1.00  0.82           H  
ATOM   2212  HA  TRP A 149     131.517 126.647  97.569  1.00  0.82           H  
ATOM   2213  HB2 TRP A 149     133.600 128.087  99.269  1.00  0.82           H  
ATOM   2214  HB3 TRP A 149     132.714 128.870  97.994  1.00  0.82           H  
ATOM   2215  HD1 TRP A 149     129.837 128.353  98.361  1.00  0.82           H  
ATOM   2216  HE1 TRP A 149     128.532 129.135 100.418  1.00  0.82           H  
ATOM   2217  HE3 TRP A 149     133.723 128.782 101.646  1.00  0.82           H  
ATOM   2218  HZ2 TRP A 149     129.107 129.809 103.193  1.00  0.82           H  
ATOM   2219  HZ3 TRP A 149     133.329 129.467 103.995  1.00  0.82           H  
ATOM   2220  HH2 TRP A 149     131.023 129.979 104.780  1.00  0.82           H  
ATOM   2221  N   VAL A 150     134.792 126.449  97.073  1.00  0.88           N  
ATOM   2222  CA  VAL A 150     135.854 126.423  96.064  1.00  0.88           C  
ATOM   2223  C   VAL A 150     135.614 125.365  94.972  1.00  0.88           C  
ATOM   2224  O   VAL A 150     135.710 125.710  93.797  1.00  0.88           O  
ATOM   2225  CB  VAL A 150     137.262 126.243  96.710  1.00  0.88           C  
ATOM   2226  CG1 VAL A 150     138.391 125.779  95.762  1.00  0.88           C  
ATOM   2227  CG2 VAL A 150     137.698 127.546  97.404  1.00  0.88           C  
ATOM   2228  H   VAL A 150     135.083 126.294  98.029  1.00  0.88           H  
ATOM   2229  HA  VAL A 150     135.835 127.396  95.568  1.00  0.88           H  
ATOM   2230  HB  VAL A 150     137.172 125.484  97.487  1.00  0.88           H  
ATOM   2231 HG11 VAL A 150     139.355 125.786  96.272  1.00  0.88           H  
ATOM   2232 HG12 VAL A 150     138.238 124.759  95.407  1.00  0.88           H  
ATOM   2233 HG13 VAL A 150     138.474 126.432  94.893  1.00  0.88           H  
ATOM   2234 HG21 VAL A 150     138.612 127.398  97.980  1.00  0.88           H  
ATOM   2235 HG22 VAL A 150     137.890 128.334  96.675  1.00  0.88           H  
ATOM   2236 HG23 VAL A 150     136.937 127.918  98.088  1.00  0.88           H  
ATOM   2237  N   ILE A 151     135.248 124.134  95.373  1.00  0.86           N  
ATOM   2238  CA  ILE A 151     134.891 123.049  94.458  1.00  0.86           C  
ATOM   2239  C   ILE A 151     133.563 123.318  93.717  1.00  0.86           C  
ATOM   2240  O   ILE A 151     133.490 123.011  92.531  1.00  0.86           O  
ATOM   2241  CB  ILE A 151     134.837 121.667  95.181  1.00  0.86           C  
ATOM   2242  CG1 ILE A 151     136.237 121.275  95.713  1.00  0.86           C  
ATOM   2243  CG2 ILE A 151     134.270 120.499  94.340  1.00  0.86           C  
ATOM   2244  CD1 ILE A 151     136.207 120.165  96.776  1.00  0.86           C  
ATOM   2245  H   ILE A 151     135.190 123.923  96.361  1.00  0.86           H  
ATOM   2246  HA  ILE A 151     135.676 122.990  93.702  1.00  0.86           H  
ATOM   2247  HB  ILE A 151     134.177 121.787  96.043  1.00  0.86           H  
ATOM   2248 HG12 ILE A 151     136.868 120.962  94.880  1.00  0.86           H  
ATOM   2249 HG13 ILE A 151     136.743 122.138  96.146  1.00  0.86           H  
ATOM   2250 HG21 ILE A 151     134.280 119.561  94.895  1.00  0.86           H  
ATOM   2251 HG22 ILE A 151     133.235 120.660  94.044  1.00  0.86           H  
ATOM   2252 HG23 ILE A 151     134.848 120.350  93.427  1.00  0.86           H  
ATOM   2253 HD11 ILE A 151     137.074 120.236  97.433  1.00  0.86           H  
ATOM   2254 HD12 ILE A 151     135.318 120.231  97.404  1.00  0.86           H  
ATOM   2255 HD13 ILE A 151     136.222 119.177  96.317  1.00  0.86           H  
ATOM   2256  N   GLY A 152     132.565 123.915  94.396  1.00  0.91           N  
ATOM   2257  CA  GLY A 152     131.249 124.235  93.831  1.00  0.91           C  
ATOM   2258  C   GLY A 152     131.334 125.269  92.695  1.00  0.91           C  
ATOM   2259  O   GLY A 152     130.723 125.070  91.645  1.00  0.91           O  
ATOM   2260  H   GLY A 152     132.703 124.143  95.371  1.00  0.91           H  
ATOM   2261  HA2 GLY A 152     130.775 123.322  93.471  1.00  0.91           H  
ATOM   2262  HA3 GLY A 152     130.613 124.631  94.624  1.00  0.91           H  
ATOM   2263  N   ASN A 153     132.128 126.338  92.891  1.00  0.86           N  
ATOM   2264  CA  ASN A 153     132.428 127.369  91.888  1.00  0.86           C  
ATOM   2265  C   ASN A 153     133.352 126.837  90.776  1.00  0.86           C  
ATOM   2266  O   ASN A 153     133.146 127.199  89.618  1.00  0.86           O  
ATOM   2267  CB  ASN A 153     133.052 128.600  92.590  1.00  0.86           C  
ATOM   2268  CG  ASN A 153     132.012 129.448  93.316  1.00  0.86           C  
ATOM   2269  ND2 ASN A 153     131.800 129.203  94.603  1.00  0.86           N  
ATOM   2270  OD1 ASN A 153     131.396 130.325  92.720  1.00  0.86           O  
ATOM   2271  H   ASN A 153     132.601 126.435  93.780  1.00  0.86           H  
ATOM   2272  HA  ASN A 153     131.463 127.654  91.464  1.00  0.86           H  
ATOM   2273  HB2 ASN A 153     133.868 128.313  93.256  1.00  0.86           H  
ATOM   2274  HB3 ASN A 153     133.497 129.253  91.836  1.00  0.86           H  
ATOM   2275 HD21 ASN A 153     132.280 128.435  95.069  1.00  0.86           H  
ATOM   2276 HD22 ASN A 153     131.119 129.746  95.111  1.00  0.86           H  
ATOM   2277  N   ALA A 154     134.319 125.970  91.131  1.00  0.89           N  
ATOM   2278  CA  ALA A 154     135.250 125.326  90.199  1.00  0.89           C  
ATOM   2279  C   ALA A 154     134.651 124.151  89.403  1.00  0.89           C  
ATOM   2280  O   ALA A 154     135.353 123.623  88.544  1.00  0.89           O  
ATOM   2281  CB  ALA A 154     136.512 124.881  90.954  1.00  0.89           C  
ATOM   2282  H   ALA A 154     134.436 125.727  92.106  1.00  0.89           H  
ATOM   2283  HA  ALA A 154     135.559 126.074  89.466  1.00  0.89           H  
ATOM   2284  HB1 ALA A 154     137.256 124.459  90.277  1.00  0.89           H  
ATOM   2285  HB2 ALA A 154     136.985 125.723  91.460  1.00  0.89           H  
ATOM   2286  HB3 ALA A 154     136.282 124.121  91.701  1.00  0.89           H  
ATOM   2287  N   ASN A 155     133.389 123.772  89.669  1.00  0.84           N  
ATOM   2288  CA  ASN A 155     132.602 122.849  88.843  1.00  0.84           C  
ATOM   2289  C   ASN A 155     131.619 123.634  87.966  1.00  0.84           C  
ATOM   2290  O   ASN A 155     131.423 123.240  86.817  1.00  0.84           O  
ATOM   2291  CB  ASN A 155     131.833 121.831  89.719  1.00  0.84           C  
ATOM   2292  CG  ASN A 155     132.692 120.804  90.469  1.00  0.84           C  
ATOM   2293  ND2 ASN A 155     133.854 120.425  89.931  1.00  0.84           N  
ATOM   2294  OD1 ASN A 155     132.289 120.329  91.529  1.00  0.84           O  
ATOM   2295  H   ASN A 155     132.899 124.210  90.437  1.00  0.84           H  
ATOM   2296  HA  ASN A 155     133.266 122.303  88.170  1.00  0.84           H  
ATOM   2297  HB2 ASN A 155     131.205 122.362  90.437  1.00  0.84           H  
ATOM   2298  HB3 ASN A 155     131.154 121.251  89.091  1.00  0.84           H  
ATOM   2299 HD21 ASN A 155     134.182 120.834  89.068  1.00  0.84           H  
ATOM   2300 HD22 ASN A 155     134.428 119.743  90.406  1.00  0.84           H  
ATOM   2301  N   ALA A 156     131.058 124.742  88.482  1.00  0.90           N  
ATOM   2302  CA  ALA A 156     130.166 125.629  87.737  1.00  0.90           C  
ATOM   2303  C   ALA A 156     130.850 126.356  86.567  1.00  0.90           C  
ATOM   2304  O   ALA A 156     130.223 126.497  85.518  1.00  0.90           O  
ATOM   2305  CB  ALA A 156     129.518 126.626  88.705  1.00  0.90           C  
ATOM   2306  H   ALA A 156     131.256 125.009  89.436  1.00  0.90           H  
ATOM   2307  HA  ALA A 156     129.372 125.016  87.309  1.00  0.90           H  
ATOM   2308  HB1 ALA A 156     128.838 127.297  88.181  1.00  0.90           H  
ATOM   2309  HB2 ALA A 156     128.939 126.104  89.466  1.00  0.90           H  
ATOM   2310  HB3 ALA A 156     130.263 127.238  89.214  1.00  0.90           H  
ATOM   2311  N   LEU A 157     132.113 126.782  86.757  1.00  0.87           N  
ATOM   2312  CA  LEU A 157     132.894 127.508  85.753  1.00  0.87           C  
ATOM   2313  C   LEU A 157     133.260 126.666  84.503  1.00  0.87           C  
ATOM   2314  O   LEU A 157     132.977 127.149  83.408  1.00  0.87           O  
ATOM   2315  CB  LEU A 157     134.079 128.245  86.432  1.00  0.87           C  
ATOM   2316  CG  LEU A 157     135.025 129.027  85.489  1.00  0.87           C  
ATOM   2317  CD1 LEU A 157     134.284 130.121  84.689  1.00  0.87           C  
ATOM   2318  CD2 LEU A 157     136.231 129.592  86.268  1.00  0.87           C  
ATOM   2319  H   LEU A 157     132.556 126.644  87.656  1.00  0.87           H  
ATOM   2320  HA  LEU A 157     132.228 128.292  85.387  1.00  0.87           H  
ATOM   2321  HB2 LEU A 157     133.684 128.944  87.168  1.00  0.87           H  
ATOM   2322  HB3 LEU A 157     134.662 127.541  87.022  1.00  0.87           H  
ATOM   2323  HG  LEU A 157     135.443 128.322  84.768  1.00  0.87           H  
ATOM   2324 HD11 LEU A 157     134.842 131.056  84.638  1.00  0.87           H  
ATOM   2325 HD12 LEU A 157     134.114 129.798  83.662  1.00  0.87           H  
ATOM   2326 HD13 LEU A 157     133.310 130.355  85.121  1.00  0.87           H  
ATOM   2327 HD21 LEU A 157     137.170 129.295  85.799  1.00  0.87           H  
ATOM   2328 HD22 LEU A 157     136.226 130.681  86.320  1.00  0.87           H  
ATOM   2329 HD23 LEU A 157     136.261 129.232  87.297  1.00  0.87           H  
ATOM   2330  N   PRO A 158     133.781 125.419  84.648  1.00  0.83           N  
ATOM   2331  CA  PRO A 158     133.909 124.463  83.529  1.00  0.83           C  
ATOM   2332  C   PRO A 158     132.627 124.165  82.737  1.00  0.83           C  
ATOM   2333  O   PRO A 158     132.691 124.187  81.511  1.00  0.83           O  
ATOM   2334  CB  PRO A 158     134.466 123.188  84.177  1.00  0.83           C  
ATOM   2335  CG  PRO A 158     135.284 123.707  85.336  1.00  0.83           C  
ATOM   2336  CD  PRO A 158     134.468 124.899  85.830  1.00  0.83           C  
ATOM   2337  HA  PRO A 158     134.659 124.871  82.848  1.00  0.83           H  
ATOM   2338  HB2 PRO A 158     133.662 122.556  84.559  1.00  0.83           H  
ATOM   2339  HB3 PRO A 158     135.060 122.588  83.486  1.00  0.83           H  
ATOM   2340  HG2 PRO A 158     135.470 122.949  86.096  1.00  0.83           H  
ATOM   2341  HG3 PRO A 158     136.249 124.057  84.968  1.00  0.83           H  
ATOM   2342  HD2 PRO A 158     133.731 124.582  86.559  1.00  0.83           H  
ATOM   2343  HD3 PRO A 158     135.133 125.618  86.300  1.00  0.83           H  
ATOM   2344  N   HIS A 159     131.497 123.923  83.429  1.00  0.83           N  
ATOM   2345  CA  HIS A 159     130.195 123.684  82.793  1.00  0.83           C  
ATOM   2346  C   HIS A 159     129.692 124.880  81.968  1.00  0.83           C  
ATOM   2347  O   HIS A 159     129.216 124.674  80.852  1.00  0.83           O  
ATOM   2348  CB  HIS A 159     129.137 123.259  83.834  1.00  0.83           C  
ATOM   2349  CG  HIS A 159     129.236 121.816  84.262  1.00  0.83           C  
ATOM   2350  CD2 HIS A 159     128.659 120.675  83.746  1.00  0.83           C  
ATOM   2351  ND1 HIS A 159     129.963 121.399  85.362  1.00  0.83           N  
ATOM   2352  CE1 HIS A 159     129.805 120.077  85.465  1.00  0.83           C  
ATOM   2353  NE2 HIS A 159     129.040 119.567  84.507  1.00  0.83           N  
ATOM   2354  H   HIS A 159     131.513 123.919  84.439  1.00  0.83           H  
ATOM   2355  HA  HIS A 159     130.318 122.860  82.088  1.00  0.83           H  
ATOM   2356  HB2 HIS A 159     129.182 123.902  84.714  1.00  0.83           H  
ATOM   2357  HB3 HIS A 159     128.134 123.394  83.423  1.00  0.83           H  
ATOM   2358  HD1 HIS A 159     130.510 121.995  85.983  1.00  0.83           H  
ATOM   2359  HD2 HIS A 159     128.005 120.571  82.892  1.00  0.83           H  
ATOM   2360  HE1 HIS A 159     130.251 119.482  86.249  1.00  0.83           H  
ATOM   2361  N   THR A 160     129.836 126.099  82.515  1.00  0.86           N  
ATOM   2362  CA  THR A 160     129.431 127.345  81.863  1.00  0.86           C  
ATOM   2363  C   THR A 160     130.344 127.723  80.679  1.00  0.86           C  
ATOM   2364  O   THR A 160     129.825 128.196  79.670  1.00  0.86           O  
ATOM   2365  CB  THR A 160     129.385 128.525  82.871  1.00  0.86           C  
ATOM   2366  CG2 THR A 160     128.960 129.887  82.290  1.00  0.86           C  
ATOM   2367  OG1 THR A 160     128.465 128.200  83.894  1.00  0.86           O  
ATOM   2368  H   THR A 160     130.245 126.187  83.436  1.00  0.86           H  
ATOM   2369  HA  THR A 160     128.423 127.201  81.468  1.00  0.86           H  
ATOM   2370  HB  THR A 160     130.363 128.637  83.344  1.00  0.86           H  
ATOM   2371  HG1 THR A 160     128.819 127.462  84.399  1.00  0.86           H  
ATOM   2372 HG21 THR A 160     128.858 130.633  83.079  1.00  0.86           H  
ATOM   2373 HG22 THR A 160     129.690 130.277  81.581  1.00  0.86           H  
ATOM   2374 HG23 THR A 160     127.999 129.817  81.779  1.00  0.86           H  
ATOM   2375  N   LEU A 161     131.661 127.469  80.795  1.00  0.84           N  
ATOM   2376  CA  LEU A 161     132.655 127.699  79.741  1.00  0.84           C  
ATOM   2377  C   LEU A 161     132.489 126.738  78.547  1.00  0.84           C  
ATOM   2378  O   LEU A 161     132.595 127.183  77.405  1.00  0.84           O  
ATOM   2379  CB  LEU A 161     134.075 127.634  80.352  1.00  0.84           C  
ATOM   2380  CG  LEU A 161     135.248 127.901  79.374  1.00  0.84           C  
ATOM   2381  CD1 LEU A 161     135.155 129.291  78.708  1.00  0.84           C  
ATOM   2382  CD2 LEU A 161     136.607 127.677  80.070  1.00  0.84           C  
ATOM   2383  H   LEU A 161     132.019 127.090  81.663  1.00  0.84           H  
ATOM   2384  HA  LEU A 161     132.491 128.711  79.368  1.00  0.84           H  
ATOM   2385  HB2 LEU A 161     134.138 128.350  81.174  1.00  0.84           H  
ATOM   2386  HB3 LEU A 161     134.212 126.651  80.806  1.00  0.84           H  
ATOM   2387  HG  LEU A 161     135.201 127.158  78.578  1.00  0.84           H  
ATOM   2388 HD11 LEU A 161     136.122 129.790  78.639  1.00  0.84           H  
ATOM   2389 HD12 LEU A 161     134.771 129.204  77.691  1.00  0.84           H  
ATOM   2390 HD13 LEU A 161     134.489 129.961  79.252  1.00  0.84           H  
ATOM   2391 HD21 LEU A 161     137.214 126.961  79.514  1.00  0.84           H  
ATOM   2392 HD22 LEU A 161     137.190 128.594  80.162  1.00  0.84           H  
ATOM   2393 HD23 LEU A 161     136.489 127.279  81.079  1.00  0.84           H  
ATOM   2394  N   LEU A 162     132.209 125.454  78.829  1.00  0.84           N  
ATOM   2395  CA  LEU A 162     131.952 124.427  77.815  1.00  0.84           C  
ATOM   2396  C   LEU A 162     130.600 124.606  77.103  1.00  0.84           C  
ATOM   2397  O   LEU A 162     130.502 124.246  75.932  1.00  0.84           O  
ATOM   2398  CB  LEU A 162     132.050 123.028  78.455  1.00  0.84           C  
ATOM   2399  CG  LEU A 162     133.489 122.586  78.805  1.00  0.84           C  
ATOM   2400  CD1 LEU A 162     133.460 121.325  79.681  1.00  0.84           C  
ATOM   2401  CD2 LEU A 162     134.379 122.397  77.557  1.00  0.84           C  
ATOM   2402  H   LEU A 162     132.160 125.151  79.793  1.00  0.84           H  
ATOM   2403  HA  LEU A 162     132.717 124.524  77.044  1.00  0.84           H  
ATOM   2404  HB2 LEU A 162     131.432 123.011  79.355  1.00  0.84           H  
ATOM   2405  HB3 LEU A 162     131.609 122.282  77.794  1.00  0.84           H  
ATOM   2406  HG  LEU A 162     133.952 123.374  79.398  1.00  0.84           H  
ATOM   2407 HD11 LEU A 162     134.286 120.646  79.466  1.00  0.84           H  
ATOM   2408 HD12 LEU A 162     133.533 121.589  80.736  1.00  0.84           H  
ATOM   2409 HD13 LEU A 162     132.532 120.768  79.545  1.00  0.84           H  
ATOM   2410 HD21 LEU A 162     135.252 123.048  77.606  1.00  0.84           H  
ATOM   2411 HD22 LEU A 162     134.743 121.376  77.444  1.00  0.84           H  
ATOM   2412 HD23 LEU A 162     133.853 122.639  76.637  1.00  0.84           H  
ATOM   2413  N   THR A 163     129.604 125.191  77.790  1.00  0.87           N  
ATOM   2414  CA  THR A 163     128.332 125.591  77.183  1.00  0.87           C  
ATOM   2415  C   THR A 163     128.485 126.867  76.329  1.00  0.87           C  
ATOM   2416  O   THR A 163     127.872 126.947  75.267  1.00  0.87           O  
ATOM   2417  CB  THR A 163     127.237 125.828  78.255  1.00  0.87           C  
ATOM   2418  CG2 THR A 163     125.869 126.294  77.721  1.00  0.87           C  
ATOM   2419  OG1 THR A 163     127.028 124.616  78.950  1.00  0.87           O  
ATOM   2420  H   THR A 163     129.745 125.448  78.757  1.00  0.87           H  
ATOM   2421  HA  THR A 163     127.994 124.787  76.524  1.00  0.87           H  
ATOM   2422  HB  THR A 163     127.592 126.558  78.985  1.00  0.87           H  
ATOM   2423  HG1 THR A 163     127.815 124.426  79.471  1.00  0.87           H  
ATOM   2424 HG21 THR A 163     125.125 126.307  78.517  1.00  0.87           H  
ATOM   2425 HG22 THR A 163     125.911 127.304  77.312  1.00  0.87           H  
ATOM   2426 HG23 THR A 163     125.502 125.629  76.939  1.00  0.87           H  
ATOM   2427  N   ALA A 164     129.336 127.810  76.775  1.00  0.89           N  
ATOM   2428  CA  ALA A 164     129.668 129.050  76.069  1.00  0.89           C  
ATOM   2429  C   ALA A 164     130.558 128.858  74.823  1.00  0.89           C  
ATOM   2430  O   ALA A 164     130.666 129.795  74.033  1.00  0.89           O  
ATOM   2431  CB  ALA A 164     130.318 130.032  77.056  1.00  0.89           C  
ATOM   2432  H   ALA A 164     129.795 127.679  77.667  1.00  0.89           H  
ATOM   2433  HA  ALA A 164     128.733 129.497  75.725  1.00  0.89           H  
ATOM   2434  HB1 ALA A 164     130.562 130.979  76.573  1.00  0.89           H  
ATOM   2435  HB2 ALA A 164     129.645 130.258  77.883  1.00  0.89           H  
ATOM   2436  HB3 ALA A 164     131.240 129.628  77.475  1.00  0.89           H  
ATOM   2437  N   SER A 165     131.149 127.662  74.647  1.00  0.87           N  
ATOM   2438  CA  SER A 165     131.906 127.267  73.453  1.00  0.87           C  
ATOM   2439  C   SER A 165     131.015 127.088  72.203  1.00  0.87           C  
ATOM   2440  O   SER A 165     131.528 127.165  71.087  1.00  0.87           O  
ATOM   2441  CB  SER A 165     132.670 125.961  73.748  1.00  0.87           C  
ATOM   2442  OG  SER A 165     133.701 126.184  74.689  1.00  0.87           O  
ATOM   2443  H   SER A 165     131.023 126.946  75.349  1.00  0.87           H  
ATOM   2444  HA  SER A 165     132.628 128.053  73.224  1.00  0.87           H  
ATOM   2445  HB2 SER A 165     132.001 125.181  74.108  1.00  0.87           H  
ATOM   2446  HB3 SER A 165     133.136 125.576  72.840  1.00  0.87           H  
ATOM   2447  HG  SER A 165     133.307 126.473  75.517  1.00  0.87           H  
ATOM   2448  N   LEU A 166     129.708 126.857  72.419  1.00  0.86           N  
ATOM   2449  CA  LEU A 166     128.684 126.674  71.391  1.00  0.86           C  
ATOM   2450  C   LEU A 166     128.183 128.006  70.813  1.00  0.86           C  
ATOM   2451  O   LEU A 166     128.401 129.068  71.398  1.00  0.86           O  
ATOM   2452  CB  LEU A 166     127.499 125.906  72.021  1.00  0.86           C  
ATOM   2453  CG  LEU A 166     127.840 124.457  72.419  1.00  0.86           C  
ATOM   2454  CD1 LEU A 166     126.712 123.833  73.265  1.00  0.86           C  
ATOM   2455  CD2 LEU A 166     128.176 123.618  71.174  1.00  0.86           C  
ATOM   2456  H   LEU A 166     129.372 126.833  73.371  1.00  0.86           H  
ATOM   2457  HA  LEU A 166     129.108 126.096  70.568  1.00  0.86           H  
ATOM   2458  HB2 LEU A 166     127.140 126.460  72.887  1.00  0.86           H  
ATOM   2459  HB3 LEU A 166     126.653 125.878  71.332  1.00  0.86           H  
ATOM   2460  HG  LEU A 166     128.723 124.473  73.059  1.00  0.86           H  
ATOM   2461 HD11 LEU A 166     127.121 123.321  74.137  1.00  0.86           H  
ATOM   2462 HD12 LEU A 166     126.012 124.583  73.634  1.00  0.86           H  
ATOM   2463 HD13 LEU A 166     126.125 123.109  72.704  1.00  0.86           H  
ATOM   2464 HD21 LEU A 166     127.888 122.576  71.287  1.00  0.86           H  
ATOM   2465 HD22 LEU A 166     127.669 123.994  70.286  1.00  0.86           H  
ATOM   2466 HD23 LEU A 166     129.246 123.641  70.968  1.00  0.86           H  
ATOM   2467  N   SER A 167     127.472 127.890  69.681  1.00  0.88           N  
ATOM   2468  CA  SER A 167     126.760 128.976  69.016  1.00  0.88           C  
ATOM   2469  C   SER A 167     125.343 128.516  68.631  1.00  0.88           C  
ATOM   2470  O   SER A 167     125.123 127.336  68.349  1.00  0.88           O  
ATOM   2471  CB  SER A 167     127.593 129.471  67.812  1.00  0.88           C  
ATOM   2472  OG  SER A 167     127.653 128.525  66.760  1.00  0.88           O  
ATOM   2473  H   SER A 167     127.336 126.977  69.272  1.00  0.88           H  
ATOM   2474  HA  SER A 167     126.651 129.809  69.714  1.00  0.88           H  
ATOM   2475  HB2 SER A 167     127.159 130.389  67.415  1.00  0.88           H  
ATOM   2476  HB3 SER A 167     128.608 129.720  68.125  1.00  0.88           H  
ATOM   2477  HG  SER A 167     126.780 128.442  66.368  1.00  0.88           H  
ATOM   2478  N   PHE A 168     124.417 129.486  68.624  1.00  0.86           N  
ATOM   2479  CA  PHE A 168     123.000 129.314  68.306  1.00  0.86           C  
ATOM   2480  C   PHE A 168     122.711 130.134  67.043  1.00  0.86           C  
ATOM   2481  O   PHE A 168     123.042 131.321  67.017  1.00  0.86           O  
ATOM   2482  CB  PHE A 168     122.154 129.827  69.492  1.00  0.86           C  
ATOM   2483  CG  PHE A 168     122.407 129.116  70.811  1.00  0.86           C  
ATOM   2484  CD1 PHE A 168     123.428 129.561  71.681  1.00  0.86           C  
ATOM   2485  CD2 PHE A 168     121.739 127.910  71.102  1.00  0.86           C  
ATOM   2486  CE1 PHE A 168     123.714 128.850  72.839  1.00  0.86           C  
ATOM   2487  CE2 PHE A 168     122.036 127.220  72.268  1.00  0.86           C  
ATOM   2488  CZ  PHE A 168     123.015 127.687  73.135  1.00  0.86           C  
ATOM   2489  H   PHE A 168     124.692 130.431  68.849  1.00  0.86           H  
ATOM   2490  HA  PHE A 168     122.761 128.264  68.124  1.00  0.86           H  
ATOM   2491  HB2 PHE A 168     122.319 130.895  69.644  1.00  0.86           H  
ATOM   2492  HB3 PHE A 168     121.094 129.722  69.252  1.00  0.86           H  
ATOM   2493  HD1 PHE A 168     123.987 130.456  71.451  1.00  0.86           H  
ATOM   2494  HD2 PHE A 168     120.987 127.526  70.427  1.00  0.86           H  
ATOM   2495  HE1 PHE A 168     124.487 129.199  73.509  1.00  0.86           H  
ATOM   2496  HE2 PHE A 168     121.497 126.317  72.493  1.00  0.86           H  
ATOM   2497  HZ  PHE A 168     123.239 127.138  74.038  1.00  0.86           H  
ATOM   2498  N   CYS A 169     122.132 129.489  66.017  1.00  0.90           N  
ATOM   2499  CA  CYS A 169     121.969 130.080  64.685  1.00  0.90           C  
ATOM   2500  C   CYS A 169     120.543 130.585  64.399  1.00  0.90           C  
ATOM   2501  O   CYS A 169     120.410 131.707  63.912  1.00  0.90           O  
ATOM   2502  CB  CYS A 169     122.455 129.077  63.616  1.00  0.90           C  
ATOM   2503  SG  CYS A 169     121.526 127.521  63.452  1.00  0.90           S  
ATOM   2504  H   CYS A 169     121.874 128.518  66.111  1.00  0.90           H  
ATOM   2505  HA  CYS A 169     122.625 130.948  64.594  1.00  0.90           H  
ATOM   2506  HB2 CYS A 169     122.439 129.561  62.638  1.00  0.90           H  
ATOM   2507  HB3 CYS A 169     123.502 128.834  63.801  1.00  0.90           H  
ATOM   2508  N   GLY A 170     119.521 129.751  64.655  1.00  0.89           N  
ATOM   2509  CA  GLY A 170     118.167 129.953  64.141  1.00  0.89           C  
ATOM   2510  C   GLY A 170     117.194 130.151  65.299  1.00  0.89           C  
ATOM   2511  O   GLY A 170     116.736 131.268  65.533  1.00  0.89           O  
ATOM   2512  H   GLY A 170     119.712 128.859  65.087  1.00  0.89           H  
ATOM   2513  HA2 GLY A 170     118.099 130.801  63.456  1.00  0.89           H  
ATOM   2514  HA3 GLY A 170     117.876 129.072  63.569  1.00  0.89           H  
ATOM   2515  N   ASN A 171     116.849 129.047  65.983  1.00  0.79           N  
ATOM   2516  CA  ASN A 171     115.843 129.006  67.050  1.00  0.79           C  
ATOM   2517  C   ASN A 171     116.336 129.673  68.342  1.00  0.79           C  
ATOM   2518  O   ASN A 171     117.535 129.665  68.627  1.00  0.79           O  
ATOM   2519  CB  ASN A 171     115.431 127.543  67.333  1.00  0.79           C  
ATOM   2520  CG  ASN A 171     114.824 126.827  66.122  1.00  0.79           C  
ATOM   2521  ND2 ASN A 171     113.735 127.366  65.569  1.00  0.79           N  
ATOM   2522  OD1 ASN A 171     115.332 125.794  65.693  1.00  0.79           O  
ATOM   2523  H   ASN A 171     117.267 128.161  65.739  1.00  0.79           H  
ATOM   2524  HA  ASN A 171     114.968 129.559  66.700  1.00  0.79           H  
ATOM   2525  HB2 ASN A 171     116.294 126.973  67.681  1.00  0.79           H  
ATOM   2526  HB3 ASN A 171     114.696 127.508  68.138  1.00  0.79           H  
ATOM   2527 HD21 ASN A 171     113.325 128.205  65.955  1.00  0.79           H  
ATOM   2528 HD22 ASN A 171     113.302 126.925  64.771  1.00  0.79           H  
ATOM   2529  N   GLN A 172     115.373 130.215  69.102  1.00  0.77           N  
ATOM   2530  CA  GLN A 172     115.615 130.946  70.344  1.00  0.77           C  
ATOM   2531  C   GLN A 172     114.564 130.647  71.432  1.00  0.77           C  
ATOM   2532  O   GLN A 172     114.638 131.244  72.503  1.00  0.77           O  
ATOM   2533  CB  GLN A 172     115.764 132.452  70.019  1.00  0.77           C  
ATOM   2534  CG  GLN A 172     114.496 133.138  69.460  1.00  0.77           C  
ATOM   2535  CD  GLN A 172     114.726 134.614  69.119  1.00  0.77           C  
ATOM   2536  NE2 GLN A 172     113.720 135.456  69.360  1.00  0.77           N  
ATOM   2537  OE1 GLN A 172     115.783 134.994  68.619  1.00  0.77           O  
ATOM   2538  H   GLN A 172     114.411 130.178  68.788  1.00  0.77           H  
ATOM   2539  HA  GLN A 172     116.558 130.600  70.767  1.00  0.77           H  
ATOM   2540  HB2 GLN A 172     116.077 132.979  70.918  1.00  0.77           H  
ATOM   2541  HB3 GLN A 172     116.590 132.574  69.316  1.00  0.77           H  
ATOM   2542  HG2 GLN A 172     114.162 132.633  68.553  1.00  0.77           H  
ATOM   2543  HG3 GLN A 172     113.679 133.058  70.179  1.00  0.77           H  
ATOM   2544 HE21 GLN A 172     112.854 135.119  69.755  1.00  0.77           H  
ATOM   2545 HE22 GLN A 172     113.824 136.438  69.151  1.00  0.77           H  
ATOM   2546  N   GLU A 173     113.615 129.739  71.156  1.00  0.76           N  
ATOM   2547  CA  GLU A 173     112.493 129.396  72.024  1.00  0.76           C  
ATOM   2548  C   GLU A 173     112.865 128.230  72.952  1.00  0.76           C  
ATOM   2549  O   GLU A 173     112.981 127.094  72.493  1.00  0.76           O  
ATOM   2550  CB  GLU A 173     111.248 129.059  71.168  1.00  0.76           C  
ATOM   2551  CG  GLU A 173     110.696 130.235  70.321  1.00  0.76           C  
ATOM   2552  CD  GLU A 173     111.397 130.549  68.982  1.00  0.76           C  
ATOM   2553  OE1 GLU A 173     112.185 129.711  68.483  1.00  0.76           O  
ATOM   2554  OE2 GLU A 173     111.121 131.652  68.463  1.00  0.76           O1-
ATOM   2555  H   GLU A 173     113.608 129.291  70.249  1.00  0.76           H  
ATOM   2556  HA  GLU A 173     112.237 130.257  72.643  1.00  0.76           H  
ATOM   2557  HB2 GLU A 173     111.446 128.194  70.533  1.00  0.76           H  
ATOM   2558  HB3 GLU A 173     110.451 128.734  71.838  1.00  0.76           H  
ATOM   2559  HG2 GLU A 173     109.655 130.017  70.079  1.00  0.76           H  
ATOM   2560  HG3 GLU A 173     110.671 131.136  70.934  1.00  0.76           H  
ATOM   2561  N   VAL A 174     113.025 128.544  74.246  1.00  0.83           N  
ATOM   2562  CA  VAL A 174     113.291 127.590  75.318  1.00  0.83           C  
ATOM   2563  C   VAL A 174     111.945 127.142  75.919  1.00  0.83           C  
ATOM   2564  O   VAL A 174     111.222 127.967  76.483  1.00  0.83           O  
ATOM   2565  CB  VAL A 174     114.163 128.231  76.442  1.00  0.83           C  
ATOM   2566  CG1 VAL A 174     114.415 127.298  77.646  1.00  0.83           C  
ATOM   2567  CG2 VAL A 174     115.511 128.737  75.897  1.00  0.83           C  
ATOM   2568  H   VAL A 174     112.916 129.508  74.538  1.00  0.83           H  
ATOM   2569  HA  VAL A 174     113.822 126.722  74.922  1.00  0.83           H  
ATOM   2570  HB  VAL A 174     113.641 129.110  76.825  1.00  0.83           H  
ATOM   2571 HG11 VAL A 174     115.099 127.755  78.362  1.00  0.83           H  
ATOM   2572 HG12 VAL A 174     113.498 127.079  78.191  1.00  0.83           H  
ATOM   2573 HG13 VAL A 174     114.853 126.351  77.330  1.00  0.83           H  
ATOM   2574 HG21 VAL A 174     116.103 129.210  76.682  1.00  0.83           H  
ATOM   2575 HG22 VAL A 174     116.101 127.917  75.490  1.00  0.83           H  
ATOM   2576 HG23 VAL A 174     115.379 129.478  75.108  1.00  0.83           H  
ATOM   2577  N   ALA A 175     111.645 125.838  75.789  1.00  0.82           N  
ATOM   2578  CA  ALA A 175     110.440 125.189  76.314  1.00  0.82           C  
ATOM   2579  C   ALA A 175     110.644 124.710  77.767  1.00  0.82           C  
ATOM   2580  O   ALA A 175     110.433 123.536  78.072  1.00  0.82           O  
ATOM   2581  CB  ALA A 175     110.038 124.052  75.358  1.00  0.82           C  
ATOM   2582  H   ALA A 175     112.292 125.233  75.304  1.00  0.82           H  
ATOM   2583  HA  ALA A 175     109.620 125.909  76.327  1.00  0.82           H  
ATOM   2584  HB1 ALA A 175     109.120 123.563  75.687  1.00  0.82           H  
ATOM   2585  HB2 ALA A 175     109.858 124.434  74.353  1.00  0.82           H  
ATOM   2586  HB3 ALA A 175     110.816 123.290  75.289  1.00  0.82           H  
ATOM   2587  N   ASN A 176     111.059 125.646  78.633  1.00  0.81           N  
ATOM   2588  CA  ASN A 176     111.312 125.440  80.056  1.00  0.81           C  
ATOM   2589  C   ASN A 176     111.051 126.759  80.809  1.00  0.81           C  
ATOM   2590  O   ASN A 176     110.896 127.813  80.189  1.00  0.81           O  
ATOM   2591  CB  ASN A 176     112.762 124.927  80.279  1.00  0.81           C  
ATOM   2592  CG  ASN A 176     112.934 124.089  81.553  1.00  0.81           C  
ATOM   2593  ND2 ASN A 176     113.909 124.448  82.391  1.00  0.81           N  
ATOM   2594  OD1 ASN A 176     112.202 123.129  81.781  1.00  0.81           O  
ATOM   2595  H   ASN A 176     111.190 126.593  78.304  1.00  0.81           H  
ATOM   2596  HA  ASN A 176     110.586 124.742  80.478  1.00  0.81           H  
ATOM   2597  HB2 ASN A 176     113.034 124.252  79.466  1.00  0.81           H  
ATOM   2598  HB3 ASN A 176     113.484 125.744  80.237  1.00  0.81           H  
ATOM   2599 HD21 ASN A 176     114.504 125.241  82.183  1.00  0.81           H  
ATOM   2600 HD22 ASN A 176     114.069 123.921  83.237  1.00  0.81           H  
ATOM   2601  N   PHE A 177     110.986 126.660  82.145  1.00  0.82           N  
ATOM   2602  CA  PHE A 177     110.646 127.749  83.064  1.00  0.82           C  
ATOM   2603  C   PHE A 177     111.861 128.558  83.560  1.00  0.82           C  
ATOM   2604  O   PHE A 177     111.661 129.635  84.121  1.00  0.82           O  
ATOM   2605  CB  PHE A 177     109.797 127.159  84.207  1.00  0.82           C  
ATOM   2606  CG  PHE A 177     110.482 126.226  85.199  1.00  0.82           C  
ATOM   2607  CD1 PHE A 177     110.862 124.919  84.818  1.00  0.82           C  
ATOM   2608  CD2 PHE A 177     110.807 126.679  86.496  1.00  0.82           C  
ATOM   2609  CE1 PHE A 177     111.518 124.094  85.721  1.00  0.82           C  
ATOM   2610  CE2 PHE A 177     111.433 125.826  87.395  1.00  0.82           C  
ATOM   2611  CZ  PHE A 177     111.787 124.541  87.009  1.00  0.82           C  
ATOM   2612  H   PHE A 177     111.133 125.759  82.577  1.00  0.82           H  
ATOM   2613  HA  PHE A 177     110.017 128.461  82.532  1.00  0.82           H  
ATOM   2614  HB2 PHE A 177     109.344 127.978  84.764  1.00  0.82           H  
ATOM   2615  HB3 PHE A 177     108.963 126.620  83.762  1.00  0.82           H  
ATOM   2616  HD1 PHE A 177     110.637 124.546  83.830  1.00  0.82           H  
ATOM   2617  HD2 PHE A 177     110.562 127.684  86.801  1.00  0.82           H  
ATOM   2618  HE1 PHE A 177     111.800 123.093  85.428  1.00  0.82           H  
ATOM   2619  HE2 PHE A 177     111.661 126.169  88.394  1.00  0.82           H  
ATOM   2620  HZ  PHE A 177     112.283 123.891  87.713  1.00  0.82           H  
ATOM   2621  N   TYR A 178     113.082 128.063  83.306  1.00  0.85           N  
ATOM   2622  CA  TYR A 178     114.342 128.782  83.501  1.00  0.85           C  
ATOM   2623  C   TYR A 178     115.387 128.226  82.515  1.00  0.85           C  
ATOM   2624  O   TYR A 178     115.200 127.135  81.971  1.00  0.85           O  
ATOM   2625  CB  TYR A 178     114.793 128.723  84.985  1.00  0.85           C  
ATOM   2626  CG  TYR A 178     115.436 127.426  85.455  1.00  0.85           C  
ATOM   2627  CD1 TYR A 178     114.629 126.351  85.869  1.00  0.85           C  
ATOM   2628  CD2 TYR A 178     116.838 127.283  85.464  1.00  0.85           C  
ATOM   2629  CE1 TYR A 178     115.217 125.137  86.269  1.00  0.85           C  
ATOM   2630  CE2 TYR A 178     117.426 126.053  85.817  1.00  0.85           C  
ATOM   2631  CZ  TYR A 178     116.614 124.976  86.222  1.00  0.85           C  
ATOM   2632  OH  TYR A 178     117.172 123.776  86.554  1.00  0.85           O  
ATOM   2633  H   TYR A 178     113.164 127.172  82.837  1.00  0.85           H  
ATOM   2634  HA  TYR A 178     114.183 129.828  83.235  1.00  0.85           H  
ATOM   2635  HB2 TYR A 178     115.529 129.511  85.144  1.00  0.85           H  
ATOM   2636  HB3 TYR A 178     113.965 128.974  85.649  1.00  0.85           H  
ATOM   2637  HD1 TYR A 178     113.557 126.456  85.861  1.00  0.85           H  
ATOM   2638  HD2 TYR A 178     117.465 128.111  85.168  1.00  0.85           H  
ATOM   2639  HE1 TYR A 178     114.589 124.321  86.582  1.00  0.85           H  
ATOM   2640  HE2 TYR A 178     118.499 125.941  85.770  1.00  0.85           H  
ATOM   2641  HH  TYR A 178     118.071 123.675  86.226  1.00  0.85           H  
ATOM   2642  N   CYS A 179     116.477 128.988  82.313  1.00  0.89           N  
ATOM   2643  CA  CYS A 179     117.632 128.570  81.515  1.00  0.89           C  
ATOM   2644  C   CYS A 179     118.385 127.408  82.180  1.00  0.89           C  
ATOM   2645  O   CYS A 179     119.002 127.608  83.224  1.00  0.89           O  
ATOM   2646  CB  CYS A 179     118.571 129.769  81.273  1.00  0.89           C  
ATOM   2647  SG  CYS A 179     118.136 130.743  79.810  1.00  0.89           S  
ATOM   2648  H   CYS A 179     116.563 129.876  82.785  1.00  0.89           H  
ATOM   2649  HA  CYS A 179     117.264 128.228  80.545  1.00  0.89           H  
ATOM   2650  HB2 CYS A 179     118.626 130.421  82.146  1.00  0.89           H  
ATOM   2651  HB3 CYS A 179     119.589 129.412  81.108  1.00  0.89           H  
ATOM   2652  N   ASP A 180     118.322 126.233  81.538  1.00  0.88           N  
ATOM   2653  CA  ASP A 180     119.021 125.015  81.939  1.00  0.88           C  
ATOM   2654  C   ASP A 180     119.810 124.502  80.722  1.00  0.88           C  
ATOM   2655  O   ASP A 180     119.405 124.732  79.579  1.00  0.88           O  
ATOM   2656  CB  ASP A 180     118.033 123.967  82.515  1.00  0.88           C  
ATOM   2657  CG  ASP A 180     118.697 122.732  83.149  1.00  0.88           C  
ATOM   2658  OD1 ASP A 180     119.148 122.859  84.310  1.00  0.88           O  
ATOM   2659  OD2 ASP A 180     118.889 121.735  82.416  1.00  0.88           O1-
ATOM   2660  H   ASP A 180     117.800 126.164  80.677  1.00  0.88           H  
ATOM   2661  HA  ASP A 180     119.752 125.256  82.714  1.00  0.88           H  
ATOM   2662  HB2 ASP A 180     117.410 124.449  83.271  1.00  0.88           H  
ATOM   2663  HB3 ASP A 180     117.322 123.658  81.748  1.00  0.88           H  
ATOM   2664  N   ILE A 181     120.931 123.820  81.004  1.00  0.88           N  
ATOM   2665  CA  ILE A 181     121.895 123.311  80.030  1.00  0.88           C  
ATOM   2666  C   ILE A 181     121.273 122.310  79.027  1.00  0.88           C  
ATOM   2667  O   ILE A 181     121.604 122.389  77.848  1.00  0.88           O  
ATOM   2668  CB  ILE A 181     123.102 122.612  80.737  1.00  0.88           C  
ATOM   2669  CG1 ILE A 181     123.823 123.545  81.747  1.00  0.88           C  
ATOM   2670  CG2 ILE A 181     124.169 122.085  79.750  1.00  0.88           C  
ATOM   2671  CD1 ILE A 181     123.104 123.770  83.089  1.00  0.88           C  
ATOM   2672  H   ILE A 181     121.167 123.657  81.973  1.00  0.88           H  
ATOM   2673  HA  ILE A 181     122.271 124.165  79.464  1.00  0.88           H  
ATOM   2674  HB  ILE A 181     122.729 121.747  81.288  1.00  0.88           H  
ATOM   2675 HG12 ILE A 181     124.805 123.134  81.986  1.00  0.88           H  
ATOM   2676 HG13 ILE A 181     124.032 124.505  81.272  1.00  0.88           H  
ATOM   2677 HG21 ILE A 181     125.002 121.629  80.284  1.00  0.88           H  
ATOM   2678 HG22 ILE A 181     123.785 121.316  79.083  1.00  0.88           H  
ATOM   2679 HG23 ILE A 181     124.573 122.889  79.134  1.00  0.88           H  
ATOM   2680 HD11 ILE A 181     123.832 123.896  83.890  1.00  0.88           H  
ATOM   2681 HD12 ILE A 181     122.498 124.675  83.073  1.00  0.88           H  
ATOM   2682 HD13 ILE A 181     122.463 122.930  83.363  1.00  0.88           H  
ATOM   2683  N   THR A 182     120.386 121.406  79.488  1.00  0.86           N  
ATOM   2684  CA  THR A 182     119.830 120.325  78.663  1.00  0.86           C  
ATOM   2685  C   THR A 182     118.817 120.773  77.572  1.00  0.86           C  
ATOM   2686  O   THR A 182     118.995 120.341  76.432  1.00  0.86           O  
ATOM   2687  CB  THR A 182     119.252 119.166  79.522  1.00  0.86           C  
ATOM   2688  CG2 THR A 182     118.605 118.016  78.733  1.00  0.86           C  
ATOM   2689  OG1 THR A 182     120.295 118.618  80.305  1.00  0.86           O  
ATOM   2690  H   THR A 182     120.104 121.428  80.461  1.00  0.86           H  
ATOM   2691  HA  THR A 182     120.677 119.899  78.119  1.00  0.86           H  
ATOM   2692  HB  THR A 182     118.528 119.544  80.241  1.00  0.86           H  
ATOM   2693  HG1 THR A 182     120.579 119.281  80.940  1.00  0.86           H  
ATOM   2694 HG21 THR A 182     118.380 117.174  79.388  1.00  0.86           H  
ATOM   2695 HG22 THR A 182     117.669 118.323  78.266  1.00  0.86           H  
ATOM   2696 HG23 THR A 182     119.268 117.654  77.950  1.00  0.86           H  
ATOM   2697  N   PRO A 183     117.860 121.692  77.866  1.00  0.86           N  
ATOM   2698  CA  PRO A 183     117.107 122.429  76.827  1.00  0.86           C  
ATOM   2699  C   PRO A 183     117.965 123.182  75.792  1.00  0.86           C  
ATOM   2700  O   PRO A 183     117.635 123.146  74.607  1.00  0.86           O  
ATOM   2701  CB  PRO A 183     116.223 123.400  77.629  1.00  0.86           C  
ATOM   2702  CG  PRO A 183     115.987 122.687  78.946  1.00  0.86           C  
ATOM   2703  CD  PRO A 183     117.306 121.966  79.194  1.00  0.86           C  
ATOM   2704  HA  PRO A 183     116.474 121.705  76.311  1.00  0.86           H  
ATOM   2705  HB2 PRO A 183     116.747 124.338  77.821  1.00  0.86           H  
ATOM   2706  HB3 PRO A 183     115.291 123.642  77.118  1.00  0.86           H  
ATOM   2707  HG2 PRO A 183     115.699 123.356  79.758  1.00  0.86           H  
ATOM   2708  HG3 PRO A 183     115.191 121.952  78.819  1.00  0.86           H  
ATOM   2709  HD2 PRO A 183     117.989 122.605  79.745  1.00  0.86           H  
ATOM   2710  HD3 PRO A 183     117.125 121.071  79.784  1.00  0.86           H  
ATOM   2711  N   LEU A 184     119.051 123.826  76.254  1.00  0.86           N  
ATOM   2712  CA  LEU A 184     119.988 124.577  75.415  1.00  0.86           C  
ATOM   2713  C   LEU A 184     120.876 123.682  74.530  1.00  0.86           C  
ATOM   2714  O   LEU A 184     121.215 124.110  73.431  1.00  0.86           O  
ATOM   2715  CB  LEU A 184     120.838 125.512  76.298  1.00  0.86           C  
ATOM   2716  CG  LEU A 184     120.047 126.698  76.899  1.00  0.86           C  
ATOM   2717  CD1 LEU A 184     120.865 127.390  78.001  1.00  0.86           C  
ATOM   2718  CD2 LEU A 184     119.566 127.696  75.824  1.00  0.86           C  
ATOM   2719  H   LEU A 184     119.255 123.815  77.244  1.00  0.86           H  
ATOM   2720  HA  LEU A 184     119.397 125.193  74.738  1.00  0.86           H  
ATOM   2721  HB2 LEU A 184     121.283 124.921  77.099  1.00  0.86           H  
ATOM   2722  HB3 LEU A 184     121.677 125.911  75.726  1.00  0.86           H  
ATOM   2723  HG  LEU A 184     119.158 126.295  77.384  1.00  0.86           H  
ATOM   2724 HD11 LEU A 184     120.284 127.475  78.920  1.00  0.86           H  
ATOM   2725 HD12 LEU A 184     121.767 126.826  78.231  1.00  0.86           H  
ATOM   2726 HD13 LEU A 184     121.190 128.392  77.724  1.00  0.86           H  
ATOM   2727 HD21 LEU A 184     119.764 128.736  76.088  1.00  0.86           H  
ATOM   2728 HD22 LEU A 184     120.037 127.518  74.857  1.00  0.86           H  
ATOM   2729 HD23 LEU A 184     118.489 127.610  75.679  1.00  0.86           H  
ATOM   2730  N   LEU A 185     121.202 122.455  74.975  1.00  0.86           N  
ATOM   2731  CA  LEU A 185     121.910 121.455  74.167  1.00  0.86           C  
ATOM   2732  C   LEU A 185     121.064 120.954  72.984  1.00  0.86           C  
ATOM   2733  O   LEU A 185     121.630 120.718  71.918  1.00  0.86           O  
ATOM   2734  CB  LEU A 185     122.352 120.261  75.040  1.00  0.86           C  
ATOM   2735  CG  LEU A 185     123.589 120.509  75.928  1.00  0.86           C  
ATOM   2736  CD1 LEU A 185     123.747 119.357  76.934  1.00  0.86           C  
ATOM   2737  CD2 LEU A 185     124.878 120.722  75.106  1.00  0.86           C  
ATOM   2738  H   LEU A 185     120.928 122.171  75.906  1.00  0.86           H  
ATOM   2739  HA  LEU A 185     122.795 121.932  73.743  1.00  0.86           H  
ATOM   2740  HB2 LEU A 185     121.513 119.951  75.663  1.00  0.86           H  
ATOM   2741  HB3 LEU A 185     122.570 119.404  74.403  1.00  0.86           H  
ATOM   2742  HG  LEU A 185     123.434 121.421  76.500  1.00  0.86           H  
ATOM   2743 HD11 LEU A 185     124.777 119.251  77.263  1.00  0.86           H  
ATOM   2744 HD12 LEU A 185     123.134 119.521  77.819  1.00  0.86           H  
ATOM   2745 HD13 LEU A 185     123.449 118.401  76.503  1.00  0.86           H  
ATOM   2746 HD21 LEU A 185     125.666 120.013  75.363  1.00  0.86           H  
ATOM   2747 HD22 LEU A 185     124.695 120.610  74.041  1.00  0.86           H  
ATOM   2748 HD23 LEU A 185     125.279 121.723  75.264  1.00  0.86           H  
ATOM   2749  N   LYS A 186     119.736 120.836  73.169  1.00  0.77           N  
ATOM   2750  CA  LYS A 186     118.800 120.507  72.091  1.00  0.77           C  
ATOM   2751  C   LYS A 186     118.577 121.666  71.100  1.00  0.77           C  
ATOM   2752  O   LYS A 186     118.339 121.393  69.925  1.00  0.77           O  
ATOM   2753  CB  LYS A 186     117.465 119.996  72.668  1.00  0.77           C  
ATOM   2754  CG  LYS A 186     117.595 118.627  73.365  1.00  0.77           C  
ATOM   2755  CD  LYS A 186     116.262 117.870  73.537  1.00  0.77           C  
ATOM   2756  CE  LYS A 186     115.556 117.430  72.234  1.00  0.77           C  
ATOM   2757  NZ  LYS A 186     116.399 116.569  71.382  1.00  0.77           N1+
ATOM   2758  H   LYS A 186     119.334 121.039  74.074  1.00  0.77           H  
ATOM   2759  HA  LYS A 186     119.239 119.692  71.511  1.00  0.77           H  
ATOM   2760  HB2 LYS A 186     117.027 120.727  73.349  1.00  0.77           H  
ATOM   2761  HB3 LYS A 186     116.764 119.902  71.840  1.00  0.77           H  
ATOM   2762  HG2 LYS A 186     118.310 117.999  72.834  1.00  0.77           H  
ATOM   2763  HG3 LYS A 186     118.035 118.781  74.351  1.00  0.77           H  
ATOM   2764  HD2 LYS A 186     116.438 116.994  74.163  1.00  0.77           H  
ATOM   2765  HD3 LYS A 186     115.578 118.495  74.111  1.00  0.77           H  
ATOM   2766  HE2 LYS A 186     114.652 116.875  72.488  1.00  0.77           H  
ATOM   2767  HE3 LYS A 186     115.233 118.293  71.653  1.00  0.77           H  
ATOM   2768  HZ1 LYS A 186     116.684 115.756  71.914  1.00  0.77           H  
ATOM   2769  HZ2 LYS A 186     115.875 116.276  70.569  1.00  0.77           H  
ATOM   2770  HZ3 LYS A 186     117.218 117.082  71.090  1.00  0.77           H  
ATOM   2771  N   LEU A 187     118.691 122.920  71.574  1.00  0.76           N  
ATOM   2772  CA  LEU A 187     118.627 124.133  70.750  1.00  0.76           C  
ATOM   2773  C   LEU A 187     119.955 124.468  70.041  1.00  0.76           C  
ATOM   2774  O   LEU A 187     119.937 125.332  69.163  1.00  0.76           O  
ATOM   2775  CB  LEU A 187     118.188 125.328  71.628  1.00  0.76           C  
ATOM   2776  CG  LEU A 187     116.693 125.330  72.016  1.00  0.76           C  
ATOM   2777  CD1 LEU A 187     116.418 126.363  73.129  1.00  0.76           C  
ATOM   2778  CD2 LEU A 187     115.774 125.526  70.788  1.00  0.76           C  
ATOM   2779  H   LEU A 187     118.869 123.062  72.558  1.00  0.76           H  
ATOM   2780  HA  LEU A 187     117.890 123.980  69.961  1.00  0.76           H  
ATOM   2781  HB2 LEU A 187     118.806 125.339  72.525  1.00  0.76           H  
ATOM   2782  HB3 LEU A 187     118.398 126.272  71.123  1.00  0.76           H  
ATOM   2783  HG  LEU A 187     116.464 124.351  72.439  1.00  0.76           H  
ATOM   2784 HD11 LEU A 187     115.943 125.884  73.985  1.00  0.76           H  
ATOM   2785 HD12 LEU A 187     117.334 126.828  73.494  1.00  0.76           H  
ATOM   2786 HD13 LEU A 187     115.767 127.176  72.808  1.00  0.76           H  
ATOM   2787 HD21 LEU A 187     115.063 126.342  70.912  1.00  0.76           H  
ATOM   2788 HD22 LEU A 187     116.341 125.744  69.883  1.00  0.76           H  
ATOM   2789 HD23 LEU A 187     115.192 124.624  70.596  1.00  0.76           H  
ATOM   2790  N   SER A 188     121.071 123.815  70.422  1.00  0.78           N  
ATOM   2791  CA  SER A 188     122.408 124.053  69.869  1.00  0.78           C  
ATOM   2792  C   SER A 188     122.479 123.721  68.368  1.00  0.78           C  
ATOM   2793  O   SER A 188     121.969 122.683  67.946  1.00  0.78           O  
ATOM   2794  CB  SER A 188     123.455 123.256  70.675  1.00  0.78           C  
ATOM   2795  OG  SER A 188     124.771 123.544  70.241  1.00  0.78           O  
ATOM   2796  H   SER A 188     121.009 123.117  71.150  1.00  0.78           H  
ATOM   2797  HA  SER A 188     122.621 125.116  70.002  1.00  0.78           H  
ATOM   2798  HB2 SER A 188     123.384 123.492  71.737  1.00  0.78           H  
ATOM   2799  HB3 SER A 188     123.289 122.184  70.571  1.00  0.78           H  
ATOM   2800  HG  SER A 188     125.381 122.967  70.709  1.00  0.78           H  
ATOM   2801  N   CYS A 189     123.125 124.619  67.608  1.00  0.87           N  
ATOM   2802  CA  CYS A 189     123.281 124.526  66.155  1.00  0.87           C  
ATOM   2803  C   CYS A 189     124.632 123.899  65.738  1.00  0.87           C  
ATOM   2804  O   CYS A 189     124.920 123.837  64.544  1.00  0.87           O  
ATOM   2805  CB  CYS A 189     123.046 125.936  65.571  1.00  0.87           C  
ATOM   2806  SG  CYS A 189     122.901 126.056  63.765  1.00  0.87           S  
ATOM   2807  H   CYS A 189     123.539 125.430  68.047  1.00  0.87           H  
ATOM   2808  HA  CYS A 189     122.504 123.876  65.750  1.00  0.87           H  
ATOM   2809  HB2 CYS A 189     122.112 126.322  65.982  1.00  0.87           H  
ATOM   2810  HB3 CYS A 189     123.825 126.625  65.900  1.00  0.87           H  
ATOM   2811  N   SER A 190     125.430 123.427  66.710  1.00  0.85           N  
ATOM   2812  CA  SER A 190     126.746 122.823  66.491  1.00  0.85           C  
ATOM   2813  C   SER A 190     126.853 121.476  67.235  1.00  0.85           C  
ATOM   2814  O   SER A 190     125.947 121.111  67.987  1.00  0.85           O  
ATOM   2815  CB  SER A 190     127.814 123.858  66.912  1.00  0.85           C  
ATOM   2816  OG  SER A 190     129.127 123.450  66.582  1.00  0.85           O  
ATOM   2817  H   SER A 190     125.119 123.465  67.671  1.00  0.85           H  
ATOM   2818  HA  SER A 190     126.884 122.599  65.431  1.00  0.85           H  
ATOM   2819  HB2 SER A 190     127.629 124.811  66.415  1.00  0.85           H  
ATOM   2820  HB3 SER A 190     127.763 124.050  67.984  1.00  0.85           H  
ATOM   2821  HG  SER A 190     129.742 124.128  66.873  1.00  0.85           H  
ATOM   2822  N   ASP A 191     127.964 120.758  66.988  1.00  0.80           N  
ATOM   2823  CA  ASP A 191     128.332 119.478  67.605  1.00  0.80           C  
ATOM   2824  C   ASP A 191     128.456 119.594  69.140  1.00  0.80           C  
ATOM   2825  O   ASP A 191     128.921 120.623  69.633  1.00  0.80           O  
ATOM   2826  CB  ASP A 191     129.617 118.914  66.946  1.00  0.80           C  
ATOM   2827  CG  ASP A 191     130.074 117.546  67.476  1.00  0.80           C  
ATOM   2828  OD1 ASP A 191     129.389 116.554  67.146  1.00  0.80           O  
ATOM   2829  OD2 ASP A 191     130.984 117.533  68.335  1.00  0.80           O1-
ATOM   2830  H   ASP A 191     128.658 121.155  66.371  1.00  0.80           H  
ATOM   2831  HA  ASP A 191     127.513 118.788  67.390  1.00  0.80           H  
ATOM   2832  HB2 ASP A 191     129.452 118.825  65.871  1.00  0.80           H  
ATOM   2833  HB3 ASP A 191     130.428 119.638  67.041  1.00  0.80           H  
ATOM   2834  N   ILE A 192     128.020 118.540  69.852  1.00  0.78           N  
ATOM   2835  CA  ILE A 192     127.843 118.545  71.303  1.00  0.78           C  
ATOM   2836  C   ILE A 192     128.351 117.254  71.982  1.00  0.78           C  
ATOM   2837  O   ILE A 192     127.606 116.584  72.700  1.00  0.78           O  
ATOM   2838  CB  ILE A 192     126.371 118.872  71.710  1.00  0.78           C  
ATOM   2839  CG1 ILE A 192     125.325 118.022  70.951  1.00  0.78           C  
ATOM   2840  CG2 ILE A 192     126.079 120.376  71.576  1.00  0.78           C  
ATOM   2841  CD1 ILE A 192     123.895 118.170  71.490  1.00  0.78           C  
ATOM   2842  H   ILE A 192     127.692 117.717  69.367  1.00  0.78           H  
ATOM   2843  HA  ILE A 192     128.481 119.325  71.711  1.00  0.78           H  
ATOM   2844  HB  ILE A 192     126.248 118.656  72.773  1.00  0.78           H  
ATOM   2845 HG12 ILE A 192     125.326 118.299  69.896  1.00  0.78           H  
ATOM   2846 HG13 ILE A 192     125.600 116.968  70.981  1.00  0.78           H  
ATOM   2847 HG21 ILE A 192     125.048 120.619  71.830  1.00  0.78           H  
ATOM   2848 HG22 ILE A 192     126.722 120.938  72.249  1.00  0.78           H  
ATOM   2849 HG23 ILE A 192     126.246 120.737  70.563  1.00  0.78           H  
ATOM   2850 HD11 ILE A 192     123.349 117.231  71.406  1.00  0.78           H  
ATOM   2851 HD12 ILE A 192     123.882 118.470  72.538  1.00  0.78           H  
ATOM   2852 HD13 ILE A 192     123.345 118.918  70.921  1.00  0.78           H  
ATOM   2853  N   HIS A 193     129.657 116.976  71.815  1.00  0.67           N  
ATOM   2854  CA  HIS A 193     130.392 115.973  72.601  1.00  0.67           C  
ATOM   2855  C   HIS A 193     130.819 116.456  74.008  1.00  0.67           C  
ATOM   2856  O   HIS A 193     131.534 115.728  74.697  1.00  0.67           O  
ATOM   2857  CB  HIS A 193     131.550 115.372  71.775  1.00  0.67           C  
ATOM   2858  CG  HIS A 193     131.086 114.349  70.767  1.00  0.67           C  
ATOM   2859  CD2 HIS A 193     131.031 112.973  70.822  1.00  0.67           C  
ATOM   2860  ND1 HIS A 193     130.594 114.688  69.520  1.00  0.67           N  
ATOM   2861  CE1 HIS A 193     130.263 113.553  68.901  1.00  0.67           C  
ATOM   2862  NE2 HIS A 193     130.499 112.470  69.632  1.00  0.67           N  
ATOM   2863  H   HIS A 193     130.211 117.547  71.191  1.00  0.67           H  
ATOM   2864  HA  HIS A 193     129.714 115.145  72.813  1.00  0.67           H  
ATOM   2865  HB2 HIS A 193     132.097 116.160  71.256  1.00  0.67           H  
ATOM   2866  HB3 HIS A 193     132.278 114.873  72.417  1.00  0.67           H  
ATOM   2867  HD1 HIS A 193     130.512 115.621  69.132  1.00  0.67           H  
ATOM   2868  HD2 HIS A 193     131.322 112.311  71.625  1.00  0.67           H  
ATOM   2869  HE1 HIS A 193     129.849 113.521  67.904  1.00  0.67           H  
ATOM   2870  N   PHE A 194     130.288 117.610  74.461  1.00  0.66           N  
ATOM   2871  CA  PHE A 194     130.307 118.073  75.860  1.00  0.66           C  
ATOM   2872  C   PHE A 194     129.502 117.147  76.797  1.00  0.66           C  
ATOM   2873  O   PHE A 194     129.697 117.209  78.010  1.00  0.66           O  
ATOM   2874  CB  PHE A 194     129.749 119.510  75.955  1.00  0.66           C  
ATOM   2875  CG  PHE A 194     130.383 120.503  75.001  1.00  0.66           C  
ATOM   2876  CD1 PHE A 194     129.771 120.755  73.758  1.00  0.66           C  
ATOM   2877  CD2 PHE A 194     131.664 121.034  75.253  1.00  0.66           C  
ATOM   2878  CE1 PHE A 194     130.417 121.535  72.811  1.00  0.66           C  
ATOM   2879  CE2 PHE A 194     132.275 121.849  74.307  1.00  0.66           C  
ATOM   2880  CZ  PHE A 194     131.654 122.097  73.090  1.00  0.66           C  
ATOM   2881  H   PHE A 194     129.724 118.161  73.831  1.00  0.66           H  
ATOM   2882  HA  PHE A 194     131.345 118.076  76.196  1.00  0.66           H  
ATOM   2883  HB2 PHE A 194     128.670 119.511  75.790  1.00  0.66           H  
ATOM   2884  HB3 PHE A 194     129.898 119.884  76.969  1.00  0.66           H  
ATOM   2885  HD1 PHE A 194     128.801 120.336  73.547  1.00  0.66           H  
ATOM   2886  HD2 PHE A 194     132.178 120.799  76.173  1.00  0.66           H  
ATOM   2887  HE1 PHE A 194     129.960 121.697  71.849  1.00  0.66           H  
ATOM   2888  HE2 PHE A 194     133.250 122.270  74.499  1.00  0.66           H  
ATOM   2889  HZ  PHE A 194     132.143 122.714  72.351  1.00  0.66           H  
ATOM   2890  N   HIS A 195     128.661 116.278  76.205  1.00  0.78           N  
ATOM   2891  CA  HIS A 195     128.008 115.116  76.802  1.00  0.78           C  
ATOM   2892  C   HIS A 195     128.973 114.214  77.597  1.00  0.78           C  
ATOM   2893  O   HIS A 195     128.608 113.785  78.686  1.00  0.78           O  
ATOM   2894  CB  HIS A 195     127.300 114.344  75.665  1.00  0.78           C  
ATOM   2895  CG  HIS A 195     126.617 113.058  76.063  1.00  0.78           C  
ATOM   2896  CD2 HIS A 195     125.376 112.889  76.642  1.00  0.78           C  
ATOM   2897  ND1 HIS A 195     127.205 111.801  75.879  1.00  0.78           N  
ATOM   2898  CE1 HIS A 195     126.314 110.937  76.348  1.00  0.78           C  
ATOM   2899  NE2 HIS A 195     125.213 111.526  76.815  1.00  0.78           N  
ATOM   2900  H   HIS A 195     128.560 116.342  75.202  1.00  0.78           H  
ATOM   2901  HA  HIS A 195     127.251 115.485  77.497  1.00  0.78           H  
ATOM   2902  HB2 HIS A 195     126.547 114.987  75.207  1.00  0.78           H  
ATOM   2903  HB3 HIS A 195     128.014 114.114  74.872  1.00  0.78           H  
ATOM   2904  HD2 HIS A 195     124.625 113.605  76.940  1.00  0.78           H  
ATOM   2905  HE1 HIS A 195     126.468 109.868  76.355  1.00  0.78           H  
ATOM   2906  HE2 HIS A 195     124.412 111.063  77.221  1.00  0.78           H  
ATOM   2907  N   VAL A 196     130.192 113.991  77.070  1.00  0.84           N  
ATOM   2908  CA  VAL A 196     131.259 113.208  77.705  1.00  0.84           C  
ATOM   2909  C   VAL A 196     131.679 113.766  79.082  1.00  0.84           C  
ATOM   2910  O   VAL A 196     131.821 112.986  80.025  1.00  0.84           O  
ATOM   2911  CB  VAL A 196     132.517 113.124  76.789  1.00  0.84           C  
ATOM   2912  CG1 VAL A 196     133.758 112.469  77.437  1.00  0.84           C  
ATOM   2913  CG2 VAL A 196     132.192 112.401  75.468  1.00  0.84           C  
ATOM   2914  H   VAL A 196     130.424 114.401  76.176  1.00  0.84           H  
ATOM   2915  HA  VAL A 196     130.871 112.199  77.860  1.00  0.84           H  
ATOM   2916  HB  VAL A 196     132.807 114.142  76.524  1.00  0.84           H  
ATOM   2917 HG11 VAL A 196     134.560 112.342  76.709  1.00  0.84           H  
ATOM   2918 HG12 VAL A 196     134.170 113.071  78.247  1.00  0.84           H  
ATOM   2919 HG13 VAL A 196     133.519 111.483  77.838  1.00  0.84           H  
ATOM   2920 HG21 VAL A 196     133.063 112.365  74.813  1.00  0.84           H  
ATOM   2921 HG22 VAL A 196     131.869 111.375  75.649  1.00  0.84           H  
ATOM   2922 HG23 VAL A 196     131.400 112.905  74.915  1.00  0.84           H  
ATOM   2923  N   LYS A 197     131.833 115.099  79.177  1.00  0.79           N  
ATOM   2924  CA  LYS A 197     132.174 115.799  80.416  1.00  0.79           C  
ATOM   2925  C   LYS A 197     131.034 115.756  81.445  1.00  0.79           C  
ATOM   2926  O   LYS A 197     131.303 115.518  82.620  1.00  0.79           O  
ATOM   2927  CB  LYS A 197     132.595 117.248  80.091  1.00  0.79           C  
ATOM   2928  CG  LYS A 197     133.020 118.098  81.304  1.00  0.79           C  
ATOM   2929  CD  LYS A 197     134.228 117.539  82.068  1.00  0.79           C  
ATOM   2930  CE  LYS A 197     134.860 118.592  82.991  1.00  0.79           C  
ATOM   2931  NZ  LYS A 197     135.941 118.020  83.814  1.00  0.79           N1+
ATOM   2932  H   LYS A 197     131.673 115.677  78.364  1.00  0.79           H  
ATOM   2933  HA  LYS A 197     133.033 115.283  80.849  1.00  0.79           H  
ATOM   2934  HB2 LYS A 197     133.419 117.226  79.376  1.00  0.79           H  
ATOM   2935  HB3 LYS A 197     131.777 117.760  79.582  1.00  0.79           H  
ATOM   2936  HG2 LYS A 197     133.271 119.091  80.950  1.00  0.79           H  
ATOM   2937  HG3 LYS A 197     132.182 118.242  81.988  1.00  0.79           H  
ATOM   2938  HD2 LYS A 197     133.908 116.677  82.655  1.00  0.79           H  
ATOM   2939  HD3 LYS A 197     134.971 117.170  81.360  1.00  0.79           H  
ATOM   2940  HE2 LYS A 197     135.267 119.414  82.401  1.00  0.79           H  
ATOM   2941  HE3 LYS A 197     134.107 119.022  83.648  1.00  0.79           H  
ATOM   2942  HZ1 LYS A 197     136.662 117.647  83.214  1.00  0.79           H  
ATOM   2943  HZ2 LYS A 197     136.335 118.741  84.402  1.00  0.79           H  
ATOM   2944  HZ3 LYS A 197     135.570 117.281  84.394  1.00  0.79           H  
ATOM   2945  N   MET A 198     129.794 115.972  80.980  1.00  0.79           N  
ATOM   2946  CA  MET A 198     128.584 115.988  81.803  1.00  0.79           C  
ATOM   2947  C   MET A 198     128.221 114.609  82.381  1.00  0.79           C  
ATOM   2948  O   MET A 198     127.696 114.560  83.492  1.00  0.79           O  
ATOM   2949  CB  MET A 198     127.426 116.587  80.984  1.00  0.79           C  
ATOM   2950  CG  MET A 198     127.673 118.062  80.620  1.00  0.79           C  
ATOM   2951  SD  MET A 198     126.510 118.749  79.418  1.00  0.79           S  
ATOM   2952  CE  MET A 198     127.299 120.353  79.111  1.00  0.79           C  
ATOM   2953  H   MET A 198     129.662 116.157  79.994  1.00  0.79           H  
ATOM   2954  HA  MET A 198     128.771 116.648  82.653  1.00  0.79           H  
ATOM   2955  HB2 MET A 198     127.261 115.999  80.079  1.00  0.79           H  
ATOM   2956  HB3 MET A 198     126.501 116.519  81.559  1.00  0.79           H  
ATOM   2957  HG2 MET A 198     127.631 118.669  81.524  1.00  0.79           H  
ATOM   2958  HG3 MET A 198     128.674 118.197  80.214  1.00  0.79           H  
ATOM   2959  HE1 MET A 198     126.724 120.924  78.380  1.00  0.79           H  
ATOM   2960  HE2 MET A 198     127.359 120.935  80.030  1.00  0.79           H  
ATOM   2961  HE3 MET A 198     128.307 120.216  78.724  1.00  0.79           H  
ATOM   2962  N   MET A 199     128.536 113.523  81.652  1.00  0.80           N  
ATOM   2963  CA  MET A 199     128.390 112.153  82.144  1.00  0.80           C  
ATOM   2964  C   MET A 199     129.511 111.769  83.124  1.00  0.80           C  
ATOM   2965  O   MET A 199     129.189 111.242  84.185  1.00  0.80           O  
ATOM   2966  CB  MET A 199     128.295 111.137  80.984  1.00  0.80           C  
ATOM   2967  CG  MET A 199     127.033 111.239  80.100  1.00  0.80           C  
ATOM   2968  SD  MET A 199     125.416 111.197  80.934  1.00  0.80           S  
ATOM   2969  CE  MET A 199     124.987 112.961  80.879  1.00  0.80           C  
ATOM   2970  H   MET A 199     128.936 113.633  80.730  1.00  0.80           H  
ATOM   2971  HA  MET A 199     127.459 112.093  82.710  1.00  0.80           H  
ATOM   2972  HB2 MET A 199     129.176 111.231  80.348  1.00  0.80           H  
ATOM   2973  HB3 MET A 199     128.335 110.126  81.392  1.00  0.80           H  
ATOM   2974  HG2 MET A 199     127.063 112.133  79.485  1.00  0.80           H  
ATOM   2975  HG3 MET A 199     127.047 110.411  79.391  1.00  0.80           H  
ATOM   2976  HE1 MET A 199     123.972 113.121  81.239  1.00  0.80           H  
ATOM   2977  HE2 MET A 199     125.661 113.544  81.505  1.00  0.80           H  
ATOM   2978  HE3 MET A 199     125.043 113.342  79.859  1.00  0.80           H  
ATOM   2979  N   TYR A 200     130.789 112.033  82.787  1.00  0.79           N  
ATOM   2980  CA  TYR A 200     131.927 111.681  83.647  1.00  0.79           C  
ATOM   2981  C   TYR A 200     131.936 112.456  84.978  1.00  0.79           C  
ATOM   2982  O   TYR A 200     131.923 111.831  86.039  1.00  0.79           O  
ATOM   2983  CB  TYR A 200     133.270 111.814  82.891  1.00  0.79           C  
ATOM   2984  CG  TYR A 200     134.494 111.521  83.752  1.00  0.79           C  
ATOM   2985  CD1 TYR A 200     135.244 112.577  84.313  1.00  0.79           C  
ATOM   2986  CD2 TYR A 200     134.838 110.186  84.055  1.00  0.79           C  
ATOM   2987  CE1 TYR A 200     136.310 112.302  85.192  1.00  0.79           C  
ATOM   2988  CE2 TYR A 200     135.908 109.911  84.930  1.00  0.79           C  
ATOM   2989  CZ  TYR A 200     136.639 110.968  85.507  1.00  0.79           C  
ATOM   2990  OH  TYR A 200     137.660 110.697  86.371  1.00  0.79           O  
ATOM   2991  H   TYR A 200     131.004 112.468  81.899  1.00  0.79           H  
ATOM   2992  HA  TYR A 200     131.814 110.624  83.897  1.00  0.79           H  
ATOM   2993  HB2 TYR A 200     133.278 111.140  82.033  1.00  0.79           H  
ATOM   2994  HB3 TYR A 200     133.365 112.821  82.479  1.00  0.79           H  
ATOM   2995  HD1 TYR A 200     134.983 113.602  84.096  1.00  0.79           H  
ATOM   2996  HD2 TYR A 200     134.266 109.371  83.638  1.00  0.79           H  
ATOM   2997  HE1 TYR A 200     136.867 113.117  85.630  1.00  0.79           H  
ATOM   2998  HE2 TYR A 200     136.157 108.887  85.169  1.00  0.79           H  
ATOM   2999  HH  TYR A 200     138.090 111.485  86.711  1.00  0.79           H  
ATOM   3000  N   LEU A 201     131.976 113.796  84.887  1.00  0.84           N  
ATOM   3001  CA  LEU A 201     132.067 114.692  86.037  1.00  0.84           C  
ATOM   3002  C   LEU A 201     130.763 114.731  86.846  1.00  0.84           C  
ATOM   3003  O   LEU A 201     130.832 114.696  88.073  1.00  0.84           O  
ATOM   3004  CB  LEU A 201     132.495 116.106  85.569  1.00  0.84           C  
ATOM   3005  CG  LEU A 201     132.882 117.075  86.713  1.00  0.84           C  
ATOM   3006  CD1 LEU A 201     134.144 116.618  87.474  1.00  0.84           C  
ATOM   3007  CD2 LEU A 201     132.990 118.536  86.233  1.00  0.84           C  
ATOM   3008  H   LEU A 201     131.945 114.239  83.977  1.00  0.84           H  
ATOM   3009  HA  LEU A 201     132.848 114.296  86.688  1.00  0.84           H  
ATOM   3010  HB2 LEU A 201     133.334 116.025  84.878  1.00  0.84           H  
ATOM   3011  HB3 LEU A 201     131.675 116.542  84.995  1.00  0.84           H  
ATOM   3012  HG  LEU A 201     132.059 117.067  87.424  1.00  0.84           H  
ATOM   3013 HD11 LEU A 201     134.859 117.427  87.627  1.00  0.84           H  
ATOM   3014 HD12 LEU A 201     133.877 116.243  88.463  1.00  0.84           H  
ATOM   3015 HD13 LEU A 201     134.673 115.818  86.956  1.00  0.84           H  
ATOM   3016 HD21 LEU A 201     132.517 119.209  86.949  1.00  0.84           H  
ATOM   3017 HD22 LEU A 201     134.023 118.865  86.123  1.00  0.84           H  
ATOM   3018 HD23 LEU A 201     132.492 118.689  85.275  1.00  0.84           H  
ATOM   3019  N   GLY A 202     129.613 114.805  86.152  1.00  0.86           N  
ATOM   3020  CA  GLY A 202     128.300 114.998  86.766  1.00  0.86           C  
ATOM   3021  C   GLY A 202     127.862 113.784  87.593  1.00  0.86           C  
ATOM   3022  O   GLY A 202     127.358 113.981  88.696  1.00  0.86           O  
ATOM   3023  H   GLY A 202     129.645 114.803  85.142  1.00  0.86           H  
ATOM   3024  HA2 GLY A 202     128.323 115.888  87.398  1.00  0.86           H  
ATOM   3025  HA3 GLY A 202     127.557 115.184  85.992  1.00  0.86           H  
ATOM   3026  N   VAL A 203     128.078 112.551  87.094  1.00  0.88           N  
ATOM   3027  CA  VAL A 203     127.774 111.310  87.819  1.00  0.88           C  
ATOM   3028  C   VAL A 203     128.716 111.095  89.024  1.00  0.88           C  
ATOM   3029  O   VAL A 203     128.260 110.585  90.046  1.00  0.88           O  
ATOM   3030  CB  VAL A 203     127.818 110.055  86.896  1.00  0.88           C  
ATOM   3031  CG1 VAL A 203     127.669 108.700  87.624  1.00  0.88           C  
ATOM   3032  CG2 VAL A 203     126.744 110.136  85.796  1.00  0.88           C  
ATOM   3033  H   VAL A 203     128.496 112.444  86.179  1.00  0.88           H  
ATOM   3034  HA  VAL A 203     126.758 111.393  88.207  1.00  0.88           H  
ATOM   3035  HB  VAL A 203     128.792 110.037  86.405  1.00  0.88           H  
ATOM   3036 HG11 VAL A 203     127.593 107.878  86.911  1.00  0.88           H  
ATOM   3037 HG12 VAL A 203     128.523 108.476  88.262  1.00  0.88           H  
ATOM   3038 HG13 VAL A 203     126.771 108.683  88.243  1.00  0.88           H  
ATOM   3039 HG21 VAL A 203     126.836 109.309  85.091  1.00  0.88           H  
ATOM   3040 HG22 VAL A 203     125.742 110.094  86.223  1.00  0.88           H  
ATOM   3041 HG23 VAL A 203     126.817 111.056  85.218  1.00  0.88           H  
ATOM   3042  N   GLY A 204     129.985 111.530  88.905  1.00  0.91           N  
ATOM   3043  CA  GLY A 204     130.978 111.490  89.981  1.00  0.91           C  
ATOM   3044  C   GLY A 204     130.597 112.449  91.119  1.00  0.91           C  
ATOM   3045  O   GLY A 204     130.603 112.043  92.280  1.00  0.91           O  
ATOM   3046  H   GLY A 204     130.281 111.942  88.031  1.00  0.91           H  
ATOM   3047  HA2 GLY A 204     131.077 110.472  90.361  1.00  0.91           H  
ATOM   3048  HA3 GLY A 204     131.949 111.781  89.578  1.00  0.91           H  
ATOM   3049  N   ILE A 205     130.216 113.694  90.776  1.00  0.86           N  
ATOM   3050  CA  ILE A 205     129.697 114.716  91.693  1.00  0.86           C  
ATOM   3051  C   ILE A 205     128.407 114.278  92.419  1.00  0.86           C  
ATOM   3052  O   ILE A 205     128.272 114.544  93.612  1.00  0.86           O  
ATOM   3053  CB  ILE A 205     129.455 116.071  90.947  1.00  0.86           C  
ATOM   3054  CG1 ILE A 205     130.804 116.769  90.658  1.00  0.86           C  
ATOM   3055  CG2 ILE A 205     128.483 117.070  91.631  1.00  0.86           C  
ATOM   3056  CD1 ILE A 205     130.703 117.948  89.679  1.00  0.86           C  
ATOM   3057  H   ILE A 205     130.251 113.963  89.801  1.00  0.86           H  
ATOM   3058  HA  ILE A 205     130.457 114.876  92.460  1.00  0.86           H  
ATOM   3059  HB  ILE A 205     129.008 115.828  89.982  1.00  0.86           H  
ATOM   3060 HG12 ILE A 205     131.236 117.124  91.595  1.00  0.86           H  
ATOM   3061 HG13 ILE A 205     131.523 116.052  90.260  1.00  0.86           H  
ATOM   3062 HG21 ILE A 205     128.389 118.000  91.073  1.00  0.86           H  
ATOM   3063 HG22 ILE A 205     127.468 116.680  91.710  1.00  0.86           H  
ATOM   3064 HG23 ILE A 205     128.820 117.327  92.634  1.00  0.86           H  
ATOM   3065 HD11 ILE A 205     131.694 118.232  89.327  1.00  0.86           H  
ATOM   3066 HD12 ILE A 205     130.092 117.700  88.811  1.00  0.86           H  
ATOM   3067 HD13 ILE A 205     130.276 118.827  90.160  1.00  0.86           H  
ATOM   3068  N   PHE A 206     127.502 113.617  91.680  1.00  0.86           N  
ATOM   3069  CA  PHE A 206     126.238 113.071  92.169  1.00  0.86           C  
ATOM   3070  C   PHE A 206     126.396 111.925  93.188  1.00  0.86           C  
ATOM   3071  O   PHE A 206     125.783 111.976  94.256  1.00  0.86           O  
ATOM   3072  CB  PHE A 206     125.332 112.722  90.955  1.00  0.86           C  
ATOM   3073  CG  PHE A 206     124.344 111.584  91.136  1.00  0.86           C  
ATOM   3074  CD1 PHE A 206     123.180 111.775  91.907  1.00  0.86           C  
ATOM   3075  CD2 PHE A 206     124.691 110.279  90.719  1.00  0.86           C  
ATOM   3076  CE1 PHE A 206     122.400 110.682  92.251  1.00  0.86           C  
ATOM   3077  CE2 PHE A 206     123.887 109.204  91.066  1.00  0.86           C  
ATOM   3078  CZ  PHE A 206     122.752 109.406  91.838  1.00  0.86           C  
ATOM   3079  H   PHE A 206     127.691 113.470  90.698  1.00  0.86           H  
ATOM   3080  HA  PHE A 206     125.734 113.874  92.710  1.00  0.86           H  
ATOM   3081  HB2 PHE A 206     124.777 113.615  90.662  1.00  0.86           H  
ATOM   3082  HB3 PHE A 206     125.944 112.462  90.095  1.00  0.86           H  
ATOM   3083  HD1 PHE A 206     122.915 112.760  92.263  1.00  0.86           H  
ATOM   3084  HD2 PHE A 206     125.597 110.107  90.157  1.00  0.86           H  
ATOM   3085  HE1 PHE A 206     121.517 110.822  92.852  1.00  0.86           H  
ATOM   3086  HE2 PHE A 206     124.153 108.205  90.753  1.00  0.86           H  
ATOM   3087  HZ  PHE A 206     122.134 108.564  92.117  1.00  0.86           H  
ATOM   3088  N   SER A 207     127.169 110.896  92.804  1.00  0.88           N  
ATOM   3089  CA  SER A 207     127.236 109.616  93.507  1.00  0.88           C  
ATOM   3090  C   SER A 207     128.093 109.633  94.782  1.00  0.88           C  
ATOM   3091  O   SER A 207     127.761 108.899  95.712  1.00  0.88           O  
ATOM   3092  CB  SER A 207     127.670 108.509  92.522  1.00  0.88           C  
ATOM   3093  OG  SER A 207     129.021 108.635  92.119  1.00  0.88           O  
ATOM   3094  H   SER A 207     127.641 110.937  91.911  1.00  0.88           H  
ATOM   3095  HA  SER A 207     126.218 109.370  93.816  1.00  0.88           H  
ATOM   3096  HB2 SER A 207     127.549 107.530  92.987  1.00  0.88           H  
ATOM   3097  HB3 SER A 207     127.033 108.511  91.637  1.00  0.88           H  
ATOM   3098  HG  SER A 207     129.074 109.331  91.457  1.00  0.88           H  
ATOM   3099  N   VAL A 208     129.160 110.452  94.817  1.00  0.90           N  
ATOM   3100  CA  VAL A 208     130.103 110.508  95.939  1.00  0.90           C  
ATOM   3101  C   VAL A 208     129.470 110.935  97.290  1.00  0.90           C  
ATOM   3102  O   VAL A 208     129.636 110.179  98.248  1.00  0.90           O  
ATOM   3103  CB  VAL A 208     131.386 111.324  95.582  1.00  0.90           C  
ATOM   3104  CG1 VAL A 208     132.201 111.865  96.777  1.00  0.90           C  
ATOM   3105  CG2 VAL A 208     132.306 110.497  94.666  1.00  0.90           C  
ATOM   3106  H   VAL A 208     129.379 111.027  94.015  1.00  0.90           H  
ATOM   3107  HA  VAL A 208     130.430 109.476  96.089  1.00  0.90           H  
ATOM   3108  HB  VAL A 208     131.092 112.185  94.984  1.00  0.90           H  
ATOM   3109 HG11 VAL A 208     133.122 112.340  96.438  1.00  0.90           H  
ATOM   3110 HG12 VAL A 208     131.651 112.620  97.340  1.00  0.90           H  
ATOM   3111 HG13 VAL A 208     132.478 111.064  97.463  1.00  0.90           H  
ATOM   3112 HG21 VAL A 208     133.153 111.090  94.318  1.00  0.90           H  
ATOM   3113 HG22 VAL A 208     132.703 109.626  95.187  1.00  0.90           H  
ATOM   3114 HG23 VAL A 208     131.776 110.139  93.783  1.00  0.90           H  
ATOM   3115  N   PRO A 209     128.683 112.040  97.346  1.00  0.91           N  
ATOM   3116  CA  PRO A 209     127.846 112.368  98.517  1.00  0.91           C  
ATOM   3117  C   PRO A 209     126.834 111.280  98.910  1.00  0.91           C  
ATOM   3118  O   PRO A 209     126.748 110.960 100.091  1.00  0.91           O  
ATOM   3119  CB  PRO A 209     127.130 113.671  98.117  1.00  0.91           C  
ATOM   3120  CG  PRO A 209     128.053 114.308  97.101  1.00  0.91           C  
ATOM   3121  CD  PRO A 209     128.595 113.103  96.347  1.00  0.91           C  
ATOM   3122  HA  PRO A 209     128.517 112.564  99.355  1.00  0.91           H  
ATOM   3123  HB2 PRO A 209     126.176 113.459  97.632  1.00  0.91           H  
ATOM   3124  HB3 PRO A 209     126.927 114.325  98.963  1.00  0.91           H  
ATOM   3125  HG2 PRO A 209     127.563 115.036  96.455  1.00  0.91           H  
ATOM   3126  HG3 PRO A 209     128.869 114.814  97.619  1.00  0.91           H  
ATOM   3127  HD2 PRO A 209     127.895 112.795  95.573  1.00  0.91           H  
ATOM   3128  HD3 PRO A 209     129.542 113.357  95.879  1.00  0.91           H  
ATOM   3129  N   LEU A 210     126.109 110.734  97.917  1.00  0.88           N  
ATOM   3130  CA  LEU A 210     125.029 109.763  98.098  1.00  0.88           C  
ATOM   3131  C   LEU A 210     125.474 108.464  98.795  1.00  0.88           C  
ATOM   3132  O   LEU A 210     124.822 108.058  99.755  1.00  0.88           O  
ATOM   3133  CB  LEU A 210     124.352 109.508  96.730  1.00  0.88           C  
ATOM   3134  CG  LEU A 210     123.106 108.594  96.755  1.00  0.88           C  
ATOM   3135  CD1 LEU A 210     121.964 109.158  97.626  1.00  0.88           C  
ATOM   3136  CD2 LEU A 210     122.627 108.292  95.326  1.00  0.88           C  
ATOM   3137  H   LEU A 210     126.261 111.047  96.969  1.00  0.88           H  
ATOM   3138  HA  LEU A 210     124.301 110.244  98.754  1.00  0.88           H  
ATOM   3139  HB2 LEU A 210     124.069 110.466  96.290  1.00  0.88           H  
ATOM   3140  HB3 LEU A 210     125.091 109.081  96.052  1.00  0.88           H  
ATOM   3141  HG  LEU A 210     123.402 107.633  97.176  1.00  0.88           H  
ATOM   3142 HD11 LEU A 210     121.001 109.117  97.116  1.00  0.88           H  
ATOM   3143 HD12 LEU A 210     121.864 108.591  98.551  1.00  0.88           H  
ATOM   3144 HD13 LEU A 210     122.133 110.200  97.899  1.00  0.88           H  
ATOM   3145 HD21 LEU A 210     122.041 107.372  95.298  1.00  0.88           H  
ATOM   3146 HD22 LEU A 210     122.002 109.094  94.936  1.00  0.88           H  
ATOM   3147 HD23 LEU A 210     123.463 108.167  94.637  1.00  0.88           H  
ATOM   3148  N   LEU A 211     126.587 107.864  98.336  1.00  0.89           N  
ATOM   3149  CA  LEU A 211     127.160 106.651  98.928  1.00  0.89           C  
ATOM   3150  C   LEU A 211     127.765 106.894 100.322  1.00  0.89           C  
ATOM   3151  O   LEU A 211     127.617 106.027 101.181  1.00  0.89           O  
ATOM   3152  CB  LEU A 211     128.208 106.024  97.981  1.00  0.89           C  
ATOM   3153  CG  LEU A 211     127.667 105.562  96.607  1.00  0.89           C  
ATOM   3154  CD1 LEU A 211     128.805 104.988  95.737  1.00  0.89           C  
ATOM   3155  CD2 LEU A 211     126.475 104.589  96.721  1.00  0.89           C  
ATOM   3156  H   LEU A 211     127.078 108.255  97.541  1.00  0.89           H  
ATOM   3157  HA  LEU A 211     126.346 105.938  99.066  1.00  0.89           H  
ATOM   3158  HB2 LEU A 211     129.016 106.741  97.822  1.00  0.89           H  
ATOM   3159  HB3 LEU A 211     128.664 105.165  98.477  1.00  0.89           H  
ATOM   3160  HG  LEU A 211     127.293 106.440  96.084  1.00  0.89           H  
ATOM   3161 HD11 LEU A 211     128.846 105.499  94.774  1.00  0.89           H  
ATOM   3162 HD12 LEU A 211     129.781 105.111  96.206  1.00  0.89           H  
ATOM   3163 HD13 LEU A 211     128.683 103.923  95.536  1.00  0.89           H  
ATOM   3164 HD21 LEU A 211     126.484 103.826  95.942  1.00  0.89           H  
ATOM   3165 HD22 LEU A 211     126.464 104.069  97.679  1.00  0.89           H  
ATOM   3166 HD23 LEU A 211     125.531 105.126  96.627  1.00  0.89           H  
ATOM   3167  N   CYS A 212     128.393 108.066 100.538  1.00  0.94           N  
ATOM   3168  CA  CYS A 212     128.946 108.484 101.833  1.00  0.94           C  
ATOM   3169  C   CYS A 212     127.853 108.671 102.900  1.00  0.94           C  
ATOM   3170  O   CYS A 212     128.040 108.227 104.032  1.00  0.94           O  
ATOM   3171  CB  CYS A 212     129.789 109.771 101.725  1.00  0.94           C  
ATOM   3172  SG  CYS A 212     131.338 109.439 100.842  1.00  0.94           S  
ATOM   3173  H   CYS A 212     128.472 108.734  99.783  1.00  0.94           H  
ATOM   3174  HA  CYS A 212     129.598 107.682 102.185  1.00  0.94           H  
ATOM   3175  HB2 CYS A 212     129.242 110.562 101.211  1.00  0.94           H  
ATOM   3176  HB3 CYS A 212     130.048 110.151 102.714  1.00  0.94           H  
ATOM   3177  HG  CYS A 212     130.786 109.356  99.626  1.00  0.94           H  
ATOM   3178  N   ILE A 213     126.727 109.290 102.505  1.00  0.89           N  
ATOM   3179  CA  ILE A 213     125.535 109.491 103.327  1.00  0.89           C  
ATOM   3180  C   ILE A 213     124.856 108.157 103.704  1.00  0.89           C  
ATOM   3181  O   ILE A 213     124.547 107.966 104.880  1.00  0.89           O  
ATOM   3182  CB  ILE A 213     124.526 110.459 102.628  1.00  0.89           C  
ATOM   3183  CG1 ILE A 213     125.079 111.907 102.607  1.00  0.89           C  
ATOM   3184  CG2 ILE A 213     123.101 110.470 103.219  1.00  0.89           C  
ATOM   3185  CD1 ILE A 213     124.440 112.811 101.539  1.00  0.89           C  
ATOM   3186  H   ILE A 213     126.668 109.643 101.557  1.00  0.89           H  
ATOM   3187  HA  ILE A 213     125.861 109.962 104.257  1.00  0.89           H  
ATOM   3188  HB  ILE A 213     124.435 110.131 101.591  1.00  0.89           H  
ATOM   3189 HG12 ILE A 213     124.941 112.364 103.587  1.00  0.89           H  
ATOM   3190 HG13 ILE A 213     126.157 111.904 102.446  1.00  0.89           H  
ATOM   3191 HG21 ILE A 213     122.474 111.218 102.734  1.00  0.89           H  
ATOM   3192 HG22 ILE A 213     122.589 109.514 103.100  1.00  0.89           H  
ATOM   3193 HG23 ILE A 213     123.135 110.710 104.280  1.00  0.89           H  
ATOM   3194 HD11 ILE A 213     125.116 113.621 101.263  1.00  0.89           H  
ATOM   3195 HD12 ILE A 213     124.202 112.262 100.628  1.00  0.89           H  
ATOM   3196 HD13 ILE A 213     123.519 113.265 101.904  1.00  0.89           H  
ATOM   3197  N   ILE A 214     124.689 107.248 102.723  1.00  0.87           N  
ATOM   3198  CA  ILE A 214     124.138 105.900 102.910  1.00  0.87           C  
ATOM   3199  C   ILE A 214     124.957 105.046 103.898  1.00  0.87           C  
ATOM   3200  O   ILE A 214     124.362 104.461 104.802  1.00  0.87           O  
ATOM   3201  CB  ILE A 214     123.969 105.145 101.552  1.00  0.87           C  
ATOM   3202  CG1 ILE A 214     122.787 105.739 100.753  1.00  0.87           C  
ATOM   3203  CG2 ILE A 214     123.809 103.607 101.648  1.00  0.87           C  
ATOM   3204  CD1 ILE A 214     122.809 105.392  99.256  1.00  0.87           C  
ATOM   3205  H   ILE A 214     124.967 107.485 101.780  1.00  0.87           H  
ATOM   3206  HA  ILE A 214     123.146 106.027 103.349  1.00  0.87           H  
ATOM   3207  HB  ILE A 214     124.875 105.329 100.973  1.00  0.87           H  
ATOM   3208 HG12 ILE A 214     121.846 105.399 101.188  1.00  0.87           H  
ATOM   3209 HG13 ILE A 214     122.770 106.824 100.849  1.00  0.87           H  
ATOM   3210 HG21 ILE A 214     123.638 103.161 100.668  1.00  0.87           H  
ATOM   3211 HG22 ILE A 214     124.701 103.121 102.043  1.00  0.87           H  
ATOM   3212 HG23 ILE A 214     122.965 103.336 102.283  1.00  0.87           H  
ATOM   3213 HD11 ILE A 214     122.185 106.086  98.693  1.00  0.87           H  
ATOM   3214 HD12 ILE A 214     123.816 105.448  98.843  1.00  0.87           H  
ATOM   3215 HD13 ILE A 214     122.423 104.390  99.073  1.00  0.87           H  
ATOM   3216  N   VAL A 215     126.292 105.028 103.733  1.00  0.90           N  
ATOM   3217  CA  VAL A 215     127.223 104.333 104.626  1.00  0.90           C  
ATOM   3218  C   VAL A 215     127.176 104.882 106.065  1.00  0.90           C  
ATOM   3219  O   VAL A 215     127.121 104.077 106.992  1.00  0.90           O  
ATOM   3220  CB  VAL A 215     128.682 104.346 104.077  1.00  0.90           C  
ATOM   3221  CG1 VAL A 215     129.785 103.966 105.092  1.00  0.90           C  
ATOM   3222  CG2 VAL A 215     128.800 103.424 102.850  1.00  0.90           C  
ATOM   3223  H   VAL A 215     126.708 105.532 102.961  1.00  0.90           H  
ATOM   3224  HA  VAL A 215     126.898 103.292 104.674  1.00  0.90           H  
ATOM   3225  HB  VAL A 215     128.899 105.360 103.736  1.00  0.90           H  
ATOM   3226 HG11 VAL A 215     130.757 103.891 104.603  1.00  0.90           H  
ATOM   3227 HG12 VAL A 215     129.893 104.711 105.881  1.00  0.90           H  
ATOM   3228 HG13 VAL A 215     129.578 103.004 105.561  1.00  0.90           H  
ATOM   3229 HG21 VAL A 215     129.777 103.519 102.376  1.00  0.90           H  
ATOM   3230 HG22 VAL A 215     128.667 102.379 103.130  1.00  0.90           H  
ATOM   3231 HG23 VAL A 215     128.049 103.652 102.094  1.00  0.90           H  
ATOM   3232  N   SER A 216     127.128 106.217 106.226  1.00  0.90           N  
ATOM   3233  CA  SER A 216     126.989 106.884 107.524  1.00  0.90           C  
ATOM   3234  C   SER A 216     125.706 106.497 108.284  1.00  0.90           C  
ATOM   3235  O   SER A 216     125.803 106.180 109.468  1.00  0.90           O  
ATOM   3236  CB  SER A 216     127.107 108.412 107.355  1.00  0.90           C  
ATOM   3237  OG  SER A 216     128.464 108.794 107.273  1.00  0.90           O  
ATOM   3238  H   SER A 216     127.185 106.823 105.418  1.00  0.90           H  
ATOM   3239  HA  SER A 216     127.821 106.550 108.148  1.00  0.90           H  
ATOM   3240  HB2 SER A 216     126.570 108.758 106.473  1.00  0.90           H  
ATOM   3241  HB3 SER A 216     126.678 108.934 108.212  1.00  0.90           H  
ATOM   3242  HG  SER A 216     128.514 109.753 107.308  1.00  0.90           H  
ATOM   3243  N   TYR A 217     124.550 106.467 107.592  1.00  0.86           N  
ATOM   3244  CA  TYR A 217     123.272 106.017 108.160  1.00  0.86           C  
ATOM   3245  C   TYR A 217     123.225 104.517 108.501  1.00  0.86           C  
ATOM   3246  O   TYR A 217     122.558 104.170 109.475  1.00  0.86           O  
ATOM   3247  CB  TYR A 217     122.088 106.427 107.253  1.00  0.86           C  
ATOM   3248  CG  TYR A 217     121.639 107.867 107.438  1.00  0.86           C  
ATOM   3249  CD1 TYR A 217     121.076 108.273 108.668  1.00  0.86           C  
ATOM   3250  CD2 TYR A 217     121.780 108.806 106.397  1.00  0.86           C  
ATOM   3251  CE1 TYR A 217     120.704 109.616 108.872  1.00  0.86           C  
ATOM   3252  CE2 TYR A 217     121.412 110.149 106.602  1.00  0.86           C  
ATOM   3253  CZ  TYR A 217     120.894 110.559 107.844  1.00  0.86           C  
ATOM   3254  OH  TYR A 217     120.584 111.872 108.041  1.00  0.86           O  
ATOM   3255  H   TYR A 217     124.540 106.739 106.618  1.00  0.86           H  
ATOM   3256  HA  TYR A 217     123.160 106.539 109.111  1.00  0.86           H  
ATOM   3257  HB2 TYR A 217     122.316 106.222 106.205  1.00  0.86           H  
ATOM   3258  HB3 TYR A 217     121.212 105.818 107.486  1.00  0.86           H  
ATOM   3259  HD1 TYR A 217     120.946 107.558 109.467  1.00  0.86           H  
ATOM   3260  HD2 TYR A 217     122.172 108.503 105.439  1.00  0.86           H  
ATOM   3261  HE1 TYR A 217     120.291 109.920 109.823  1.00  0.86           H  
ATOM   3262  HE2 TYR A 217     121.528 110.872 105.809  1.00  0.86           H  
ATOM   3263  HH  TYR A 217     120.094 112.041 108.851  1.00  0.86           H  
ATOM   3264  N   ILE A 218     123.948 103.668 107.746  1.00  0.86           N  
ATOM   3265  CA  ILE A 218     124.095 102.237 108.037  1.00  0.86           C  
ATOM   3266  C   ILE A 218     124.858 101.983 109.353  1.00  0.86           C  
ATOM   3267  O   ILE A 218     124.382 101.187 110.160  1.00  0.86           O  
ATOM   3268  CB  ILE A 218     124.752 101.452 106.855  1.00  0.86           C  
ATOM   3269  CG1 ILE A 218     123.760 101.330 105.675  1.00  0.86           C  
ATOM   3270  CG2 ILE A 218     125.310 100.051 107.208  1.00  0.86           C  
ATOM   3271  CD1 ILE A 218     124.422 100.991 104.331  1.00  0.86           C  
ATOM   3272  H   ILE A 218     124.461 104.019 106.947  1.00  0.86           H  
ATOM   3273  HA  ILE A 218     123.088 101.837 108.175  1.00  0.86           H  
ATOM   3274  HB  ILE A 218     125.595 102.045 106.502  1.00  0.86           H  
ATOM   3275 HG12 ILE A 218     123.011 100.572 105.908  1.00  0.86           H  
ATOM   3276 HG13 ILE A 218     123.199 102.256 105.553  1.00  0.86           H  
ATOM   3277 HG21 ILE A 218     125.707  99.547 106.327  1.00  0.86           H  
ATOM   3278 HG22 ILE A 218     126.132 100.098 107.921  1.00  0.86           H  
ATOM   3279 HG23 ILE A 218     124.534  99.412 107.630  1.00  0.86           H  
ATOM   3280 HD11 ILE A 218     123.754 101.233 103.504  1.00  0.86           H  
ATOM   3281 HD12 ILE A 218     125.345 101.552 104.182  1.00  0.86           H  
ATOM   3282 HD13 ILE A 218     124.656  99.929 104.258  1.00  0.86           H  
ATOM   3283  N   ARG A 219     125.991 102.684 109.561  1.00  0.80           N  
ATOM   3284  CA  ARG A 219     126.790 102.598 110.790  1.00  0.80           C  
ATOM   3285  C   ARG A 219     126.063 103.166 112.019  1.00  0.80           C  
ATOM   3286  O   ARG A 219     126.160 102.561 113.086  1.00  0.80           O  
ATOM   3287  CB  ARG A 219     128.163 103.290 110.618  1.00  0.80           C  
ATOM   3288  CG  ARG A 219     129.061 102.753 109.486  1.00  0.80           C  
ATOM   3289  CD  ARG A 219     129.172 101.221 109.403  1.00  0.80           C  
ATOM   3290  NE  ARG A 219     130.130 100.800 108.366  1.00  0.80           N  
ATOM   3291  CZ  ARG A 219     131.470 100.715 108.473  1.00  0.80           C  
ATOM   3292  NH1 ARG A 219     132.118 100.996 109.614  1.00  0.80           N1+
ATOM   3293  NH2 ARG A 219     132.179 100.338 107.401  1.00  0.80           N1+
ATOM   3294  H   ARG A 219     126.316 103.328 108.852  1.00  0.80           H  
ATOM   3295  HA  ARG A 219     126.964 101.540 110.993  1.00  0.80           H  
ATOM   3296  HB2 ARG A 219     128.017 104.361 110.466  1.00  0.80           H  
ATOM   3297  HB3 ARG A 219     128.719 103.197 111.552  1.00  0.80           H  
ATOM   3298  HG2 ARG A 219     128.600 103.079 108.562  1.00  0.80           H  
ATOM   3299  HG3 ARG A 219     130.040 103.233 109.490  1.00  0.80           H  
ATOM   3300  HD2 ARG A 219     129.342 100.755 110.374  1.00  0.80           H  
ATOM   3301  HD3 ARG A 219     128.222 100.828 109.041  1.00  0.80           H  
ATOM   3302  HE  ARG A 219     129.718 100.597 107.467  1.00  0.80           H  
ATOM   3303 HH11 ARG A 219     131.596 101.278 110.431  1.00  0.80           H  
ATOM   3304 HH12 ARG A 219     133.123 100.924 109.670  1.00  0.80           H  
ATOM   3305 HH21 ARG A 219     131.715 100.118 106.532  1.00  0.80           H  
ATOM   3306 HH22 ARG A 219     133.185 100.264 107.453  1.00  0.80           H  
ATOM   3307  N   VAL A 220     125.341 104.289 111.850  1.00  0.89           N  
ATOM   3308  CA  VAL A 220     124.566 104.934 112.911  1.00  0.89           C  
ATOM   3309  C   VAL A 220     123.376 104.074 113.385  1.00  0.89           C  
ATOM   3310  O   VAL A 220     123.240 103.896 114.593  1.00  0.89           O  
ATOM   3311  CB  VAL A 220     124.105 106.368 112.509  1.00  0.89           C  
ATOM   3312  CG1 VAL A 220     122.972 106.973 113.367  1.00  0.89           C  
ATOM   3313  CG2 VAL A 220     125.306 107.333 112.509  1.00  0.89           C  
ATOM   3314  H   VAL A 220     125.321 104.740 110.945  1.00  0.89           H  
ATOM   3315  HA  VAL A 220     125.235 105.038 113.769  1.00  0.89           H  
ATOM   3316  HB  VAL A 220     123.733 106.323 111.484  1.00  0.89           H  
ATOM   3317 HG11 VAL A 220     122.798 108.018 113.108  1.00  0.89           H  
ATOM   3318 HG12 VAL A 220     122.024 106.455 113.219  1.00  0.89           H  
ATOM   3319 HG13 VAL A 220     123.216 106.933 114.429  1.00  0.89           H  
ATOM   3320 HG21 VAL A 220     125.024 108.323 112.150  1.00  0.89           H  
ATOM   3321 HG22 VAL A 220     125.717 107.448 113.512  1.00  0.89           H  
ATOM   3322 HG23 VAL A 220     126.117 106.977 111.876  1.00  0.89           H  
ATOM   3323  N   PHE A 221     122.586 103.508 112.451  1.00  0.85           N  
ATOM   3324  CA  PHE A 221     121.513 102.556 112.769  1.00  0.85           C  
ATOM   3325  C   PHE A 221     122.026 101.263 113.433  1.00  0.85           C  
ATOM   3326  O   PHE A 221     121.452 100.852 114.441  1.00  0.85           O  
ATOM   3327  CB  PHE A 221     120.589 102.319 111.545  1.00  0.85           C  
ATOM   3328  CG  PHE A 221     119.620 101.137 111.592  1.00  0.85           C  
ATOM   3329  CD1 PHE A 221     118.913 100.795 112.769  1.00  0.85           C  
ATOM   3330  CD2 PHE A 221     119.317 100.438 110.403  1.00  0.85           C  
ATOM   3331  CE1 PHE A 221     118.073  99.689 112.781  1.00  0.85           C  
ATOM   3332  CE2 PHE A 221     118.428  99.371 110.424  1.00  0.85           C  
ATOM   3333  CZ  PHE A 221     117.827  98.983 111.614  1.00  0.85           C  
ATOM   3334  H   PHE A 221     122.748 103.694 111.470  1.00  0.85           H  
ATOM   3335  HA  PHE A 221     120.889 103.043 113.522  1.00  0.85           H  
ATOM   3336  HB2 PHE A 221     119.999 103.218 111.361  1.00  0.85           H  
ATOM   3337  HB3 PHE A 221     121.217 102.190 110.663  1.00  0.85           H  
ATOM   3338  HD1 PHE A 221     119.060 101.352 113.682  1.00  0.85           H  
ATOM   3339  HD2 PHE A 221     119.791 100.716 109.473  1.00  0.85           H  
ATOM   3340  HE1 PHE A 221     117.604  99.372 113.699  1.00  0.85           H  
ATOM   3341  HE2 PHE A 221     118.217  98.829 109.514  1.00  0.85           H  
ATOM   3342  HZ  PHE A 221     117.159  98.135 111.629  1.00  0.85           H  
ATOM   3343  N   SER A 222     123.121 100.685 112.906  1.00  0.85           N  
ATOM   3344  CA  SER A 222     123.764  99.489 113.463  1.00  0.85           C  
ATOM   3345  C   SER A 222     124.217  99.674 114.923  1.00  0.85           C  
ATOM   3346  O   SER A 222     123.960  98.794 115.742  1.00  0.85           O  
ATOM   3347  CB  SER A 222     124.951  99.060 112.578  1.00  0.85           C  
ATOM   3348  OG  SER A 222     124.492  98.496 111.368  1.00  0.85           O  
ATOM   3349  H   SER A 222     123.547 101.080 112.078  1.00  0.85           H  
ATOM   3350  HA  SER A 222     123.025  98.685 113.461  1.00  0.85           H  
ATOM   3351  HB2 SER A 222     125.614  99.898 112.366  1.00  0.85           H  
ATOM   3352  HB3 SER A 222     125.552  98.301 113.083  1.00  0.85           H  
ATOM   3353  HG  SER A 222     124.185  99.209 110.800  1.00  0.85           H  
ATOM   3354  N   THR A 223     124.824 100.836 115.226  1.00  0.87           N  
ATOM   3355  CA  THR A 223     125.263 101.221 116.569  1.00  0.87           C  
ATOM   3356  C   THR A 223     124.088 101.453 117.542  1.00  0.87           C  
ATOM   3357  O   THR A 223     124.170 100.997 118.681  1.00  0.87           O  
ATOM   3358  CB  THR A 223     126.141 102.503 116.539  1.00  0.87           C  
ATOM   3359  CG2 THR A 223     126.626 103.017 117.908  1.00  0.87           C  
ATOM   3360  OG1 THR A 223     127.290 102.254 115.752  1.00  0.87           O  
ATOM   3361  H   THR A 223     124.980 101.518 114.496  1.00  0.87           H  
ATOM   3362  HA  THR A 223     125.865 100.402 116.966  1.00  0.87           H  
ATOM   3363  HB  THR A 223     125.591 103.306 116.046  1.00  0.87           H  
ATOM   3364  HG1 THR A 223     127.015 102.152 114.836  1.00  0.87           H  
ATOM   3365 HG21 THR A 223     127.333 103.839 117.789  1.00  0.87           H  
ATOM   3366 HG22 THR A 223     125.804 103.395 118.517  1.00  0.87           H  
ATOM   3367 HG23 THR A 223     127.127 102.230 118.472  1.00  0.87           H  
ATOM   3368  N   VAL A 224     123.016 102.120 117.080  1.00  0.88           N  
ATOM   3369  CA  VAL A 224     121.813 102.390 117.875  1.00  0.88           C  
ATOM   3370  C   VAL A 224     121.002 101.116 118.201  1.00  0.88           C  
ATOM   3371  O   VAL A 224     120.462 101.025 119.303  1.00  0.88           O  
ATOM   3372  CB  VAL A 224     120.908 103.453 117.183  1.00  0.88           C  
ATOM   3373  CG1 VAL A 224     119.473 103.565 117.738  1.00  0.88           C  
ATOM   3374  CG2 VAL A 224     121.567 104.845 117.237  1.00  0.88           C  
ATOM   3375  H   VAL A 224     123.012 102.472 116.132  1.00  0.88           H  
ATOM   3376  HA  VAL A 224     122.143 102.805 118.830  1.00  0.88           H  
ATOM   3377  HB  VAL A 224     120.823 103.184 116.129  1.00  0.88           H  
ATOM   3378 HG11 VAL A 224     118.976 104.437 117.324  1.00  0.88           H  
ATOM   3379 HG12 VAL A 224     118.862 102.698 117.483  1.00  0.88           H  
ATOM   3380 HG13 VAL A 224     119.472 103.677 118.823  1.00  0.88           H  
ATOM   3381 HG21 VAL A 224     121.018 105.566 116.630  1.00  0.88           H  
ATOM   3382 HG22 VAL A 224     121.594 105.225 118.259  1.00  0.88           H  
ATOM   3383 HG23 VAL A 224     122.594 104.830 116.875  1.00  0.88           H  
ATOM   3384  N   PHE A 225     120.970 100.146 117.269  1.00  0.84           N  
ATOM   3385  CA  PHE A 225     120.340  98.839 117.462  1.00  0.84           C  
ATOM   3386  C   PHE A 225     121.083  97.953 118.484  1.00  0.84           C  
ATOM   3387  O   PHE A 225     120.425  97.236 119.238  1.00  0.84           O  
ATOM   3388  CB  PHE A 225     120.154  98.147 116.092  1.00  0.84           C  
ATOM   3389  CG  PHE A 225     119.477  96.786 116.143  1.00  0.84           C  
ATOM   3390  CD1 PHE A 225     120.244  95.604 116.230  1.00  0.84           C  
ATOM   3391  CD2 PHE A 225     118.076  96.706 116.292  1.00  0.84           C  
ATOM   3392  CE1 PHE A 225     119.614  94.379 116.411  1.00  0.84           C  
ATOM   3393  CE2 PHE A 225     117.465  95.472 116.470  1.00  0.84           C  
ATOM   3394  CZ  PHE A 225     118.230  94.314 116.527  1.00  0.84           C  
ATOM   3395  H   PHE A 225     121.421 100.299 116.376  1.00  0.84           H  
ATOM   3396  HA  PHE A 225     119.343  99.019 117.869  1.00  0.84           H  
ATOM   3397  HB2 PHE A 225     119.545  98.790 115.456  1.00  0.84           H  
ATOM   3398  HB3 PHE A 225     121.115  98.052 115.585  1.00  0.84           H  
ATOM   3399  HD1 PHE A 225     121.322  95.649 116.170  1.00  0.84           H  
ATOM   3400  HD2 PHE A 225     117.475  97.604 116.277  1.00  0.84           H  
ATOM   3401  HE1 PHE A 225     120.202  93.476 116.472  1.00  0.84           H  
ATOM   3402  HE2 PHE A 225     116.392  95.413 116.577  1.00  0.84           H  
ATOM   3403  HZ  PHE A 225     117.749  93.358 116.672  1.00  0.84           H  
ATOM   3404  N   GLN A 226     122.427  98.038 118.504  1.00  0.83           N  
ATOM   3405  CA  GLN A 226     123.304  97.331 119.445  1.00  0.83           C  
ATOM   3406  C   GLN A 226     123.122  97.736 120.919  1.00  0.83           C  
ATOM   3407  O   GLN A 226     123.293  96.882 121.789  1.00  0.83           O  
ATOM   3408  CB  GLN A 226     124.776  97.515 119.022  1.00  0.83           C  
ATOM   3409  CG  GLN A 226     125.203  96.611 117.848  1.00  0.83           C  
ATOM   3410  CD  GLN A 226     126.599  96.910 117.281  1.00  0.83           C  
ATOM   3411  NE2 GLN A 226     127.260  97.986 117.718  1.00  0.83           N  
ATOM   3412  OE1 GLN A 226     127.084  96.162 116.436  1.00  0.83           O  
ATOM   3413  H   GLN A 226     122.889  98.645 117.842  1.00  0.83           H  
ATOM   3414  HA  GLN A 226     123.059  96.269 119.379  1.00  0.83           H  
ATOM   3415  HB2 GLN A 226     124.934  98.563 118.771  1.00  0.83           H  
ATOM   3416  HB3 GLN A 226     125.438  97.307 119.865  1.00  0.83           H  
ATOM   3417  HG2 GLN A 226     125.182  95.569 118.169  1.00  0.83           H  
ATOM   3418  HG3 GLN A 226     124.485  96.684 117.034  1.00  0.83           H  
ATOM   3419 HE21 GLN A 226     126.851  98.592 118.414  1.00  0.83           H  
ATOM   3420 HE22 GLN A 226     128.179  98.196 117.354  1.00  0.83           H  
ATOM   3421  N   VAL A 227     122.782  99.012 121.171  1.00  0.89           N  
ATOM   3422  CA  VAL A 227     122.509  99.546 122.508  1.00  0.89           C  
ATOM   3423  C   VAL A 227     121.175  98.962 123.042  1.00  0.89           C  
ATOM   3424  O   VAL A 227     120.169  99.074 122.338  1.00  0.89           O  
ATOM   3425  CB  VAL A 227     122.389 101.100 122.458  1.00  0.89           C  
ATOM   3426  CG1 VAL A 227     121.872 101.748 123.762  1.00  0.89           C  
ATOM   3427  CG2 VAL A 227     123.738 101.746 122.098  1.00  0.89           C  
ATOM   3428  H   VAL A 227     122.651  99.653 120.401  1.00  0.89           H  
ATOM   3429  HA  VAL A 227     123.363  99.291 123.131  1.00  0.89           H  
ATOM   3430  HB  VAL A 227     121.686 101.365 121.667  1.00  0.89           H  
ATOM   3431 HG11 VAL A 227     121.887 102.836 123.691  1.00  0.89           H  
ATOM   3432 HG12 VAL A 227     120.845 101.467 123.985  1.00  0.89           H  
ATOM   3433 HG13 VAL A 227     122.489 101.465 124.615  1.00  0.89           H  
ATOM   3434 HG21 VAL A 227     123.639 102.825 121.974  1.00  0.89           H  
ATOM   3435 HG22 VAL A 227     124.480 101.567 122.877  1.00  0.89           H  
ATOM   3436 HG23 VAL A 227     124.143 101.350 121.170  1.00  0.89           H  
ATOM   3437  N   PRO A 228     121.179  98.348 124.251  1.00  0.84           N  
ATOM   3438  CA  PRO A 228     119.976  97.726 124.844  1.00  0.84           C  
ATOM   3439  C   PRO A 228     118.976  98.737 125.464  1.00  0.84           C  
ATOM   3440  O   PRO A 228     118.528  98.542 126.595  1.00  0.84           O  
ATOM   3441  CB  PRO A 228     120.582  96.738 125.859  1.00  0.84           C  
ATOM   3442  CG  PRO A 228     121.831  97.443 126.359  1.00  0.84           C  
ATOM   3443  CD  PRO A 228     122.353  98.133 125.104  1.00  0.84           C  
ATOM   3444  HA  PRO A 228     119.429  97.160 124.088  1.00  0.84           H  
ATOM   3445  HB2 PRO A 228     119.913  96.444 126.668  1.00  0.84           H  
ATOM   3446  HB3 PRO A 228     120.867  95.823 125.338  1.00  0.84           H  
ATOM   3447  HG2 PRO A 228     121.552  98.192 127.101  1.00  0.84           H  
ATOM   3448  HG3 PRO A 228     122.557  96.771 126.816  1.00  0.84           H  
ATOM   3449  HD2 PRO A 228     122.869  99.061 125.354  1.00  0.84           H  
ATOM   3450  HD3 PRO A 228     123.052  97.476 124.583  1.00  0.84           H  
ATOM   3451  N   SER A 229     118.622  99.787 124.702  1.00  0.82           N  
ATOM   3452  CA  SER A 229     117.572 100.753 125.025  1.00  0.82           C  
ATOM   3453  C   SER A 229     116.181 100.156 124.740  1.00  0.82           C  
ATOM   3454  O   SER A 229     116.037  99.331 123.835  1.00  0.82           O  
ATOM   3455  CB  SER A 229     117.811 102.045 124.214  1.00  0.82           C  
ATOM   3456  OG  SER A 229     116.869 103.057 124.528  1.00  0.82           O  
ATOM   3457  H   SER A 229     119.018  99.862 123.774  1.00  0.82           H  
ATOM   3458  HA  SER A 229     117.640 100.994 126.088  1.00  0.82           H  
ATOM   3459  HB2 SER A 229     118.804 102.443 124.422  1.00  0.82           H  
ATOM   3460  HB3 SER A 229     117.767 101.844 123.143  1.00  0.82           H  
ATOM   3461  HG  SER A 229     117.121 103.456 125.365  1.00  0.82           H  
ATOM   3462  N   THR A 230     115.189 100.602 125.521  1.00  0.80           N  
ATOM   3463  CA  THR A 230     113.817 100.097 125.496  1.00  0.80           C  
ATOM   3464  C   THR A 230     112.820 101.060 124.810  1.00  0.80           C  
ATOM   3465  O   THR A 230     111.684 100.642 124.588  1.00  0.80           O  
ATOM   3466  CB  THR A 230     113.324  99.860 126.952  1.00  0.80           C  
ATOM   3467  CG2 THR A 230     114.211  98.891 127.752  1.00  0.80           C  
ATOM   3468  OG1 THR A 230     113.195 101.071 127.680  1.00  0.80           O  
ATOM   3469  H   THR A 230     115.386 101.281 126.242  1.00  0.80           H  
ATOM   3470  HA  THR A 230     113.770  99.147 124.961  1.00  0.80           H  
ATOM   3471  HB  THR A 230     112.328  99.416 126.909  1.00  0.80           H  
ATOM   3472  HG1 THR A 230     112.979 100.857 128.591  1.00  0.80           H  
ATOM   3473 HG21 THR A 230     113.784  98.686 128.734  1.00  0.80           H  
ATOM   3474 HG22 THR A 230     114.311  97.937 127.233  1.00  0.80           H  
ATOM   3475 HG23 THR A 230     115.214  99.290 127.906  1.00  0.80           H  
ATOM   3476  N   LYS A 231     113.227 102.308 124.502  1.00  0.76           N  
ATOM   3477  CA  LYS A 231     112.304 103.369 124.074  1.00  0.76           C  
ATOM   3478  C   LYS A 231     112.841 104.243 122.925  1.00  0.76           C  
ATOM   3479  O   LYS A 231     112.030 104.741 122.142  1.00  0.76           O  
ATOM   3480  CB  LYS A 231     111.905 104.197 125.318  1.00  0.76           C  
ATOM   3481  CG  LYS A 231     110.849 105.290 125.066  1.00  0.76           C  
ATOM   3482  CD  LYS A 231     110.371 105.954 126.365  1.00  0.76           C  
ATOM   3483  CE  LYS A 231     109.276 107.004 126.117  1.00  0.76           C  
ATOM   3484  NZ  LYS A 231     108.809 107.613 127.375  1.00  0.76           N1+
ATOM   3485  H   LYS A 231     114.181 102.579 124.692  1.00  0.76           H  
ATOM   3486  HA  LYS A 231     111.394 102.915 123.677  1.00  0.76           H  
ATOM   3487  HB2 LYS A 231     111.509 103.513 126.070  1.00  0.76           H  
ATOM   3488  HB3 LYS A 231     112.794 104.648 125.762  1.00  0.76           H  
ATOM   3489  HG2 LYS A 231     111.254 106.059 124.408  1.00  0.76           H  
ATOM   3490  HG3 LYS A 231     109.996 104.854 124.544  1.00  0.76           H  
ATOM   3491  HD2 LYS A 231     110.000 105.185 127.045  1.00  0.76           H  
ATOM   3492  HD3 LYS A 231     111.225 106.418 126.863  1.00  0.76           H  
ATOM   3493  HE2 LYS A 231     109.649 107.793 125.463  1.00  0.76           H  
ATOM   3494  HE3 LYS A 231     108.422 106.547 125.616  1.00  0.76           H  
ATOM   3495  HZ1 LYS A 231     109.581 108.070 127.839  1.00  0.76           H  
ATOM   3496  HZ2 LYS A 231     108.088 108.292 127.176  1.00  0.76           H  
ATOM   3497  HZ3 LYS A 231     108.433 106.895 127.979  1.00  0.76           H  
ATOM   3498  N   GLY A 232     114.172 104.414 122.821  1.00  0.84           N  
ATOM   3499  CA  GLY A 232     114.807 105.284 121.822  1.00  0.84           C  
ATOM   3500  C   GLY A 232     114.767 104.714 120.391  1.00  0.84           C  
ATOM   3501  O   GLY A 232     115.091 105.435 119.447  1.00  0.84           O  
ATOM   3502  H   GLY A 232     114.788 103.963 123.483  1.00  0.84           H  
ATOM   3503  HA2 GLY A 232     114.335 106.268 121.831  1.00  0.84           H  
ATOM   3504  HA3 GLY A 232     115.849 105.432 122.106  1.00  0.84           H  
ATOM   3505  N   VAL A 233     114.368 103.441 120.236  1.00  0.84           N  
ATOM   3506  CA  VAL A 233     114.284 102.686 118.986  1.00  0.84           C  
ATOM   3507  C   VAL A 233     113.320 103.312 117.953  1.00  0.84           C  
ATOM   3508  O   VAL A 233     113.702 103.444 116.791  1.00  0.84           O  
ATOM   3509  CB  VAL A 233     113.856 101.217 119.285  1.00  0.84           C  
ATOM   3510  CG1 VAL A 233     113.589 100.350 118.040  1.00  0.84           C  
ATOM   3511  CG2 VAL A 233     114.894 100.507 120.178  1.00  0.84           C  
ATOM   3512  H   VAL A 233     114.114 102.922 121.064  1.00  0.84           H  
ATOM   3513  HA  VAL A 233     115.282 102.675 118.544  1.00  0.84           H  
ATOM   3514  HB  VAL A 233     112.923 101.246 119.850  1.00  0.84           H  
ATOM   3515 HG11 VAL A 233     113.362  99.320 118.318  1.00  0.84           H  
ATOM   3516 HG12 VAL A 233     112.743 100.708 117.455  1.00  0.84           H  
ATOM   3517 HG13 VAL A 233     114.469 100.331 117.398  1.00  0.84           H  
ATOM   3518 HG21 VAL A 233     114.598  99.479 120.388  1.00  0.84           H  
ATOM   3519 HG22 VAL A 233     115.873 100.477 119.700  1.00  0.84           H  
ATOM   3520 HG23 VAL A 233     115.010 101.004 121.142  1.00  0.84           H  
ATOM   3521  N   LEU A 234     112.114 103.714 118.397  1.00  0.83           N  
ATOM   3522  CA  LEU A 234     111.088 104.340 117.553  1.00  0.83           C  
ATOM   3523  C   LEU A 234     111.486 105.738 117.051  1.00  0.83           C  
ATOM   3524  O   LEU A 234     111.204 106.053 115.895  1.00  0.83           O  
ATOM   3525  CB  LEU A 234     109.748 104.414 118.320  1.00  0.83           C  
ATOM   3526  CG  LEU A 234     109.055 103.051 118.541  1.00  0.83           C  
ATOM   3527  CD1 LEU A 234     107.857 103.192 119.504  1.00  0.83           C  
ATOM   3528  CD2 LEU A 234     108.656 102.374 117.211  1.00  0.83           C  
ATOM   3529  H   LEU A 234     111.876 103.586 119.370  1.00  0.83           H  
ATOM   3530  HA  LEU A 234     110.961 103.713 116.668  1.00  0.83           H  
ATOM   3531  HB2 LEU A 234     109.926 104.895 119.283  1.00  0.83           H  
ATOM   3532  HB3 LEU A 234     109.052 105.065 117.788  1.00  0.83           H  
ATOM   3533  HG  LEU A 234     109.773 102.395 119.036  1.00  0.83           H  
ATOM   3534 HD11 LEU A 234     107.942 102.486 120.331  1.00  0.83           H  
ATOM   3535 HD12 LEU A 234     107.796 104.189 119.941  1.00  0.83           H  
ATOM   3536 HD13 LEU A 234     106.900 103.006 119.017  1.00  0.83           H  
ATOM   3537 HD21 LEU A 234     107.655 101.943 117.239  1.00  0.83           H  
ATOM   3538 HD22 LEU A 234     108.679 103.072 116.373  1.00  0.83           H  
ATOM   3539 HD23 LEU A 234     109.343 101.561 116.974  1.00  0.83           H  
ATOM   3540  N   LYS A 235     112.149 106.534 117.910  1.00  0.81           N  
ATOM   3541  CA  LYS A 235     112.659 107.864 117.568  1.00  0.81           C  
ATOM   3542  C   LYS A 235     113.796 107.818 116.537  1.00  0.81           C  
ATOM   3543  O   LYS A 235     113.823 108.666 115.645  1.00  0.81           O  
ATOM   3544  CB  LYS A 235     113.118 108.609 118.836  1.00  0.81           C  
ATOM   3545  CG  LYS A 235     111.957 109.013 119.761  1.00  0.81           C  
ATOM   3546  CD  LYS A 235     112.382 109.898 120.952  1.00  0.81           C  
ATOM   3547  CE  LYS A 235     113.016 111.262 120.598  1.00  0.81           C  
ATOM   3548  NZ  LYS A 235     112.122 112.120 119.796  1.00  0.81           N1+
ATOM   3549  H   LYS A 235     112.357 106.198 118.839  1.00  0.81           H  
ATOM   3550  HA  LYS A 235     111.838 108.427 117.120  1.00  0.81           H  
ATOM   3551  HB2 LYS A 235     113.848 108.013 119.387  1.00  0.81           H  
ATOM   3552  HB3 LYS A 235     113.640 109.513 118.523  1.00  0.81           H  
ATOM   3553  HG2 LYS A 235     111.181 109.515 119.183  1.00  0.81           H  
ATOM   3554  HG3 LYS A 235     111.488 108.110 120.154  1.00  0.81           H  
ATOM   3555  HD2 LYS A 235     111.515 110.061 121.594  1.00  0.81           H  
ATOM   3556  HD3 LYS A 235     113.088 109.337 121.565  1.00  0.81           H  
ATOM   3557  HE2 LYS A 235     113.263 111.794 121.517  1.00  0.81           H  
ATOM   3558  HE3 LYS A 235     113.955 111.127 120.061  1.00  0.81           H  
ATOM   3559  HZ1 LYS A 235     111.265 112.285 120.303  1.00  0.81           H  
ATOM   3560  HZ2 LYS A 235     112.579 113.001 119.608  1.00  0.81           H  
ATOM   3561  HZ3 LYS A 235     111.912 111.660 118.922  1.00  0.81           H  
ATOM   3562  N   ALA A 236     114.687 106.820 116.666  1.00  0.88           N  
ATOM   3563  CA  ALA A 236     115.791 106.568 115.744  1.00  0.88           C  
ATOM   3564  C   ALA A 236     115.316 106.172 114.339  1.00  0.88           C  
ATOM   3565  O   ALA A 236     115.847 106.703 113.365  1.00  0.88           O  
ATOM   3566  CB  ALA A 236     116.703 105.489 116.335  1.00  0.88           C  
ATOM   3567  H   ALA A 236     114.598 106.172 117.438  1.00  0.88           H  
ATOM   3568  HA  ALA A 236     116.369 107.490 115.657  1.00  0.88           H  
ATOM   3569  HB1 ALA A 236     117.551 105.294 115.677  1.00  0.88           H  
ATOM   3570  HB2 ALA A 236     117.095 105.806 117.301  1.00  0.88           H  
ATOM   3571  HB3 ALA A 236     116.175 104.546 116.485  1.00  0.88           H  
ATOM   3572  N   PHE A 237     114.301 105.292 114.266  1.00  0.83           N  
ATOM   3573  CA  PHE A 237     113.686 104.838 113.015  1.00  0.83           C  
ATOM   3574  C   PHE A 237     112.919 105.954 112.289  1.00  0.83           C  
ATOM   3575  O   PHE A 237     112.999 106.031 111.065  1.00  0.83           O  
ATOM   3576  CB  PHE A 237     112.748 103.641 113.284  1.00  0.83           C  
ATOM   3577  CG  PHE A 237     113.363 102.349 113.804  1.00  0.83           C  
ATOM   3578  CD1 PHE A 237     114.761 102.162 113.909  1.00  0.83           C  
ATOM   3579  CD2 PHE A 237     112.508 101.285 114.159  1.00  0.83           C  
ATOM   3580  CE1 PHE A 237     115.264 100.966 114.394  1.00  0.83           C  
ATOM   3581  CE2 PHE A 237     113.036 100.081 114.606  1.00  0.83           C  
ATOM   3582  CZ  PHE A 237     114.410  99.922 114.722  1.00  0.83           C  
ATOM   3583  H   PHE A 237     113.929 104.891 115.116  1.00  0.83           H  
ATOM   3584  HA  PHE A 237     114.480 104.515 112.340  1.00  0.83           H  
ATOM   3585  HB2 PHE A 237     111.979 103.940 113.999  1.00  0.83           H  
ATOM   3586  HB3 PHE A 237     112.214 103.389 112.366  1.00  0.83           H  
ATOM   3587  HD1 PHE A 237     115.458 102.942 113.647  1.00  0.83           H  
ATOM   3588  HD2 PHE A 237     111.437 101.400 114.077  1.00  0.83           H  
ATOM   3589  HE1 PHE A 237     116.327 100.859 114.527  1.00  0.83           H  
ATOM   3590  HE2 PHE A 237     112.376  99.270 114.875  1.00  0.83           H  
ATOM   3591  HZ  PHE A 237     114.816  98.991 115.091  1.00  0.83           H  
ATOM   3592  N   SER A 238     112.218 106.804 113.059  1.00  0.86           N  
ATOM   3593  CA  SER A 238     111.476 107.961 112.562  1.00  0.86           C  
ATOM   3594  C   SER A 238     112.400 109.049 111.983  1.00  0.86           C  
ATOM   3595  O   SER A 238     112.104 109.570 110.907  1.00  0.86           O  
ATOM   3596  CB  SER A 238     110.573 108.499 113.693  1.00  0.86           C  
ATOM   3597  OG  SER A 238     109.797 109.607 113.281  1.00  0.86           O  
ATOM   3598  H   SER A 238     112.190 106.656 114.059  1.00  0.86           H  
ATOM   3599  HA  SER A 238     110.828 107.614 111.754  1.00  0.86           H  
ATOM   3600  HB2 SER A 238     109.893 107.717 114.033  1.00  0.86           H  
ATOM   3601  HB3 SER A 238     111.170 108.794 114.557  1.00  0.86           H  
ATOM   3602  HG  SER A 238     110.380 110.358 113.146  1.00  0.86           H  
ATOM   3603  N   THR A 239     113.502 109.355 112.690  1.00  0.86           N  
ATOM   3604  CA  THR A 239     114.488 110.357 112.280  1.00  0.86           C  
ATOM   3605  C   THR A 239     115.303 109.907 111.054  1.00  0.86           C  
ATOM   3606  O   THR A 239     115.435 110.692 110.116  1.00  0.86           O  
ATOM   3607  CB  THR A 239     115.473 110.715 113.425  1.00  0.86           C  
ATOM   3608  CG2 THR A 239     116.546 111.762 113.067  1.00  0.86           C  
ATOM   3609  OG1 THR A 239     114.737 111.220 114.521  1.00  0.86           O  
ATOM   3610  H   THR A 239     113.685 108.877 113.563  1.00  0.86           H  
ATOM   3611  HA  THR A 239     113.946 111.265 112.007  1.00  0.86           H  
ATOM   3612  HB  THR A 239     115.974 109.808 113.769  1.00  0.86           H  
ATOM   3613  HG1 THR A 239     114.235 110.495 114.908  1.00  0.86           H  
ATOM   3614 HG21 THR A 239     117.129 112.040 113.946  1.00  0.86           H  
ATOM   3615 HG22 THR A 239     117.253 111.391 112.325  1.00  0.86           H  
ATOM   3616 HG23 THR A 239     116.093 112.671 112.670  1.00  0.86           H  
ATOM   3617  N   CYS A 240     115.789 108.652 111.061  1.00  0.89           N  
ATOM   3618  CA  CYS A 240     116.536 108.056 109.948  1.00  0.89           C  
ATOM   3619  C   CYS A 240     115.666 107.889 108.692  1.00  0.89           C  
ATOM   3620  O   CYS A 240     116.155 108.175 107.603  1.00  0.89           O  
ATOM   3621  CB  CYS A 240     117.180 106.705 110.317  1.00  0.89           C  
ATOM   3622  SG  CYS A 240     118.539 106.952 111.494  1.00  0.89           S  
ATOM   3623  H   CYS A 240     115.638 108.056 111.864  1.00  0.89           H  
ATOM   3624  HA  CYS A 240     117.339 108.748 109.686  1.00  0.89           H  
ATOM   3625  HB2 CYS A 240     116.446 106.020 110.743  1.00  0.89           H  
ATOM   3626  HB3 CYS A 240     117.595 106.219 109.433  1.00  0.89           H  
ATOM   3627  HG  CYS A 240     117.759 107.237 112.542  1.00  0.89           H  
ATOM   3628  N   GLY A 241     114.400 107.469 108.863  1.00  0.91           N  
ATOM   3629  CA  GLY A 241     113.450 107.245 107.774  1.00  0.91           C  
ATOM   3630  C   GLY A 241     113.052 108.557 107.084  1.00  0.91           C  
ATOM   3631  O   GLY A 241     113.027 108.602 105.856  1.00  0.91           O  
ATOM   3632  H   GLY A 241     114.073 107.251 109.796  1.00  0.91           H  
ATOM   3633  HA2 GLY A 241     113.879 106.553 107.047  1.00  0.91           H  
ATOM   3634  HA3 GLY A 241     112.555 106.771 108.178  1.00  0.91           H  
ATOM   3635  N   SER A 242     112.783 109.622 107.861  1.00  0.88           N  
ATOM   3636  CA  SER A 242     112.439 110.955 107.352  1.00  0.88           C  
ATOM   3637  C   SER A 242     113.606 111.662 106.635  1.00  0.88           C  
ATOM   3638  O   SER A 242     113.368 112.300 105.610  1.00  0.88           O  
ATOM   3639  CB  SER A 242     111.826 111.807 108.482  1.00  0.88           C  
ATOM   3640  OG  SER A 242     112.771 112.157 109.475  1.00  0.88           O  
ATOM   3641  H   SER A 242     112.811 109.521 108.867  1.00  0.88           H  
ATOM   3642  HA  SER A 242     111.654 110.811 106.607  1.00  0.88           H  
ATOM   3643  HB2 SER A 242     111.416 112.730 108.069  1.00  0.88           H  
ATOM   3644  HB3 SER A 242     110.993 111.282 108.950  1.00  0.88           H  
ATOM   3645  HG  SER A 242     113.028 111.355 109.940  1.00  0.88           H  
ATOM   3646  N   HIS A 243     114.838 111.505 107.155  1.00  0.84           N  
ATOM   3647  CA  HIS A 243     116.059 112.038 106.547  1.00  0.84           C  
ATOM   3648  C   HIS A 243     116.408 111.325 105.230  1.00  0.84           C  
ATOM   3649  O   HIS A 243     116.699 112.007 104.250  1.00  0.84           O  
ATOM   3650  CB  HIS A 243     117.239 111.974 107.539  1.00  0.84           C  
ATOM   3651  CG  HIS A 243     117.189 112.941 108.702  1.00  0.84           C  
ATOM   3652  CD2 HIS A 243     116.152 113.744 109.136  1.00  0.84           C  
ATOM   3653  ND1 HIS A 243     118.291 113.151 109.540  1.00  0.84           N  
ATOM   3654  CE1 HIS A 243     117.890 114.063 110.416  1.00  0.84           C  
ATOM   3655  NE2 HIS A 243     116.630 114.453 110.222  1.00  0.84           N  
ATOM   3656  H   HIS A 243     114.957 110.977 108.009  1.00  0.84           H  
ATOM   3657  HA  HIS A 243     115.888 113.088 106.299  1.00  0.84           H  
ATOM   3658  HB2 HIS A 243     117.342 110.964 107.939  1.00  0.84           H  
ATOM   3659  HB3 HIS A 243     118.164 112.183 107.001  1.00  0.84           H  
ATOM   3660  HD2 HIS A 243     115.144 113.863 108.769  1.00  0.84           H  
ATOM   3661  HE1 HIS A 243     118.519 114.449 111.204  1.00  0.84           H  
ATOM   3662  HE2 HIS A 243     116.123 115.137 110.766  1.00  0.84           H  
ATOM   3663  N   LEU A 244     116.330 109.981 105.220  1.00  0.87           N  
ATOM   3664  CA  LEU A 244     116.579 109.144 104.043  1.00  0.87           C  
ATOM   3665  C   LEU A 244     115.563 109.363 102.912  1.00  0.87           C  
ATOM   3666  O   LEU A 244     115.981 109.329 101.758  1.00  0.87           O  
ATOM   3667  CB  LEU A 244     116.633 107.653 104.446  1.00  0.87           C  
ATOM   3668  CG  LEU A 244     117.954 107.237 105.133  1.00  0.87           C  
ATOM   3669  CD1 LEU A 244     117.813 105.875 105.849  1.00  0.87           C  
ATOM   3670  CD2 LEU A 244     119.150 107.265 104.156  1.00  0.87           C  
ATOM   3671  H   LEU A 244     116.089 109.488 106.070  1.00  0.87           H  
ATOM   3672  HA  LEU A 244     117.553 109.432 103.644  1.00  0.87           H  
ATOM   3673  HB2 LEU A 244     115.780 107.438 105.092  1.00  0.87           H  
ATOM   3674  HB3 LEU A 244     116.494 107.016 103.570  1.00  0.87           H  
ATOM   3675  HG  LEU A 244     118.167 107.970 105.912  1.00  0.87           H  
ATOM   3676 HD11 LEU A 244     118.113 105.960 106.894  1.00  0.87           H  
ATOM   3677 HD12 LEU A 244     116.785 105.511 105.841  1.00  0.87           H  
ATOM   3678 HD13 LEU A 244     118.427 105.095 105.399  1.00  0.87           H  
ATOM   3679 HD21 LEU A 244     119.781 106.380 104.229  1.00  0.87           H  
ATOM   3680 HD22 LEU A 244     118.828 107.345 103.117  1.00  0.87           H  
ATOM   3681 HD23 LEU A 244     119.789 108.125 104.358  1.00  0.87           H  
ATOM   3682  N   THR A 245     114.280 109.608 103.240  1.00  0.89           N  
ATOM   3683  CA  THR A 245     113.218 109.875 102.261  1.00  0.89           C  
ATOM   3684  C   THR A 245     113.423 111.208 101.512  1.00  0.89           C  
ATOM   3685  O   THR A 245     113.259 111.234 100.293  1.00  0.89           O  
ATOM   3686  CB  THR A 245     111.812 109.892 102.925  1.00  0.89           C  
ATOM   3687  CG2 THR A 245     110.634 110.301 102.018  1.00  0.89           C  
ATOM   3688  OG1 THR A 245     111.525 108.599 103.418  1.00  0.89           O  
ATOM   3689  H   THR A 245     114.008 109.616 104.213  1.00  0.89           H  
ATOM   3690  HA  THR A 245     113.239 109.071 101.521  1.00  0.89           H  
ATOM   3691  HB  THR A 245     111.830 110.562 103.786  1.00  0.89           H  
ATOM   3692  HG1 THR A 245     112.115 108.416 104.158  1.00  0.89           H  
ATOM   3693 HG21 THR A 245     109.681 110.163 102.529  1.00  0.89           H  
ATOM   3694 HG22 THR A 245     110.685 111.351 101.728  1.00  0.89           H  
ATOM   3695 HG23 THR A 245     110.610 109.702 101.107  1.00  0.89           H  
ATOM   3696  N   VAL A 246     113.800 112.270 102.244  1.00  0.90           N  
ATOM   3697  CA  VAL A 246     114.062 113.607 101.701  1.00  0.90           C  
ATOM   3698  C   VAL A 246     115.337 113.658 100.838  1.00  0.90           C  
ATOM   3699  O   VAL A 246     115.321 114.293  99.782  1.00  0.90           O  
ATOM   3700  CB  VAL A 246     114.145 114.650 102.851  1.00  0.90           C  
ATOM   3701  CG1 VAL A 246     114.730 116.032 102.480  1.00  0.90           C  
ATOM   3702  CG2 VAL A 246     112.753 114.838 103.472  1.00  0.90           C  
ATOM   3703  H   VAL A 246     113.921 112.167 103.242  1.00  0.90           H  
ATOM   3704  HA  VAL A 246     113.222 113.874 101.055  1.00  0.90           H  
ATOM   3705  HB  VAL A 246     114.787 114.235 103.631  1.00  0.90           H  
ATOM   3706 HG11 VAL A 246     114.647 116.729 103.316  1.00  0.90           H  
ATOM   3707 HG12 VAL A 246     115.788 115.979 102.226  1.00  0.90           H  
ATOM   3708 HG13 VAL A 246     114.201 116.472 101.634  1.00  0.90           H  
ATOM   3709 HG21 VAL A 246     112.826 115.434 104.373  1.00  0.90           H  
ATOM   3710 HG22 VAL A 246     112.074 115.343 102.785  1.00  0.90           H  
ATOM   3711 HG23 VAL A 246     112.294 113.891 103.754  1.00  0.90           H  
ATOM   3712  N   VAL A 247     116.388 112.944 101.278  1.00  0.89           N  
ATOM   3713  CA  VAL A 247     117.623 112.717 100.528  1.00  0.89           C  
ATOM   3714  C   VAL A 247     117.355 111.930  99.227  1.00  0.89           C  
ATOM   3715  O   VAL A 247     117.696 112.425  98.155  1.00  0.89           O  
ATOM   3716  CB  VAL A 247     118.682 111.997 101.422  1.00  0.89           C  
ATOM   3717  CG1 VAL A 247     119.858 111.307 100.697  1.00  0.89           C  
ATOM   3718  CG2 VAL A 247     119.252 112.974 102.468  1.00  0.89           C  
ATOM   3719  H   VAL A 247     116.320 112.468 102.167  1.00  0.89           H  
ATOM   3720  HA  VAL A 247     118.020 113.694 100.245  1.00  0.89           H  
ATOM   3721  HB  VAL A 247     118.161 111.211 101.971  1.00  0.89           H  
ATOM   3722 HG11 VAL A 247     120.513 110.816 101.416  1.00  0.89           H  
ATOM   3723 HG12 VAL A 247     119.535 110.533 100.002  1.00  0.89           H  
ATOM   3724 HG13 VAL A 247     120.465 112.028 100.154  1.00  0.89           H  
ATOM   3725 HG21 VAL A 247     119.893 112.457 103.183  1.00  0.89           H  
ATOM   3726 HG22 VAL A 247     119.846 113.756 101.995  1.00  0.89           H  
ATOM   3727 HG23 VAL A 247     118.462 113.464 103.035  1.00  0.89           H  
ATOM   3728  N   SER A 248     116.688 110.767  99.335  1.00  0.87           N  
ATOM   3729  CA  SER A 248     116.350 109.885  98.210  1.00  0.87           C  
ATOM   3730  C   SER A 248     115.469 110.540  97.133  1.00  0.87           C  
ATOM   3731  O   SER A 248     115.646 110.223  95.957  1.00  0.87           O  
ATOM   3732  CB  SER A 248     115.673 108.599  98.723  1.00  0.87           C  
ATOM   3733  OG  SER A 248     116.614 107.768  99.370  1.00  0.87           O  
ATOM   3734  H   SER A 248     116.411 110.436 100.251  1.00  0.87           H  
ATOM   3735  HA  SER A 248     117.286 109.609  97.720  1.00  0.87           H  
ATOM   3736  HB2 SER A 248     114.846 108.826  99.397  1.00  0.87           H  
ATOM   3737  HB3 SER A 248     115.254 108.026  97.895  1.00  0.87           H  
ATOM   3738  HG  SER A 248     116.772 108.125 100.249  1.00  0.87           H  
ATOM   3739  N   LEU A 249     114.572 111.455  97.545  1.00  0.88           N  
ATOM   3740  CA  LEU A 249     113.737 112.258  96.653  1.00  0.88           C  
ATOM   3741  C   LEU A 249     114.582 113.175  95.754  1.00  0.88           C  
ATOM   3742  O   LEU A 249     114.405 113.126  94.540  1.00  0.88           O  
ATOM   3743  CB  LEU A 249     112.688 113.042  97.477  1.00  0.88           C  
ATOM   3744  CG  LEU A 249     111.713 113.915  96.650  1.00  0.88           C  
ATOM   3745  CD1 LEU A 249     110.880 113.073  95.660  1.00  0.88           C  
ATOM   3746  CD2 LEU A 249     110.825 114.783  97.566  1.00  0.88           C  
ATOM   3747  H   LEU A 249     114.473 111.643  98.534  1.00  0.88           H  
ATOM   3748  HA  LEU A 249     113.206 111.558  96.006  1.00  0.88           H  
ATOM   3749  HB2 LEU A 249     112.107 112.341  98.077  1.00  0.88           H  
ATOM   3750  HB3 LEU A 249     113.210 113.679  98.193  1.00  0.88           H  
ATOM   3751  HG  LEU A 249     112.302 114.623  96.067  1.00  0.88           H  
ATOM   3752 HD11 LEU A 249     109.876 113.473  95.517  1.00  0.88           H  
ATOM   3753 HD12 LEU A 249     111.356 113.049  94.680  1.00  0.88           H  
ATOM   3754 HD13 LEU A 249     110.775 112.041  95.995  1.00  0.88           H  
ATOM   3755 HD21 LEU A 249     109.771 114.512  97.504  1.00  0.88           H  
ATOM   3756 HD22 LEU A 249     111.111 114.697  98.615  1.00  0.88           H  
ATOM   3757 HD23 LEU A 249     110.905 115.837  97.299  1.00  0.88           H  
ATOM   3758  N   TYR A 250     115.492 113.960  96.359  1.00  0.87           N  
ATOM   3759  CA  TYR A 250     116.383 114.888  95.661  1.00  0.87           C  
ATOM   3760  C   TYR A 250     117.359 114.172  94.713  1.00  0.87           C  
ATOM   3761  O   TYR A 250     117.325 114.448  93.517  1.00  0.87           O  
ATOM   3762  CB  TYR A 250     117.110 115.790  96.681  1.00  0.87           C  
ATOM   3763  CG  TYR A 250     118.028 116.857  96.092  1.00  0.87           C  
ATOM   3764  CD1 TYR A 250     117.481 118.051  95.576  1.00  0.87           C  
ATOM   3765  CD2 TYR A 250     119.430 116.677  96.079  1.00  0.87           C  
ATOM   3766  CE1 TYR A 250     118.323 119.060  95.069  1.00  0.87           C  
ATOM   3767  CE2 TYR A 250     120.273 117.690  95.576  1.00  0.87           C  
ATOM   3768  CZ  TYR A 250     119.721 118.888  95.078  1.00  0.87           C  
ATOM   3769  OH  TYR A 250     120.523 119.891  94.609  1.00  0.87           O  
ATOM   3770  H   TYR A 250     115.586 113.925  97.365  1.00  0.87           H  
ATOM   3771  HA  TYR A 250     115.750 115.535  95.050  1.00  0.87           H  
ATOM   3772  HB2 TYR A 250     116.366 116.299  97.296  1.00  0.87           H  
ATOM   3773  HB3 TYR A 250     117.689 115.178  97.375  1.00  0.87           H  
ATOM   3774  HD1 TYR A 250     116.413 118.210  95.589  1.00  0.87           H  
ATOM   3775  HD2 TYR A 250     119.870 115.768  96.465  1.00  0.87           H  
ATOM   3776  HE1 TYR A 250     117.895 119.978  94.691  1.00  0.87           H  
ATOM   3777  HE2 TYR A 250     121.342 117.538  95.584  1.00  0.87           H  
ATOM   3778  HH  TYR A 250     121.460 119.805  94.823  1.00  0.87           H  
ATOM   3779  N   TYR A 251     118.186 113.260  95.254  1.00  0.87           N  
ATOM   3780  CA  TYR A 251     119.207 112.521  94.505  1.00  0.87           C  
ATOM   3781  C   TYR A 251     118.638 111.615  93.395  1.00  0.87           C  
ATOM   3782  O   TYR A 251     119.212 111.593  92.307  1.00  0.87           O  
ATOM   3783  CB  TYR A 251     120.108 111.736  95.483  1.00  0.87           C  
ATOM   3784  CG  TYR A 251     121.147 112.580  96.210  1.00  0.87           C  
ATOM   3785  CD1 TYR A 251     120.911 113.033  97.523  1.00  0.87           C  
ATOM   3786  CD2 TYR A 251     122.370 112.905  95.583  1.00  0.87           C  
ATOM   3787  CE1 TYR A 251     121.868 113.809  98.200  1.00  0.87           C  
ATOM   3788  CE2 TYR A 251     123.329 113.689  96.256  1.00  0.87           C  
ATOM   3789  CZ  TYR A 251     123.072 114.147  97.563  1.00  0.87           C  
ATOM   3790  OH  TYR A 251     123.972 114.925  98.225  1.00  0.87           O  
ATOM   3791  H   TYR A 251     118.134 113.069  96.246  1.00  0.87           H  
ATOM   3792  HA  TYR A 251     119.832 113.268  94.011  1.00  0.87           H  
ATOM   3793  HB2 TYR A 251     119.505 111.179  96.202  1.00  0.87           H  
ATOM   3794  HB3 TYR A 251     120.666 110.979  94.934  1.00  0.87           H  
ATOM   3795  HD1 TYR A 251     119.999 112.786  98.031  1.00  0.87           H  
ATOM   3796  HD2 TYR A 251     122.587 112.552  94.587  1.00  0.87           H  
ATOM   3797  HE1 TYR A 251     121.675 114.154  99.205  1.00  0.87           H  
ATOM   3798  HE2 TYR A 251     124.262 113.927  95.764  1.00  0.87           H  
ATOM   3799  HH  TYR A 251     124.555 115.432  97.628  1.00  0.87           H  
ATOM   3800  N   GLY A 252     117.515 110.922  93.655  1.00  0.93           N  
ATOM   3801  CA  GLY A 252     116.894 109.998  92.700  1.00  0.93           C  
ATOM   3802  C   GLY A 252     116.301 110.722  91.479  1.00  0.93           C  
ATOM   3803  O   GLY A 252     116.376 110.195  90.369  1.00  0.93           O  
ATOM   3804  H   GLY A 252     117.077 110.999  94.563  1.00  0.93           H  
ATOM   3805  HA2 GLY A 252     117.627 109.258  92.372  1.00  0.93           H  
ATOM   3806  HA3 GLY A 252     116.097 109.454  93.206  1.00  0.93           H  
ATOM   3807  N   THR A 253     115.748 111.930  91.676  1.00  0.90           N  
ATOM   3808  CA  THR A 253     115.175 112.756  90.611  1.00  0.90           C  
ATOM   3809  C   THR A 253     116.225 113.603  89.870  1.00  0.90           C  
ATOM   3810  O   THR A 253     116.054 113.814  88.670  1.00  0.90           O  
ATOM   3811  CB  THR A 253     114.093 113.708  91.159  1.00  0.90           C  
ATOM   3812  CG2 THR A 253     112.850 112.942  91.632  1.00  0.90           C  
ATOM   3813  OG1 THR A 253     114.569 114.556  92.183  1.00  0.90           O  
ATOM   3814  H   THR A 253     115.724 112.322  92.607  1.00  0.90           H  
ATOM   3815  HA  THR A 253     114.704 112.103  89.872  1.00  0.90           H  
ATOM   3816  HB  THR A 253     113.806 114.387  90.369  1.00  0.90           H  
ATOM   3817  HG1 THR A 253     114.592 114.061  93.009  1.00  0.90           H  
ATOM   3818 HG21 THR A 253     112.071 113.621  91.963  1.00  0.90           H  
ATOM   3819 HG22 THR A 253     112.430 112.349  90.819  1.00  0.90           H  
ATOM   3820 HG23 THR A 253     113.073 112.260  92.452  1.00  0.90           H  
ATOM   3821  N   VAL A 254     117.303 114.017  90.558  1.00  0.90           N  
ATOM   3822  CA  VAL A 254     118.498 114.631  89.970  1.00  0.90           C  
ATOM   3823  C   VAL A 254     119.185 113.680  88.967  1.00  0.90           C  
ATOM   3824  O   VAL A 254     119.502 114.102  87.855  1.00  0.90           O  
ATOM   3825  CB  VAL A 254     119.483 115.081  91.097  1.00  0.90           C  
ATOM   3826  CG1 VAL A 254     120.984 115.179  90.752  1.00  0.90           C  
ATOM   3827  CG2 VAL A 254     119.014 116.417  91.703  1.00  0.90           C  
ATOM   3828  H   VAL A 254     117.346 113.844  91.554  1.00  0.90           H  
ATOM   3829  HA  VAL A 254     118.174 115.513  89.413  1.00  0.90           H  
ATOM   3830  HB  VAL A 254     119.419 114.339  91.893  1.00  0.90           H  
ATOM   3831 HG11 VAL A 254     121.556 115.517  91.617  1.00  0.90           H  
ATOM   3832 HG12 VAL A 254     121.410 114.219  90.457  1.00  0.90           H  
ATOM   3833 HG13 VAL A 254     121.162 115.894  89.952  1.00  0.90           H  
ATOM   3834 HG21 VAL A 254     119.572 116.665  92.607  1.00  0.90           H  
ATOM   3835 HG22 VAL A 254     119.142 117.238  90.998  1.00  0.90           H  
ATOM   3836 HG23 VAL A 254     117.958 116.392  91.974  1.00  0.90           H  
ATOM   3837  N   MET A 255     119.325 112.401  89.359  1.00  0.85           N  
ATOM   3838  CA  MET A 255     119.844 111.320  88.524  1.00  0.85           C  
ATOM   3839  C   MET A 255     118.960 111.030  87.296  1.00  0.85           C  
ATOM   3840  O   MET A 255     119.487 110.875  86.195  1.00  0.85           O  
ATOM   3841  CB  MET A 255     120.028 110.059  89.393  1.00  0.85           C  
ATOM   3842  CG  MET A 255     120.883 108.959  88.745  1.00  0.85           C  
ATOM   3843  SD  MET A 255     120.905 107.392  89.652  1.00  0.85           S  
ATOM   3844  CE  MET A 255     122.175 106.523  88.695  1.00  0.85           C  
ATOM   3845  H   MET A 255     119.039 112.139  90.293  1.00  0.85           H  
ATOM   3846  HA  MET A 255     120.822 111.647  88.176  1.00  0.85           H  
ATOM   3847  HB2 MET A 255     120.508 110.345  90.327  1.00  0.85           H  
ATOM   3848  HB3 MET A 255     119.057 109.651  89.679  1.00  0.85           H  
ATOM   3849  HG2 MET A 255     120.545 108.746  87.731  1.00  0.85           H  
ATOM   3850  HG3 MET A 255     121.913 109.309  88.671  1.00  0.85           H  
ATOM   3851  HE1 MET A 255     122.333 105.525  89.103  1.00  0.85           H  
ATOM   3852  HE2 MET A 255     121.867 106.428  87.654  1.00  0.85           H  
ATOM   3853  HE3 MET A 255     123.120 107.065  88.731  1.00  0.85           H  
ATOM   3854  N   GLY A 256     117.634 110.985  87.515  1.00  0.92           N  
ATOM   3855  CA  GLY A 256     116.635 110.657  86.500  1.00  0.92           C  
ATOM   3856  C   GLY A 256     116.376 111.798  85.501  1.00  0.92           C  
ATOM   3857  O   GLY A 256     115.759 111.540  84.470  1.00  0.92           O  
ATOM   3858  H   GLY A 256     117.291 111.129  88.455  1.00  0.92           H  
ATOM   3859  HA2 GLY A 256     116.936 109.760  85.958  1.00  0.92           H  
ATOM   3860  HA3 GLY A 256     115.698 110.422  87.005  1.00  0.92           H  
ATOM   3861  N   THR A 257     116.834 113.030  85.784  1.00  0.87           N  
ATOM   3862  CA  THR A 257     116.670 114.197  84.914  1.00  0.87           C  
ATOM   3863  C   THR A 257     117.924 114.431  84.053  1.00  0.87           C  
ATOM   3864  O   THR A 257     117.785 114.593  82.840  1.00  0.87           O  
ATOM   3865  CB  THR A 257     116.393 115.481  85.744  1.00  0.87           C  
ATOM   3866  CG2 THR A 257     116.345 116.808  84.962  1.00  0.87           C  
ATOM   3867  OG1 THR A 257     115.145 115.328  86.386  1.00  0.87           O  
ATOM   3868  H   THR A 257     117.324 113.187  86.654  1.00  0.87           H  
ATOM   3869  HA  THR A 257     115.824 114.046  84.239  1.00  0.87           H  
ATOM   3870  HB  THR A 257     117.144 115.575  86.530  1.00  0.87           H  
ATOM   3871  HG1 THR A 257     115.237 114.640  87.054  1.00  0.87           H  
ATOM   3872 HG21 THR A 257     116.077 117.630  85.624  1.00  0.87           H  
ATOM   3873 HG22 THR A 257     117.309 117.065  84.523  1.00  0.87           H  
ATOM   3874 HG23 THR A 257     115.606 116.773  84.161  1.00  0.87           H  
ATOM   3875  N   TYR A 258     119.111 114.465  84.684  1.00  0.82           N  
ATOM   3876  CA  TYR A 258     120.356 114.883  84.032  1.00  0.82           C  
ATOM   3877  C   TYR A 258     121.051 113.791  83.206  1.00  0.82           C  
ATOM   3878  O   TYR A 258     121.743 114.149  82.253  1.00  0.82           O  
ATOM   3879  CB  TYR A 258     121.334 115.457  85.079  1.00  0.82           C  
ATOM   3880  CG  TYR A 258     120.864 116.748  85.740  1.00  0.82           C  
ATOM   3881  CD1 TYR A 258     120.445 117.849  84.959  1.00  0.82           C  
ATOM   3882  CD2 TYR A 258     120.852 116.857  87.144  1.00  0.82           C  
ATOM   3883  CE1 TYR A 258     119.982 119.027  85.576  1.00  0.82           C  
ATOM   3884  CE2 TYR A 258     120.392 118.034  87.765  1.00  0.82           C  
ATOM   3885  CZ  TYR A 258     119.948 119.116  86.981  1.00  0.82           C  
ATOM   3886  OH  TYR A 258     119.448 120.233  87.587  1.00  0.82           O  
ATOM   3887  H   TYR A 258     119.159 114.316  85.684  1.00  0.82           H  
ATOM   3888  HA  TYR A 258     120.112 115.678  83.325  1.00  0.82           H  
ATOM   3889  HB2 TYR A 258     121.551 114.703  85.838  1.00  0.82           H  
ATOM   3890  HB3 TYR A 258     122.290 115.680  84.602  1.00  0.82           H  
ATOM   3891  HD1 TYR A 258     120.461 117.802  83.880  1.00  0.82           H  
ATOM   3892  HD2 TYR A 258     121.185 116.029  87.749  1.00  0.82           H  
ATOM   3893  HE1 TYR A 258     119.641 119.849  84.962  1.00  0.82           H  
ATOM   3894  HE2 TYR A 258     120.366 118.099  88.843  1.00  0.82           H  
ATOM   3895  HH  TYR A 258     119.249 120.934  86.954  1.00  0.82           H  
ATOM   3896  N   PHE A 259     120.880 112.506  83.564  1.00  0.80           N  
ATOM   3897  CA  PHE A 259     121.597 111.389  82.928  1.00  0.80           C  
ATOM   3898  C   PHE A 259     120.698 110.626  81.940  1.00  0.80           C  
ATOM   3899  O   PHE A 259     120.815 109.410  81.791  1.00  0.80           O  
ATOM   3900  CB  PHE A 259     122.254 110.508  84.011  1.00  0.80           C  
ATOM   3901  CG  PHE A 259     123.054 111.290  85.050  1.00  0.80           C  
ATOM   3902  CD1 PHE A 259     124.023 112.246  84.671  1.00  0.80           C  
ATOM   3903  CD2 PHE A 259     122.848 111.042  86.420  1.00  0.80           C  
ATOM   3904  CE1 PHE A 259     124.687 112.984  85.642  1.00  0.80           C  
ATOM   3905  CE2 PHE A 259     123.526 111.782  87.379  1.00  0.80           C  
ATOM   3906  CZ  PHE A 259     124.428 112.762  86.990  1.00  0.80           C  
ATOM   3907  H   PHE A 259     120.293 112.274  84.354  1.00  0.80           H  
ATOM   3908  HA  PHE A 259     122.410 111.772  82.311  1.00  0.80           H  
ATOM   3909  HB2 PHE A 259     121.479 109.932  84.519  1.00  0.80           H  
ATOM   3910  HB3 PHE A 259     122.913 109.775  83.543  1.00  0.80           H  
ATOM   3911  HD1 PHE A 259     124.232 112.437  83.629  1.00  0.80           H  
ATOM   3912  HD2 PHE A 259     122.133 110.294  86.716  1.00  0.80           H  
ATOM   3913  HE1 PHE A 259     125.409 113.731  85.345  1.00  0.80           H  
ATOM   3914  HE2 PHE A 259     123.343 111.605  88.429  1.00  0.80           H  
ATOM   3915  HZ  PHE A 259     124.941 113.344  87.741  1.00  0.80           H  
ATOM   3916  N   ARG A 260     119.838 111.395  81.257  1.00  0.75           N  
ATOM   3917  CA  ARG A 260     118.993 110.995  80.139  1.00  0.75           C  
ATOM   3918  C   ARG A 260     119.766 111.300  78.839  1.00  0.75           C  
ATOM   3919  O   ARG A 260     120.285 112.413  78.723  1.00  0.75           O  
ATOM   3920  CB  ARG A 260     117.718 111.869  80.205  1.00  0.75           C  
ATOM   3921  CG  ARG A 260     116.877 111.607  81.472  1.00  0.75           C  
ATOM   3922  CD  ARG A 260     115.812 110.507  81.308  1.00  0.75           C  
ATOM   3923  NE  ARG A 260     114.598 111.012  80.640  1.00  0.75           N  
ATOM   3924  CZ  ARG A 260     113.756 110.392  79.796  1.00  0.75           C  
ATOM   3925  NH1 ARG A 260     113.968 109.147  79.346  1.00  0.75           N1+
ATOM   3926  NH2 ARG A 260     112.659 111.049  79.404  1.00  0.75           N1+
ATOM   3927  H   ARG A 260     119.834 112.386  81.456  1.00  0.75           H  
ATOM   3928  HA  ARG A 260     118.716 109.947  80.237  1.00  0.75           H  
ATOM   3929  HB2 ARG A 260     117.997 112.925  80.187  1.00  0.75           H  
ATOM   3930  HB3 ARG A 260     117.107 111.714  79.314  1.00  0.75           H  
ATOM   3931  HG2 ARG A 260     117.482 111.431  82.361  1.00  0.75           H  
ATOM   3932  HG3 ARG A 260     116.360 112.546  81.680  1.00  0.75           H  
ATOM   3933  HD2 ARG A 260     116.233 109.743  80.654  1.00  0.75           H  
ATOM   3934  HD3 ARG A 260     115.589 110.010  82.252  1.00  0.75           H  
ATOM   3935  HE  ARG A 260     114.304 111.924  80.975  1.00  0.75           H  
ATOM   3936 HH11 ARG A 260     114.789 108.640  79.644  1.00  0.75           H  
ATOM   3937 HH12 ARG A 260     113.312 108.707  78.718  1.00  0.75           H  
ATOM   3938 HH21 ARG A 260     112.503 111.996  79.734  1.00  0.75           H  
ATOM   3939 HH22 ARG A 260     112.014 110.642  78.743  1.00  0.75           H  
ATOM   3940  N   PRO A 261     119.815 110.354  77.868  1.00  0.86           N  
ATOM   3941  CA  PRO A 261     120.231 110.673  76.485  1.00  0.86           C  
ATOM   3942  C   PRO A 261     119.390 111.810  75.876  1.00  0.86           C  
ATOM   3943  O   PRO A 261     118.177 111.840  76.089  1.00  0.86           O  
ATOM   3944  CB  PRO A 261     120.037 109.351  75.718  1.00  0.86           C  
ATOM   3945  CG  PRO A 261     120.039 108.270  76.785  1.00  0.86           C  
ATOM   3946  CD  PRO A 261     119.400 108.957  77.984  1.00  0.86           C  
ATOM   3947  HA  PRO A 261     121.289 110.940  76.505  1.00  0.86           H  
ATOM   3948  HB2 PRO A 261     119.081 109.343  75.193  1.00  0.86           H  
ATOM   3949  HB3 PRO A 261     120.812 109.187  74.968  1.00  0.86           H  
ATOM   3950  HG2 PRO A 261     119.525 107.358  76.481  1.00  0.86           H  
ATOM   3951  HG3 PRO A 261     121.070 108.008  77.028  1.00  0.86           H  
ATOM   3952  HD2 PRO A 261     118.311 108.906  77.929  1.00  0.86           H  
ATOM   3953  HD3 PRO A 261     119.729 108.487  78.911  1.00  0.86           H  
ATOM   3954  N   LEU A 262     120.054 112.737  75.166  1.00  0.84           N  
ATOM   3955  CA  LEU A 262     119.447 113.948  74.596  1.00  0.84           C  
ATOM   3956  C   LEU A 262     118.307 113.683  73.591  1.00  0.84           C  
ATOM   3957  O   LEU A 262     117.445 114.546  73.434  1.00  0.84           O  
ATOM   3958  CB  LEU A 262     120.552 114.820  73.958  1.00  0.84           C  
ATOM   3959  CG  LEU A 262     121.535 115.444  74.977  1.00  0.84           C  
ATOM   3960  CD1 LEU A 262     122.766 116.047  74.272  1.00  0.84           C  
ATOM   3961  CD2 LEU A 262     120.841 116.456  75.914  1.00  0.84           C  
ATOM   3962  H   LEU A 262     121.052 112.646  75.045  1.00  0.84           H  
ATOM   3963  HA  LEU A 262     118.995 114.496  75.424  1.00  0.84           H  
ATOM   3964  HB2 LEU A 262     121.102 114.208  73.241  1.00  0.84           H  
ATOM   3965  HB3 LEU A 262     120.105 115.627  73.375  1.00  0.84           H  
ATOM   3966  HG  LEU A 262     121.916 114.635  75.602  1.00  0.84           H  
ATOM   3967 HD11 LEU A 262     123.688 115.724  74.759  1.00  0.84           H  
ATOM   3968 HD12 LEU A 262     122.833 115.739  73.229  1.00  0.84           H  
ATOM   3969 HD13 LEU A 262     122.761 117.135  74.280  1.00  0.84           H  
ATOM   3970 HD21 LEU A 262     121.376 117.402  75.990  1.00  0.84           H  
ATOM   3971 HD22 LEU A 262     119.829 116.696  75.585  1.00  0.84           H  
ATOM   3972 HD23 LEU A 262     120.767 116.051  76.923  1.00  0.84           H  
ATOM   3973  N   THR A 263     118.290 112.490  72.974  1.00  0.81           N  
ATOM   3974  CA  THR A 263     117.224 112.000  72.099  1.00  0.81           C  
ATOM   3975  C   THR A 263     115.929 111.599  72.849  1.00  0.81           C  
ATOM   3976  O   THR A 263     114.903 111.444  72.188  1.00  0.81           O  
ATOM   3977  CB  THR A 263     117.715 110.759  71.301  1.00  0.81           C  
ATOM   3978  CG2 THR A 263     118.973 111.031  70.461  1.00  0.81           C  
ATOM   3979  OG1 THR A 263     117.965 109.645  72.143  1.00  0.81           O  
ATOM   3980  H   THR A 263     119.031 111.829  73.163  1.00  0.81           H  
ATOM   3981  HA  THR A 263     116.968 112.790  71.392  1.00  0.81           H  
ATOM   3982  HB  THR A 263     116.926 110.457  70.610  1.00  0.81           H  
ATOM   3983  HG1 THR A 263     117.136 109.362  72.539  1.00  0.81           H  
ATOM   3984 HG21 THR A 263     119.238 110.160  69.862  1.00  0.81           H  
ATOM   3985 HG22 THR A 263     118.812 111.864  69.776  1.00  0.81           H  
ATOM   3986 HG23 THR A 263     119.834 111.274  71.085  1.00  0.81           H  
ATOM   3987  N   ASN A 264     115.986 111.429  74.184  1.00  0.80           N  
ATOM   3988  CA  ASN A 264     114.868 110.957  75.010  1.00  0.80           C  
ATOM   3989  C   ASN A 264     114.246 112.055  75.892  1.00  0.80           C  
ATOM   3990  O   ASN A 264     113.148 111.818  76.396  1.00  0.80           O  
ATOM   3991  CB  ASN A 264     115.326 109.784  75.914  1.00  0.80           C  
ATOM   3992  CG  ASN A 264     115.867 108.557  75.173  1.00  0.80           C  
ATOM   3993  ND2 ASN A 264     115.172 108.100  74.128  1.00  0.80           N  
ATOM   3994  OD1 ASN A 264     116.893 108.005  75.557  1.00  0.80           O  
ATOM   3995  H   ASN A 264     116.861 111.580  74.670  1.00  0.80           H  
ATOM   3996  HA  ASN A 264     114.053 110.598  74.378  1.00  0.80           H  
ATOM   3997  HB2 ASN A 264     116.081 110.127  76.624  1.00  0.80           H  
ATOM   3998  HB3 ASN A 264     114.484 109.434  76.511  1.00  0.80           H  
ATOM   3999 HD21 ASN A 264     114.322 108.559  73.832  1.00  0.80           H  
ATOM   4000 HD22 ASN A 264     115.490 107.280  73.632  1.00  0.80           H  
ATOM   4001  N   TYR A 265     114.922 113.204  76.087  1.00  0.80           N  
ATOM   4002  CA  TYR A 265     114.481 114.273  76.995  1.00  0.80           C  
ATOM   4003  C   TYR A 265     113.127 114.888  76.577  1.00  0.80           C  
ATOM   4004  O   TYR A 265     112.930 115.184  75.398  1.00  0.80           O  
ATOM   4005  CB  TYR A 265     115.588 115.340  77.119  1.00  0.80           C  
ATOM   4006  CG  TYR A 265     115.408 116.313  78.275  1.00  0.80           C  
ATOM   4007  CD1 TYR A 265     115.851 115.952  79.566  1.00  0.80           C  
ATOM   4008  CD2 TYR A 265     114.811 117.576  78.073  1.00  0.80           C  
ATOM   4009  CE1 TYR A 265     115.717 116.853  80.640  1.00  0.80           C  
ATOM   4010  CE2 TYR A 265     114.664 118.472  79.151  1.00  0.80           C  
ATOM   4011  CZ  TYR A 265     115.120 118.112  80.435  1.00  0.80           C  
ATOM   4012  OH  TYR A 265     114.980 118.975  81.483  1.00  0.80           O  
ATOM   4013  H   TYR A 265     115.813 113.341  75.631  1.00  0.80           H  
ATOM   4014  HA  TYR A 265     114.358 113.811  77.976  1.00  0.80           H  
ATOM   4015  HB2 TYR A 265     116.547 114.842  77.272  1.00  0.80           H  
ATOM   4016  HB3 TYR A 265     115.692 115.893  76.185  1.00  0.80           H  
ATOM   4017  HD1 TYR A 265     116.304 114.987  79.736  1.00  0.80           H  
ATOM   4018  HD2 TYR A 265     114.463 117.860  77.090  1.00  0.80           H  
ATOM   4019  HE1 TYR A 265     116.067 116.572  81.623  1.00  0.80           H  
ATOM   4020  HE2 TYR A 265     114.205 119.436  78.987  1.00  0.80           H  
ATOM   4021  HH  TYR A 265     114.551 119.800  81.245  1.00  0.80           H  
ATOM   4022  N   SER A 266     112.225 115.034  77.560  1.00  0.73           N  
ATOM   4023  CA  SER A 266     110.817 115.397  77.383  1.00  0.73           C  
ATOM   4024  C   SER A 266     110.324 116.292  78.540  1.00  0.73           C  
ATOM   4025  O   SER A 266     111.096 116.623  79.441  1.00  0.73           O  
ATOM   4026  CB  SER A 266     109.989 114.095  77.255  1.00  0.73           C  
ATOM   4027  OG  SER A 266     110.094 113.566  75.950  1.00  0.73           O  
ATOM   4028  H   SER A 266     112.491 114.803  78.511  1.00  0.73           H  
ATOM   4029  HA  SER A 266     110.698 115.995  76.477  1.00  0.73           H  
ATOM   4030  HB2 SER A 266     110.311 113.348  77.983  1.00  0.73           H  
ATOM   4031  HB3 SER A 266     108.929 114.270  77.437  1.00  0.73           H  
ATOM   4032  HG  SER A 266     111.006 113.302  75.801  1.00  0.73           H  
ATOM   4033  N   LEU A 267     109.040 116.688  78.484  1.00  0.69           N  
ATOM   4034  CA  LEU A 267     108.396 117.576  79.459  1.00  0.69           C  
ATOM   4035  C   LEU A 267     108.097 116.931  80.827  1.00  0.69           C  
ATOM   4036  O   LEU A 267     107.871 117.680  81.777  1.00  0.69           O  
ATOM   4037  CB  LEU A 267     107.109 118.175  78.850  1.00  0.69           C  
ATOM   4038  CG  LEU A 267     107.341 119.108  77.639  1.00  0.69           C  
ATOM   4039  CD1 LEU A 267     105.997 119.534  77.011  1.00  0.69           C  
ATOM   4040  CD2 LEU A 267     108.231 120.322  77.986  1.00  0.69           C  
ATOM   4041  H   LEU A 267     108.464 116.398  77.706  1.00  0.69           H  
ATOM   4042  HA  LEU A 267     109.092 118.390  79.669  1.00  0.69           H  
ATOM   4043  HB2 LEU A 267     106.445 117.358  78.559  1.00  0.69           H  
ATOM   4044  HB3 LEU A 267     106.568 118.739  79.612  1.00  0.69           H  
ATOM   4045  HG  LEU A 267     107.866 118.533  76.874  1.00  0.69           H  
ATOM   4046 HD11 LEU A 267     105.975 119.298  75.947  1.00  0.69           H  
ATOM   4047 HD12 LEU A 267     105.149 119.024  77.470  1.00  0.69           H  
ATOM   4048 HD13 LEU A 267     105.807 120.603  77.109  1.00  0.69           H  
ATOM   4049 HD21 LEU A 267     107.888 121.245  77.516  1.00  0.69           H  
ATOM   4050 HD22 LEU A 267     108.268 120.508  79.060  1.00  0.69           H  
ATOM   4051 HD23 LEU A 267     109.254 120.159  77.648  1.00  0.69           H  
ATOM   4052  N   LYS A 268     108.140 115.589  80.943  1.00  0.72           N  
ATOM   4053  CA  LYS A 268     108.088 114.894  82.238  1.00  0.72           C  
ATOM   4054  C   LYS A 268     109.323 115.207  83.105  1.00  0.72           C  
ATOM   4055  O   LYS A 268     109.184 115.333  84.319  1.00  0.72           O  
ATOM   4056  CB  LYS A 268     107.896 113.374  82.030  1.00  0.72           C  
ATOM   4057  CG  LYS A 268     107.804 112.569  83.345  1.00  0.72           C  
ATOM   4058  CD  LYS A 268     107.580 111.067  83.134  1.00  0.72           C  
ATOM   4059  CE  LYS A 268     107.568 110.299  84.468  1.00  0.72           C  
ATOM   4060  NZ  LYS A 268     107.405 108.848  84.267  1.00  0.72           N1+
ATOM   4061  H   LYS A 268     108.321 115.021  80.129  1.00  0.72           H  
ATOM   4062  HA  LYS A 268     107.212 115.266  82.773  1.00  0.72           H  
ATOM   4063  HB2 LYS A 268     106.987 113.208  81.451  1.00  0.72           H  
ATOM   4064  HB3 LYS A 268     108.717 112.983  81.427  1.00  0.72           H  
ATOM   4065  HG2 LYS A 268     108.722 112.689  83.920  1.00  0.72           H  
ATOM   4066  HG3 LYS A 268     107.002 112.975  83.962  1.00  0.72           H  
ATOM   4067  HD2 LYS A 268     106.637 110.915  82.606  1.00  0.72           H  
ATOM   4068  HD3 LYS A 268     108.365 110.676  82.484  1.00  0.72           H  
ATOM   4069  HE2 LYS A 268     108.501 110.467  85.008  1.00  0.72           H  
ATOM   4070  HE3 LYS A 268     106.759 110.659  85.104  1.00  0.72           H  
ATOM   4071  HZ1 LYS A 268     108.169 108.496  83.707  1.00  0.72           H  
ATOM   4072  HZ2 LYS A 268     107.403 108.381  85.162  1.00  0.72           H  
ATOM   4073  HZ3 LYS A 268     106.531 108.668  83.793  1.00  0.72           H  
ATOM   4074  N   ASP A 269     110.489 115.375  82.460  1.00  0.77           N  
ATOM   4075  CA  ASP A 269     111.731 115.819  83.093  1.00  0.77           C  
ATOM   4076  C   ASP A 269     111.657 117.267  83.596  1.00  0.77           C  
ATOM   4077  O   ASP A 269     112.240 117.545  84.639  1.00  0.77           O  
ATOM   4078  CB  ASP A 269     112.977 115.630  82.204  1.00  0.77           C  
ATOM   4079  CG  ASP A 269     113.087 114.224  81.609  1.00  0.77           C  
ATOM   4080  OD1 ASP A 269     113.291 113.284  82.407  1.00  0.77           O  
ATOM   4081  OD2 ASP A 269     112.845 114.084  80.390  1.00  0.77           O1-
ATOM   4082  H   ASP A 269     110.528 115.259  81.457  1.00  0.77           H  
ATOM   4083  HA  ASP A 269     111.872 115.192  83.976  1.00  0.77           H  
ATOM   4084  HB2 ASP A 269     112.975 116.362  81.395  1.00  0.77           H  
ATOM   4085  HB3 ASP A 269     113.878 115.810  82.792  1.00  0.77           H  
ATOM   4086  N   ALA A 270     110.910 118.141  82.895  1.00  0.79           N  
ATOM   4087  CA  ALA A 270     110.630 119.512  83.329  1.00  0.79           C  
ATOM   4088  C   ALA A 270     109.701 119.577  84.557  1.00  0.79           C  
ATOM   4089  O   ALA A 270     109.924 120.429  85.413  1.00  0.79           O  
ATOM   4090  CB  ALA A 270     110.068 120.331  82.158  1.00  0.79           C  
ATOM   4091  H   ALA A 270     110.457 117.838  82.045  1.00  0.79           H  
ATOM   4092  HA  ALA A 270     111.582 119.965  83.611  1.00  0.79           H  
ATOM   4093  HB1 ALA A 270     109.950 121.379  82.437  1.00  0.79           H  
ATOM   4094  HB2 ALA A 270     110.739 120.299  81.299  1.00  0.79           H  
ATOM   4095  HB3 ALA A 270     109.094 119.968  81.833  1.00  0.79           H  
ATOM   4096  N   VAL A 271     108.722 118.656  84.656  1.00  0.83           N  
ATOM   4097  CA  VAL A 271     107.858 118.480  85.832  1.00  0.83           C  
ATOM   4098  C   VAL A 271     108.648 117.990  87.063  1.00  0.83           C  
ATOM   4099  O   VAL A 271     108.413 118.484  88.167  1.00  0.83           O  
ATOM   4100  CB  VAL A 271     106.680 117.498  85.538  1.00  0.83           C  
ATOM   4101  CG1 VAL A 271     105.913 116.976  86.775  1.00  0.83           C  
ATOM   4102  CG2 VAL A 271     105.681 118.126  84.552  1.00  0.83           C  
ATOM   4103  H   VAL A 271     108.589 117.995  83.902  1.00  0.83           H  
ATOM   4104  HA  VAL A 271     107.437 119.456  86.081  1.00  0.83           H  
ATOM   4105  HB  VAL A 271     107.091 116.621  85.039  1.00  0.83           H  
ATOM   4106 HG11 VAL A 271     105.041 116.394  86.477  1.00  0.83           H  
ATOM   4107 HG12 VAL A 271     106.526 116.319  87.394  1.00  0.83           H  
ATOM   4108 HG13 VAL A 271     105.563 117.799  87.398  1.00  0.83           H  
ATOM   4109 HG21 VAL A 271     104.897 117.420  84.279  1.00  0.83           H  
ATOM   4110 HG22 VAL A 271     105.201 119.004  84.985  1.00  0.83           H  
ATOM   4111 HG23 VAL A 271     106.167 118.441  83.630  1.00  0.83           H  
ATOM   4112  N   ILE A 272     109.594 117.064  86.838  1.00  0.87           N  
ATOM   4113  CA  ILE A 272     110.530 116.577  87.848  1.00  0.87           C  
ATOM   4114  C   ILE A 272     111.516 117.679  88.299  1.00  0.87           C  
ATOM   4115  O   ILE A 272     111.780 117.778  89.497  1.00  0.87           O  
ATOM   4116  CB  ILE A 272     111.304 115.319  87.347  1.00  0.87           C  
ATOM   4117  CG1 ILE A 272     110.351 114.115  87.158  1.00  0.87           C  
ATOM   4118  CG2 ILE A 272     112.451 114.883  88.269  1.00  0.87           C  
ATOM   4119  CD1 ILE A 272     110.962 112.961  86.346  1.00  0.87           C  
ATOM   4120  H   ILE A 272     109.714 116.693  85.904  1.00  0.87           H  
ATOM   4121  HA  ILE A 272     109.946 116.285  88.724  1.00  0.87           H  
ATOM   4122  HB  ILE A 272     111.737 115.559  86.376  1.00  0.87           H  
ATOM   4123 HG12 ILE A 272     110.045 113.740  88.135  1.00  0.87           H  
ATOM   4124 HG13 ILE A 272     109.426 114.424  86.675  1.00  0.87           H  
ATOM   4125 HG21 ILE A 272     112.941 113.976  87.917  1.00  0.87           H  
ATOM   4126 HG22 ILE A 272     113.232 115.636  88.359  1.00  0.87           H  
ATOM   4127 HG23 ILE A 272     112.041 114.685  89.258  1.00  0.87           H  
ATOM   4128 HD11 ILE A 272     110.182 112.380  85.855  1.00  0.87           H  
ATOM   4129 HD12 ILE A 272     111.637 113.323  85.570  1.00  0.87           H  
ATOM   4130 HD13 ILE A 272     111.522 112.281  86.987  1.00  0.87           H  
ATOM   4131  N   THR A 273     111.991 118.514  87.354  1.00  0.86           N  
ATOM   4132  CA  THR A 273     112.856 119.667  87.619  1.00  0.86           C  
ATOM   4133  C   THR A 273     112.161 120.731  88.490  1.00  0.86           C  
ATOM   4134  O   THR A 273     112.774 121.175  89.457  1.00  0.86           O  
ATOM   4135  CB  THR A 273     113.385 120.349  86.328  1.00  0.86           C  
ATOM   4136  CG2 THR A 273     114.364 121.512  86.568  1.00  0.86           C  
ATOM   4137  OG1 THR A 273     114.086 119.412  85.540  1.00  0.86           O  
ATOM   4138  H   THR A 273     111.741 118.357  86.386  1.00  0.86           H  
ATOM   4139  HA  THR A 273     113.718 119.303  88.178  1.00  0.86           H  
ATOM   4140  HB  THR A 273     112.548 120.714  85.734  1.00  0.86           H  
ATOM   4141  HG1 THR A 273     113.480 118.715  85.264  1.00  0.86           H  
ATOM   4142 HG21 THR A 273     114.717 121.931  85.625  1.00  0.86           H  
ATOM   4143 HG22 THR A 273     113.901 122.321  87.127  1.00  0.86           H  
ATOM   4144 HG23 THR A 273     115.237 121.183  87.132  1.00  0.86           H  
ATOM   4145  N   VAL A 274     110.888 121.062  88.194  1.00  0.88           N  
ATOM   4146  CA  VAL A 274     110.036 121.926  89.025  1.00  0.88           C  
ATOM   4147  C   VAL A 274     109.922 121.429  90.480  1.00  0.88           C  
ATOM   4148  O   VAL A 274     110.003 122.251  91.391  1.00  0.88           O  
ATOM   4149  CB  VAL A 274     108.601 122.096  88.425  1.00  0.88           C  
ATOM   4150  CG1 VAL A 274     107.514 122.601  89.402  1.00  0.88           C  
ATOM   4151  CG2 VAL A 274     108.612 123.013  87.193  1.00  0.88           C  
ATOM   4152  H   VAL A 274     110.447 120.657  87.377  1.00  0.88           H  
ATOM   4153  HA  VAL A 274     110.511 122.908  89.059  1.00  0.88           H  
ATOM   4154  HB  VAL A 274     108.271 121.118  88.072  1.00  0.88           H  
ATOM   4155 HG11 VAL A 274     106.591 122.847  88.876  1.00  0.88           H  
ATOM   4156 HG12 VAL A 274     107.252 121.849  90.147  1.00  0.88           H  
ATOM   4157 HG13 VAL A 274     107.847 123.494  89.929  1.00  0.88           H  
ATOM   4158 HG21 VAL A 274     107.630 123.056  86.720  1.00  0.88           H  
ATOM   4159 HG22 VAL A 274     108.892 124.032  87.461  1.00  0.88           H  
ATOM   4160 HG23 VAL A 274     109.312 122.663  86.439  1.00  0.88           H  
ATOM   4161  N   MET A 275     109.779 120.103  90.659  1.00  0.86           N  
ATOM   4162  CA  MET A 275     109.685 119.454  91.962  1.00  0.86           C  
ATOM   4163  C   MET A 275     110.954 119.659  92.808  1.00  0.86           C  
ATOM   4164  O   MET A 275     110.869 120.386  93.791  1.00  0.86           O  
ATOM   4165  CB  MET A 275     109.233 117.984  91.801  1.00  0.86           C  
ATOM   4166  CG  MET A 275     108.807 117.266  93.101  1.00  0.86           C  
ATOM   4167  SD  MET A 275     110.090 116.816  94.311  1.00  0.86           S  
ATOM   4168  CE  MET A 275     111.091 115.694  93.307  1.00  0.86           C  
ATOM   4169  H   MET A 275     109.732 119.495  89.852  1.00  0.86           H  
ATOM   4170  HA  MET A 275     108.874 119.963  92.487  1.00  0.86           H  
ATOM   4171  HB2 MET A 275     108.380 117.960  91.121  1.00  0.86           H  
ATOM   4172  HB3 MET A 275     110.003 117.406  91.296  1.00  0.86           H  
ATOM   4173  HG2 MET A 275     108.067 117.877  93.620  1.00  0.86           H  
ATOM   4174  HG3 MET A 275     108.291 116.343  92.834  1.00  0.86           H  
ATOM   4175  HE1 MET A 275     111.932 115.315  93.886  1.00  0.86           H  
ATOM   4176  HE2 MET A 275     110.479 114.854  92.980  1.00  0.86           H  
ATOM   4177  HE3 MET A 275     111.497 116.195  92.429  1.00  0.86           H  
ATOM   4178  N   TYR A 276     112.097 119.044  92.444  1.00  0.87           N  
ATOM   4179  CA  TYR A 276     113.285 119.051  93.314  1.00  0.87           C  
ATOM   4180  C   TYR A 276     113.933 120.435  93.519  1.00  0.87           C  
ATOM   4181  O   TYR A 276     114.481 120.660  94.596  1.00  0.87           O  
ATOM   4182  CB  TYR A 276     114.304 117.960  92.914  1.00  0.87           C  
ATOM   4183  CG  TYR A 276     115.088 118.145  91.623  1.00  0.87           C  
ATOM   4184  CD1 TYR A 276     116.213 118.997  91.569  1.00  0.87           C  
ATOM   4185  CD2 TYR A 276     114.717 117.415  90.478  1.00  0.87           C  
ATOM   4186  CE1 TYR A 276     116.934 119.143  90.367  1.00  0.87           C  
ATOM   4187  CE2 TYR A 276     115.441 117.552  89.282  1.00  0.87           C  
ATOM   4188  CZ  TYR A 276     116.540 118.425  89.221  1.00  0.87           C  
ATOM   4189  OH  TYR A 276     117.214 118.567  88.046  1.00  0.87           O  
ATOM   4190  H   TYR A 276     112.139 118.486  91.602  1.00  0.87           H  
ATOM   4191  HA  TYR A 276     112.923 118.753  94.300  1.00  0.87           H  
ATOM   4192  HB2 TYR A 276     115.041 117.863  93.712  1.00  0.87           H  
ATOM   4193  HB3 TYR A 276     113.796 116.997  92.889  1.00  0.87           H  
ATOM   4194  HD1 TYR A 276     116.525 119.545  92.446  1.00  0.87           H  
ATOM   4195  HD2 TYR A 276     113.876 116.740  90.517  1.00  0.87           H  
ATOM   4196  HE1 TYR A 276     117.786 119.807  90.329  1.00  0.87           H  
ATOM   4197  HE2 TYR A 276     115.144 116.998  88.405  1.00  0.87           H  
ATOM   4198  HH  TYR A 276     117.973 119.155  88.106  1.00  0.87           H  
ATOM   4199  N   THR A 277     113.843 121.338  92.526  1.00  0.88           N  
ATOM   4200  CA  THR A 277     114.414 122.685  92.624  1.00  0.88           C  
ATOM   4201  C   THR A 277     113.600 123.639  93.528  1.00  0.88           C  
ATOM   4202  O   THR A 277     114.223 124.452  94.210  1.00  0.88           O  
ATOM   4203  CB  THR A 277     114.611 123.359  91.239  1.00  0.88           C  
ATOM   4204  CG2 THR A 277     115.519 122.546  90.299  1.00  0.88           C  
ATOM   4205  OG1 THR A 277     113.390 123.661  90.589  1.00  0.88           O  
ATOM   4206  H   THR A 277     113.378 121.100  91.660  1.00  0.88           H  
ATOM   4207  HA  THR A 277     115.406 122.583  93.066  1.00  0.88           H  
ATOM   4208  HB  THR A 277     115.096 124.322  91.401  1.00  0.88           H  
ATOM   4209  HG1 THR A 277     113.044 122.848  90.205  1.00  0.88           H  
ATOM   4210 HG21 THR A 277     115.626 123.036  89.330  1.00  0.88           H  
ATOM   4211 HG22 THR A 277     116.516 122.438  90.725  1.00  0.88           H  
ATOM   4212 HG23 THR A 277     115.146 121.540  90.119  1.00  0.88           H  
ATOM   4213  N   ALA A 278     112.259 123.521  93.546  1.00  0.91           N  
ATOM   4214  CA  ALA A 278     111.382 124.407  94.320  1.00  0.91           C  
ATOM   4215  C   ALA A 278     110.980 123.821  95.684  1.00  0.91           C  
ATOM   4216  O   ALA A 278     110.918 124.575  96.654  1.00  0.91           O  
ATOM   4217  CB  ALA A 278     110.127 124.738  93.497  1.00  0.91           C  
ATOM   4218  H   ALA A 278     111.804 122.833  92.961  1.00  0.91           H  
ATOM   4219  HA  ALA A 278     111.894 125.353  94.508  1.00  0.91           H  
ATOM   4220  HB1 ALA A 278     109.524 125.501  93.992  1.00  0.91           H  
ATOM   4221  HB2 ALA A 278     110.392 125.120  92.511  1.00  0.91           H  
ATOM   4222  HB3 ALA A 278     109.492 123.862  93.358  1.00  0.91           H  
ATOM   4223  N   VAL A 279     110.702 122.506  95.737  1.00  0.91           N  
ATOM   4224  CA  VAL A 279     110.144 121.835  96.914  1.00  0.91           C  
ATOM   4225  C   VAL A 279     111.217 121.406  97.933  1.00  0.91           C  
ATOM   4226  O   VAL A 279     110.934 121.481  99.127  1.00  0.91           O  
ATOM   4227  CB  VAL A 279     109.285 120.589  96.529  1.00  0.91           C  
ATOM   4228  CG1 VAL A 279     108.732 119.786  97.723  1.00  0.91           C  
ATOM   4229  CG2 VAL A 279     108.122 120.975  95.596  1.00  0.91           C  
ATOM   4230  H   VAL A 279     110.788 121.938  94.903  1.00  0.91           H  
ATOM   4231  HA  VAL A 279     109.481 122.538  97.423  1.00  0.91           H  
ATOM   4232  HB  VAL A 279     109.919 119.889  95.987  1.00  0.91           H  
ATOM   4233 HG11 VAL A 279     108.046 119.006  97.391  1.00  0.91           H  
ATOM   4234 HG12 VAL A 279     109.531 119.282  98.266  1.00  0.91           H  
ATOM   4235 HG13 VAL A 279     108.194 120.426  98.423  1.00  0.91           H  
ATOM   4236 HG21 VAL A 279     107.539 120.100  95.308  1.00  0.91           H  
ATOM   4237 HG22 VAL A 279     107.446 121.681  96.080  1.00  0.91           H  
ATOM   4238 HG23 VAL A 279     108.476 121.438  94.674  1.00  0.91           H  
ATOM   4239  N   THR A 280     112.415 120.975  97.488  1.00  0.88           N  
ATOM   4240  CA  THR A 280     113.461 120.509  98.414  1.00  0.88           C  
ATOM   4241  C   THR A 280     114.030 121.600  99.361  1.00  0.88           C  
ATOM   4242  O   THR A 280     114.147 121.301 100.549  1.00  0.88           O  
ATOM   4243  CB  THR A 280     114.625 119.731  97.738  1.00  0.88           C  
ATOM   4244  CG2 THR A 280     115.646 119.114  98.713  1.00  0.88           C  
ATOM   4245  OG1 THR A 280     114.091 118.684  96.951  1.00  0.88           O  
ATOM   4246  H   THR A 280     112.622 120.955  96.499  1.00  0.88           H  
ATOM   4247  HA  THR A 280     112.967 119.783  99.065  1.00  0.88           H  
ATOM   4248  HB  THR A 280     115.174 120.384  97.064  1.00  0.88           H  
ATOM   4249  HG1 THR A 280     113.611 119.074  96.217  1.00  0.88           H  
ATOM   4250 HG21 THR A 280     116.382 118.510  98.183  1.00  0.88           H  
ATOM   4251 HG22 THR A 280     116.205 119.876  99.254  1.00  0.88           H  
ATOM   4252 HG23 THR A 280     115.158 118.472  99.447  1.00  0.88           H  
ATOM   4253  N   PRO A 281     114.241 122.859  98.895  1.00  0.90           N  
ATOM   4254  CA  PRO A 281     114.518 124.006  99.788  1.00  0.90           C  
ATOM   4255  C   PRO A 281     113.421 124.342 100.813  1.00  0.90           C  
ATOM   4256  O   PRO A 281     113.761 124.876 101.867  1.00  0.90           O  
ATOM   4257  CB  PRO A 281     114.748 125.186  98.830  1.00  0.90           C  
ATOM   4258  CG  PRO A 281     115.221 124.531  97.551  1.00  0.90           C  
ATOM   4259  CD  PRO A 281     114.383 123.265  97.495  1.00  0.90           C  
ATOM   4260  HA  PRO A 281     115.447 123.787 100.318  1.00  0.90           H  
ATOM   4261  HB2 PRO A 281     113.815 125.719  98.634  1.00  0.90           H  
ATOM   4262  HB3 PRO A 281     115.467 125.912  99.211  1.00  0.90           H  
ATOM   4263  HG2 PRO A 281     115.112 125.167  96.674  1.00  0.90           H  
ATOM   4264  HG3 PRO A 281     116.271 124.258  97.659  1.00  0.90           H  
ATOM   4265  HD2 PRO A 281     113.399 123.492  97.091  1.00  0.90           H  
ATOM   4266  HD3 PRO A 281     114.852 122.521  96.855  1.00  0.90           H  
ATOM   4267  N   MET A 282     112.151 124.026 100.499  1.00  0.86           N  
ATOM   4268  CA  MET A 282     111.015 124.209 101.403  1.00  0.86           C  
ATOM   4269  C   MET A 282     110.957 123.136 102.505  1.00  0.86           C  
ATOM   4270  O   MET A 282     110.601 123.482 103.628  1.00  0.86           O  
ATOM   4271  CB  MET A 282     109.696 124.283 100.599  1.00  0.86           C  
ATOM   4272  CG  MET A 282     108.457 124.616 101.454  1.00  0.86           C  
ATOM   4273  SD  MET A 282     106.892 124.760 100.552  1.00  0.86           S  
ATOM   4274  CE  MET A 282     106.662 123.045 100.008  1.00  0.86           C  
ATOM   4275  H   MET A 282     111.946 123.597  99.608  1.00  0.86           H  
ATOM   4276  HA  MET A 282     111.144 125.174 101.900  1.00  0.86           H  
ATOM   4277  HB2 MET A 282     109.792 125.028  99.808  1.00  0.86           H  
ATOM   4278  HB3 MET A 282     109.527 123.337 100.091  1.00  0.86           H  
ATOM   4279  HG2 MET A 282     108.306 123.865 102.229  1.00  0.86           H  
ATOM   4280  HG3 MET A 282     108.626 125.561 101.970  1.00  0.86           H  
ATOM   4281  HE1 MET A 282     105.689 122.934  99.529  1.00  0.86           H  
ATOM   4282  HE2 MET A 282     107.428 122.762  99.287  1.00  0.86           H  
ATOM   4283  HE3 MET A 282     106.709 122.363 100.857  1.00  0.86           H  
ATOM   4284  N   LEU A 283     111.297 121.873 102.182  1.00  0.87           N  
ATOM   4285  CA  LEU A 283     111.212 120.743 103.116  1.00  0.87           C  
ATOM   4286  C   LEU A 283     112.432 120.601 104.047  1.00  0.87           C  
ATOM   4287  O   LEU A 283     112.247 120.132 105.170  1.00  0.87           O  
ATOM   4288  CB  LEU A 283     110.960 119.427 102.344  1.00  0.87           C  
ATOM   4289  CG  LEU A 283     109.594 119.327 101.623  1.00  0.87           C  
ATOM   4290  CD1 LEU A 283     109.447 117.953 100.943  1.00  0.87           C  
ATOM   4291  CD2 LEU A 283     108.388 119.620 102.538  1.00  0.87           C  
ATOM   4292  H   LEU A 283     111.575 121.657 101.235  1.00  0.87           H  
ATOM   4293  HA  LEU A 283     110.364 120.918 103.779  1.00  0.87           H  
ATOM   4294  HB2 LEU A 283     111.764 119.277 101.620  1.00  0.87           H  
ATOM   4295  HB3 LEU A 283     111.031 118.590 103.041  1.00  0.87           H  
ATOM   4296  HG  LEU A 283     109.583 120.075 100.831  1.00  0.87           H  
ATOM   4297 HD11 LEU A 283     108.848 118.022 100.036  1.00  0.87           H  
ATOM   4298 HD12 LEU A 283     110.413 117.530 100.666  1.00  0.87           H  
ATOM   4299 HD13 LEU A 283     108.956 117.232 101.598  1.00  0.87           H  
ATOM   4300 HD21 LEU A 283     107.532 118.987 102.301  1.00  0.87           H  
ATOM   4301 HD22 LEU A 283     108.623 119.456 103.590  1.00  0.87           H  
ATOM   4302 HD23 LEU A 283     108.061 120.654 102.428  1.00  0.87           H  
ATOM   4303  N   ASN A 284     113.633 121.014 103.596  1.00  0.86           N  
ATOM   4304  CA  ASN A 284     114.886 121.006 104.373  1.00  0.86           C  
ATOM   4305  C   ASN A 284     114.810 121.691 105.763  1.00  0.86           C  
ATOM   4306  O   ASN A 284     115.205 121.032 106.726  1.00  0.86           O  
ATOM   4307  CB  ASN A 284     116.038 121.606 103.521  1.00  0.86           C  
ATOM   4308  CG  ASN A 284     116.628 120.677 102.451  1.00  0.86           C  
ATOM   4309  ND2 ASN A 284     117.413 121.250 101.536  1.00  0.86           N  
ATOM   4310  OD1 ASN A 284     116.410 119.467 102.454  1.00  0.86           O  
ATOM   4311  H   ASN A 284     113.705 121.369 102.651  1.00  0.86           H  
ATOM   4312  HA  ASN A 284     115.072 119.942 104.529  1.00  0.86           H  
ATOM   4313  HB2 ASN A 284     115.726 122.544 103.058  1.00  0.86           H  
ATOM   4314  HB3 ASN A 284     116.876 121.855 104.173  1.00  0.86           H  
ATOM   4315 HD21 ASN A 284     117.596 122.242 101.572  1.00  0.86           H  
ATOM   4316 HD22 ASN A 284     117.859 120.690 100.823  1.00  0.86           H  
ATOM   4317  N   PRO A 285     114.303 122.945 105.894  1.00  0.90           N  
ATOM   4318  CA  PRO A 285     114.231 123.626 107.205  1.00  0.90           C  
ATOM   4319  C   PRO A 285     113.348 122.949 108.270  1.00  0.90           C  
ATOM   4320  O   PRO A 285     113.685 123.027 109.450  1.00  0.90           O  
ATOM   4321  CB  PRO A 285     113.738 125.046 106.876  1.00  0.90           C  
ATOM   4322  CG  PRO A 285     113.084 124.937 105.514  1.00  0.90           C  
ATOM   4323  CD  PRO A 285     113.925 123.873 104.828  1.00  0.90           C  
ATOM   4324  HA  PRO A 285     115.240 123.694 107.618  1.00  0.90           H  
ATOM   4325  HB2 PRO A 285     113.053 125.467 107.613  1.00  0.90           H  
ATOM   4326  HB3 PRO A 285     114.597 125.713 106.816  1.00  0.90           H  
ATOM   4327  HG2 PRO A 285     112.061 124.578 105.632  1.00  0.90           H  
ATOM   4328  HG3 PRO A 285     113.050 125.881 104.969  1.00  0.90           H  
ATOM   4329  HD2 PRO A 285     113.363 123.431 104.014  1.00  0.90           H  
ATOM   4330  HD3 PRO A 285     114.831 124.318 104.414  1.00  0.90           H  
ATOM   4331  N   PHE A 286     112.255 122.290 107.853  1.00  0.85           N  
ATOM   4332  CA  PHE A 286     111.345 121.603 108.771  1.00  0.85           C  
ATOM   4333  C   PHE A 286     111.881 120.244 109.243  1.00  0.85           C  
ATOM   4334  O   PHE A 286     111.765 119.935 110.427  1.00  0.85           O  
ATOM   4335  CB  PHE A 286     109.943 121.474 108.149  1.00  0.85           C  
ATOM   4336  CG  PHE A 286     109.250 122.807 107.939  1.00  0.85           C  
ATOM   4337  CD1 PHE A 286     108.670 123.493 109.027  1.00  0.85           C  
ATOM   4338  CD2 PHE A 286     109.336 123.456 106.691  1.00  0.85           C  
ATOM   4339  CE1 PHE A 286     108.144 124.766 108.844  1.00  0.85           C  
ATOM   4340  CE2 PHE A 286     108.806 124.728 106.526  1.00  0.85           C  
ATOM   4341  CZ  PHE A 286     108.209 125.379 107.598  1.00  0.85           C  
ATOM   4342  H   PHE A 286     112.024 122.256 106.870  1.00  0.85           H  
ATOM   4343  HA  PHE A 286     111.235 122.220 109.663  1.00  0.85           H  
ATOM   4344  HB2 PHE A 286     110.000 120.946 107.195  1.00  0.85           H  
ATOM   4345  HB3 PHE A 286     109.309 120.863 108.794  1.00  0.85           H  
ATOM   4346  HD1 PHE A 286     108.639 123.035 110.005  1.00  0.85           H  
ATOM   4347  HD2 PHE A 286     109.817 122.956 105.867  1.00  0.85           H  
ATOM   4348  HE1 PHE A 286     107.694 125.286 109.676  1.00  0.85           H  
ATOM   4349  HE2 PHE A 286     108.869 125.216 105.564  1.00  0.85           H  
ATOM   4350  HZ  PHE A 286     107.805 126.372 107.465  1.00  0.85           H  
ATOM   4351  N   ILE A 287     112.457 119.466 108.314  1.00  0.87           N  
ATOM   4352  CA  ILE A 287     112.914 118.095 108.546  1.00  0.87           C  
ATOM   4353  C   ILE A 287     114.155 118.005 109.456  1.00  0.87           C  
ATOM   4354  O   ILE A 287     114.176 117.156 110.348  1.00  0.87           O  
ATOM   4355  CB  ILE A 287     113.170 117.372 107.189  1.00  0.87           C  
ATOM   4356  CG1 ILE A 287     111.835 117.167 106.428  1.00  0.87           C  
ATOM   4357  CG2 ILE A 287     114.003 116.067 107.245  1.00  0.87           C  
ATOM   4358  CD1 ILE A 287     111.045 115.909 106.825  1.00  0.87           C  
ATOM   4359  H   ILE A 287     112.527 119.800 107.362  1.00  0.87           H  
ATOM   4360  HA  ILE A 287     112.107 117.569 109.059  1.00  0.87           H  
ATOM   4361  HB  ILE A 287     113.755 118.064 106.578  1.00  0.87           H  
ATOM   4362 HG12 ILE A 287     111.184 118.032 106.551  1.00  0.87           H  
ATOM   4363 HG13 ILE A 287     112.036 117.145 105.359  1.00  0.87           H  
ATOM   4364 HG21 ILE A 287     114.091 115.612 106.259  1.00  0.87           H  
ATOM   4365 HG22 ILE A 287     115.023 116.242 107.588  1.00  0.87           H  
ATOM   4366 HG23 ILE A 287     113.547 115.332 107.908  1.00  0.87           H  
ATOM   4367 HD11 ILE A 287     110.015 115.976 106.476  1.00  0.87           H  
ATOM   4368 HD12 ILE A 287     111.480 115.010 106.387  1.00  0.87           H  
ATOM   4369 HD13 ILE A 287     111.018 115.774 107.906  1.00  0.87           H  
ATOM   4370  N   TYR A 288     115.151 118.873 109.222  1.00  0.84           N  
ATOM   4371  CA  TYR A 288     116.432 118.835 109.929  1.00  0.84           C  
ATOM   4372  C   TYR A 288     116.470 119.693 111.206  1.00  0.84           C  
ATOM   4373  O   TYR A 288     117.151 119.286 112.148  1.00  0.84           O  
ATOM   4374  CB  TYR A 288     117.561 119.252 108.964  1.00  0.84           C  
ATOM   4375  CG  TYR A 288     117.912 118.220 107.905  1.00  0.84           C  
ATOM   4376  CD1 TYR A 288     117.329 118.273 106.621  1.00  0.84           C  
ATOM   4377  CD2 TYR A 288     118.845 117.206 108.202  1.00  0.84           C  
ATOM   4378  CE1 TYR A 288     117.685 117.328 105.640  1.00  0.84           C  
ATOM   4379  CE2 TYR A 288     119.204 116.260 107.222  1.00  0.84           C  
ATOM   4380  CZ  TYR A 288     118.628 116.325 105.939  1.00  0.84           C  
ATOM   4381  OH  TYR A 288     118.987 115.416 104.987  1.00  0.84           O  
ATOM   4382  H   TYR A 288     115.065 119.550 108.476  1.00  0.84           H  
ATOM   4383  HA  TYR A 288     116.638 117.806 110.233  1.00  0.84           H  
ATOM   4384  HB2 TYR A 288     117.329 120.206 108.488  1.00  0.84           H  
ATOM   4385  HB3 TYR A 288     118.477 119.423 109.532  1.00  0.84           H  
ATOM   4386  HD1 TYR A 288     116.613 119.038 106.377  1.00  0.84           H  
ATOM   4387  HD2 TYR A 288     119.291 117.153 109.184  1.00  0.84           H  
ATOM   4388  HE1 TYR A 288     117.238 117.383 104.658  1.00  0.84           H  
ATOM   4389  HE2 TYR A 288     119.921 115.486 107.456  1.00  0.84           H  
ATOM   4390  HH  TYR A 288     118.544 115.555 104.147  1.00  0.84           H  
ATOM   4391  N   SER A 289     115.801 120.862 111.211  1.00  0.86           N  
ATOM   4392  CA  SER A 289     116.040 121.910 112.208  1.00  0.86           C  
ATOM   4393  C   SER A 289     114.855 122.134 113.164  1.00  0.86           C  
ATOM   4394  O   SER A 289     115.032 121.957 114.369  1.00  0.86           O  
ATOM   4395  CB  SER A 289     116.466 123.200 111.476  1.00  0.86           C  
ATOM   4396  OG  SER A 289     116.787 124.239 112.375  1.00  0.86           O  
ATOM   4397  H   SER A 289     115.233 121.121 110.416  1.00  0.86           H  
ATOM   4398  HA  SER A 289     116.887 121.634 112.840  1.00  0.86           H  
ATOM   4399  HB2 SER A 289     117.335 123.014 110.846  1.00  0.86           H  
ATOM   4400  HB3 SER A 289     115.676 123.554 110.820  1.00  0.86           H  
ATOM   4401  HG  SER A 289     117.025 125.019 111.867  1.00  0.86           H  
ATOM   4402  N   LEU A 290     113.693 122.557 112.634  1.00  0.84           N  
ATOM   4403  CA  LEU A 290     112.566 123.087 113.421  1.00  0.84           C  
ATOM   4404  C   LEU A 290     111.860 122.079 114.351  1.00  0.84           C  
ATOM   4405  O   LEU A 290     111.189 122.518 115.286  1.00  0.84           O  
ATOM   4406  CB  LEU A 290     111.560 123.787 112.480  1.00  0.84           C  
ATOM   4407  CG  LEU A 290     112.107 125.083 111.839  1.00  0.84           C  
ATOM   4408  CD1 LEU A 290     111.231 125.532 110.657  1.00  0.84           C  
ATOM   4409  CD2 LEU A 290     112.277 126.213 112.878  1.00  0.84           C  
ATOM   4410  H   LEU A 290     113.619 122.671 111.631  1.00  0.84           H  
ATOM   4411  HA  LEU A 290     112.976 123.842 114.089  1.00  0.84           H  
ATOM   4412  HB2 LEU A 290     111.268 123.084 111.702  1.00  0.84           H  
ATOM   4413  HB3 LEU A 290     110.639 124.026 113.014  1.00  0.84           H  
ATOM   4414  HG  LEU A 290     113.094 124.872 111.430  1.00  0.84           H  
ATOM   4415 HD11 LEU A 290     111.400 126.577 110.395  1.00  0.84           H  
ATOM   4416 HD12 LEU A 290     111.449 124.942 109.766  1.00  0.84           H  
ATOM   4417 HD13 LEU A 290     110.171 125.413 110.882  1.00  0.84           H  
ATOM   4418 HD21 LEU A 290     111.799 127.143 112.568  1.00  0.84           H  
ATOM   4419 HD22 LEU A 290     111.848 125.946 113.844  1.00  0.84           H  
ATOM   4420 HD23 LEU A 290     113.331 126.433 113.046  1.00  0.84           H  
ATOM   4421  N   ARG A 291     112.035 120.767 114.115  1.00  0.75           N  
ATOM   4422  CA  ARG A 291     111.498 119.712 114.979  1.00  0.75           C  
ATOM   4423  C   ARG A 291     112.326 119.456 116.255  1.00  0.75           C  
ATOM   4424  O   ARG A 291     111.780 118.844 117.174  1.00  0.75           O  
ATOM   4425  CB  ARG A 291     111.318 118.408 114.184  1.00  0.75           C  
ATOM   4426  CG  ARG A 291     110.237 118.504 113.089  1.00  0.75           C  
ATOM   4427  CD  ARG A 291     109.906 117.168 112.400  1.00  0.75           C  
ATOM   4428  NE  ARG A 291     111.100 116.497 111.854  1.00  0.75           N  
ATOM   4429  CZ  ARG A 291     111.251 115.189 111.574  1.00  0.75           C  
ATOM   4430  NH1 ARG A 291     110.259 114.298 111.723  1.00  0.75           N1+
ATOM   4431  NH2 ARG A 291     112.437 114.766 111.125  1.00  0.75           N1+
ATOM   4432  H   ARG A 291     112.599 120.471 113.331  1.00  0.75           H  
ATOM   4433  HA  ARG A 291     110.506 120.019 115.305  1.00  0.75           H  
ATOM   4434  HB2 ARG A 291     112.279 118.118 113.757  1.00  0.75           H  
ATOM   4435  HB3 ARG A 291     111.032 117.601 114.861  1.00  0.75           H  
ATOM   4436  HG2 ARG A 291     109.328 118.797 113.616  1.00  0.75           H  
ATOM   4437  HG3 ARG A 291     110.406 119.305 112.374  1.00  0.75           H  
ATOM   4438  HD2 ARG A 291     109.283 116.535 113.032  1.00  0.75           H  
ATOM   4439  HD3 ARG A 291     109.313 117.394 111.513  1.00  0.75           H  
ATOM   4440  HE  ARG A 291     111.887 117.106 111.676  1.00  0.75           H  
ATOM   4441 HH11 ARG A 291     109.354 114.602 112.050  1.00  0.75           H  
ATOM   4442 HH12 ARG A 291     110.403 113.326 111.489  1.00  0.75           H  
ATOM   4443 HH21 ARG A 291     113.191 115.429 110.988  1.00  0.75           H  
ATOM   4444 HH22 ARG A 291     112.572 113.804 110.839  1.00  0.75           H  
ATOM   4445  N   ASN A 292     113.591 119.916 116.315  1.00  0.81           N  
ATOM   4446  CA  ASN A 292     114.471 119.746 117.481  1.00  0.81           C  
ATOM   4447  C   ASN A 292     113.959 120.536 118.696  1.00  0.81           C  
ATOM   4448  O   ASN A 292     113.459 121.651 118.541  1.00  0.81           O  
ATOM   4449  CB  ASN A 292     115.919 120.176 117.136  1.00  0.81           C  
ATOM   4450  CG  ASN A 292     116.657 119.248 116.161  1.00  0.81           C  
ATOM   4451  ND2 ASN A 292     117.909 119.590 115.850  1.00  0.81           N  
ATOM   4452  OD1 ASN A 292     116.126 118.238 115.703  1.00  0.81           O  
ATOM   4453  H   ASN A 292     113.977 120.430 115.534  1.00  0.81           H  
ATOM   4454  HA  ASN A 292     114.464 118.678 117.711  1.00  0.81           H  
ATOM   4455  HB2 ASN A 292     115.934 121.195 116.748  1.00  0.81           H  
ATOM   4456  HB3 ASN A 292     116.516 120.194 118.049  1.00  0.81           H  
ATOM   4457 HD21 ASN A 292     118.334 120.413 116.256  1.00  0.81           H  
ATOM   4458 HD22 ASN A 292     118.438 119.027 115.201  1.00  0.81           H  
ATOM   4459  N   ARG A 293     114.114 119.931 119.885  1.00  0.74           N  
ATOM   4460  CA  ARG A 293     113.699 120.497 121.171  1.00  0.74           C  
ATOM   4461  C   ARG A 293     114.505 121.740 121.584  1.00  0.74           C  
ATOM   4462  O   ARG A 293     113.930 122.627 122.212  1.00  0.74           O  
ATOM   4463  CB  ARG A 293     113.771 119.419 122.271  1.00  0.74           C  
ATOM   4464  CG  ARG A 293     112.831 118.225 122.034  1.00  0.74           C  
ATOM   4465  CD  ARG A 293     112.932 117.177 123.154  1.00  0.74           C  
ATOM   4466  NE  ARG A 293     111.879 116.151 123.047  1.00  0.74           N  
ATOM   4467  CZ  ARG A 293     111.744 115.047 123.807  1.00  0.74           C  
ATOM   4468  NH1 ARG A 293     112.616 114.735 124.779  1.00  0.74           N1+
ATOM   4469  NH2 ARG A 293     110.702 114.234 123.588  1.00  0.74           N1+
ATOM   4470  H   ARG A 293     114.546 119.019 119.921  1.00  0.74           H  
ATOM   4471  HA  ARG A 293     112.657 120.805 121.073  1.00  0.74           H  
ATOM   4472  HB2 ARG A 293     114.798 119.066 122.380  1.00  0.74           H  
ATOM   4473  HB3 ARG A 293     113.504 119.873 123.227  1.00  0.74           H  
ATOM   4474  HG2 ARG A 293     111.800 118.540 121.863  1.00  0.74           H  
ATOM   4475  HG3 ARG A 293     113.158 117.748 121.109  1.00  0.74           H  
ATOM   4476  HD2 ARG A 293     113.866 116.633 123.010  1.00  0.74           H  
ATOM   4477  HD3 ARG A 293     112.984 117.631 124.144  1.00  0.74           H  
ATOM   4478  HE  ARG A 293     111.179 116.328 122.341  1.00  0.74           H  
ATOM   4479 HH11 ARG A 293     113.404 115.341 124.961  1.00  0.74           H  
ATOM   4480 HH12 ARG A 293     112.490 113.909 125.345  1.00  0.74           H  
ATOM   4481 HH21 ARG A 293     110.012 114.464 122.887  1.00  0.74           H  
ATOM   4482 HH22 ARG A 293     110.571 113.410 124.156  1.00  0.74           H  
ATOM   4483  N   ASP A 294     115.793 121.800 121.201  1.00  0.83           N  
ATOM   4484  CA  ASP A 294     116.678 122.954 121.412  1.00  0.83           C  
ATOM   4485  C   ASP A 294     116.228 124.177 120.595  1.00  0.83           C  
ATOM   4486  O   ASP A 294     116.253 125.291 121.117  1.00  0.83           O  
ATOM   4487  CB  ASP A 294     118.167 122.658 121.097  1.00  0.83           C  
ATOM   4488  CG  ASP A 294     118.773 121.383 121.706  1.00  0.83           C  
ATOM   4489  OD1 ASP A 294     118.330 120.972 122.802  1.00  0.83           O  
ATOM   4490  OD2 ASP A 294     119.772 120.908 121.119  1.00  0.83           O1-
ATOM   4491  H   ASP A 294     116.201 121.016 120.713  1.00  0.83           H  
ATOM   4492  HA  ASP A 294     116.609 123.226 122.467  1.00  0.83           H  
ATOM   4493  HB2 ASP A 294     118.299 122.610 120.015  1.00  0.83           H  
ATOM   4494  HB3 ASP A 294     118.776 123.489 121.457  1.00  0.83           H  
ATOM   4495  N   MET A 295     115.801 123.936 119.342  1.00  0.83           N  
ATOM   4496  CA  MET A 295     115.258 124.944 118.434  1.00  0.83           C  
ATOM   4497  C   MET A 295     113.868 125.443 118.874  1.00  0.83           C  
ATOM   4498  O   MET A 295     113.621 126.645 118.789  1.00  0.83           O  
ATOM   4499  CB  MET A 295     115.284 124.387 116.992  1.00  0.83           C  
ATOM   4500  CG  MET A 295     114.728 125.317 115.899  1.00  0.83           C  
ATOM   4501  SD  MET A 295     115.493 126.956 115.750  1.00  0.83           S  
ATOM   4502  CE  MET A 295     117.161 126.490 115.230  1.00  0.83           C  
ATOM   4503  H   MET A 295     115.808 122.987 118.996  1.00  0.83           H  
ATOM   4504  HA  MET A 295     115.933 125.802 118.467  1.00  0.83           H  
ATOM   4505  HB2 MET A 295     116.307 124.112 116.732  1.00  0.83           H  
ATOM   4506  HB3 MET A 295     114.719 123.456 116.957  1.00  0.83           H  
ATOM   4507  HG2 MET A 295     114.842 124.826 114.933  1.00  0.83           H  
ATOM   4508  HG3 MET A 295     113.656 125.452 116.038  1.00  0.83           H  
ATOM   4509  HE1 MET A 295     117.617 127.342 114.731  1.00  0.83           H  
ATOM   4510  HE2 MET A 295     117.770 126.207 116.088  1.00  0.83           H  
ATOM   4511  HE3 MET A 295     117.135 125.658 114.529  1.00  0.83           H  
ATOM   4512  N   LYS A 296     113.010 124.538 119.384  1.00  0.82           N  
ATOM   4513  CA  LYS A 296     111.724 124.882 120.000  1.00  0.82           C  
ATOM   4514  C   LYS A 296     111.868 125.736 121.270  1.00  0.82           C  
ATOM   4515  O   LYS A 296     111.096 126.679 121.434  1.00  0.82           O  
ATOM   4516  CB  LYS A 296     110.904 123.615 120.321  1.00  0.82           C  
ATOM   4517  CG  LYS A 296     110.168 123.001 119.122  1.00  0.82           C  
ATOM   4518  CD  LYS A 296     109.151 121.939 119.581  1.00  0.82           C  
ATOM   4519  CE  LYS A 296     108.254 121.382 118.464  1.00  0.82           C  
ATOM   4520  NZ  LYS A 296     108.998 120.537 117.519  1.00  0.82           N1+
ATOM   4521  H   LYS A 296     113.271 123.560 119.401  1.00  0.82           H  
ATOM   4522  HA  LYS A 296     111.168 125.478 119.273  1.00  0.82           H  
ATOM   4523  HB2 LYS A 296     111.524 122.870 120.820  1.00  0.82           H  
ATOM   4524  HB3 LYS A 296     110.134 123.886 121.045  1.00  0.82           H  
ATOM   4525  HG2 LYS A 296     109.646 123.786 118.573  1.00  0.82           H  
ATOM   4526  HG3 LYS A 296     110.890 122.569 118.428  1.00  0.82           H  
ATOM   4527  HD2 LYS A 296     109.680 121.122 120.076  1.00  0.82           H  
ATOM   4528  HD3 LYS A 296     108.505 122.371 120.346  1.00  0.82           H  
ATOM   4529  HE2 LYS A 296     107.461 120.775 118.902  1.00  0.82           H  
ATOM   4530  HE3 LYS A 296     107.769 122.194 117.921  1.00  0.82           H  
ATOM   4531  HZ1 LYS A 296     109.711 121.093 117.066  1.00  0.82           H  
ATOM   4532  HZ2 LYS A 296     109.437 119.772 118.011  1.00  0.82           H  
ATOM   4533  HZ3 LYS A 296     108.366 120.171 116.822  1.00  0.82           H  
ATOM   4534  N   ALA A 297     112.841 125.396 122.133  1.00  0.87           N  
ATOM   4535  CA  ALA A 297     113.156 126.122 123.364  1.00  0.87           C  
ATOM   4536  C   ALA A 297     113.681 127.543 123.102  1.00  0.87           C  
ATOM   4537  O   ALA A 297     113.295 128.461 123.825  1.00  0.87           O  
ATOM   4538  CB  ALA A 297     114.160 125.308 124.194  1.00  0.87           C  
ATOM   4539  H   ALA A 297     113.421 124.590 121.935  1.00  0.87           H  
ATOM   4540  HA  ALA A 297     112.234 126.212 123.943  1.00  0.87           H  
ATOM   4541  HB1 ALA A 297     114.417 125.823 125.121  1.00  0.87           H  
ATOM   4542  HB2 ALA A 297     113.746 124.337 124.465  1.00  0.87           H  
ATOM   4543  HB3 ALA A 297     115.086 125.131 123.646  1.00  0.87           H  
ATOM   4544  N   ALA A 298     114.506 127.692 122.052  1.00  0.89           N  
ATOM   4545  CA  ALA A 298     115.023 128.964 121.553  1.00  0.89           C  
ATOM   4546  C   ALA A 298     113.903 129.880 121.034  1.00  0.89           C  
ATOM   4547  O   ALA A 298     113.758 130.992 121.537  1.00  0.89           O  
ATOM   4548  CB  ALA A 298     116.069 128.680 120.463  1.00  0.89           C  
ATOM   4549  H   ALA A 298     114.783 126.873 121.527  1.00  0.89           H  
ATOM   4550  HA  ALA A 298     115.519 129.473 122.381  1.00  0.89           H  
ATOM   4551  HB1 ALA A 298     116.564 129.595 120.137  1.00  0.89           H  
ATOM   4552  HB2 ALA A 298     116.835 128.002 120.834  1.00  0.89           H  
ATOM   4553  HB3 ALA A 298     115.628 128.216 119.581  1.00  0.89           H  
ATOM   4554  N   LEU A 299     113.100 129.372 120.083  1.00  0.86           N  
ATOM   4555  CA  LEU A 299     111.962 130.072 119.480  1.00  0.86           C  
ATOM   4556  C   LEU A 299     110.868 130.480 120.486  1.00  0.86           C  
ATOM   4557  O   LEU A 299     110.249 131.523 120.285  1.00  0.86           O  
ATOM   4558  CB  LEU A 299     111.361 129.193 118.360  1.00  0.86           C  
ATOM   4559  CG  LEU A 299     112.211 129.138 117.070  1.00  0.86           C  
ATOM   4560  CD1 LEU A 299     111.726 128.013 116.135  1.00  0.86           C  
ATOM   4561  CD2 LEU A 299     112.270 130.498 116.343  1.00  0.86           C  
ATOM   4562  H   LEU A 299     113.284 128.443 119.728  1.00  0.86           H  
ATOM   4563  HA  LEU A 299     112.344 130.997 119.045  1.00  0.86           H  
ATOM   4564  HB2 LEU A 299     111.212 128.187 118.755  1.00  0.86           H  
ATOM   4565  HB3 LEU A 299     110.365 129.551 118.092  1.00  0.86           H  
ATOM   4566  HG  LEU A 299     113.231 128.879 117.358  1.00  0.86           H  
ATOM   4567 HD11 LEU A 299     112.569 127.550 115.626  1.00  0.86           H  
ATOM   4568 HD12 LEU A 299     111.204 127.224 116.676  1.00  0.86           H  
ATOM   4569 HD13 LEU A 299     111.045 128.382 115.368  1.00  0.86           H  
ATOM   4570 HD21 LEU A 299     112.089 130.407 115.271  1.00  0.86           H  
ATOM   4571 HD22 LEU A 299     111.536 131.204 116.734  1.00  0.86           H  
ATOM   4572 HD23 LEU A 299     113.252 130.955 116.462  1.00  0.86           H  
ATOM   4573  N   ARG A 300     110.666 129.677 121.546  1.00  0.75           N  
ATOM   4574  CA  ARG A 300     109.715 129.952 122.625  1.00  0.75           C  
ATOM   4575  C   ARG A 300     110.219 131.018 123.616  1.00  0.75           C  
ATOM   4576  O   ARG A 300     109.400 131.773 124.138  1.00  0.75           O  
ATOM   4577  CB  ARG A 300     109.346 128.623 123.317  1.00  0.75           C  
ATOM   4578  CG  ARG A 300     108.273 128.741 124.423  1.00  0.75           C  
ATOM   4579  CD  ARG A 300     107.837 127.409 125.062  1.00  0.75           C  
ATOM   4580  NE  ARG A 300     107.316 126.438 124.080  1.00  0.75           N  
ATOM   4581  CZ  ARG A 300     107.973 125.401 123.525  1.00  0.75           C  
ATOM   4582  NH1 ARG A 300     109.234 125.085 123.862  1.00  0.75           N1+
ATOM   4583  NH2 ARG A 300     107.346 124.657 122.605  1.00  0.75           N1+
ATOM   4584  H   ARG A 300     111.204 128.825 121.630  1.00  0.75           H  
ATOM   4585  HA  ARG A 300     108.803 130.345 122.171  1.00  0.75           H  
ATOM   4586  HB2 ARG A 300     108.993 127.940 122.545  1.00  0.75           H  
ATOM   4587  HB3 ARG A 300     110.243 128.167 123.739  1.00  0.75           H  
ATOM   4588  HG2 ARG A 300     108.735 129.313 125.228  1.00  0.75           H  
ATOM   4589  HG3 ARG A 300     107.409 129.329 124.111  1.00  0.75           H  
ATOM   4590  HD2 ARG A 300     108.588 127.007 125.742  1.00  0.75           H  
ATOM   4591  HD3 ARG A 300     106.970 127.623 125.688  1.00  0.75           H  
ATOM   4592  HE  ARG A 300     106.373 126.618 123.767  1.00  0.75           H  
ATOM   4593 HH11 ARG A 300     109.721 125.643 124.548  1.00  0.75           H  
ATOM   4594 HH12 ARG A 300     109.707 124.305 123.431  1.00  0.75           H  
ATOM   4595 HH21 ARG A 300     106.399 124.876 122.332  1.00  0.75           H  
ATOM   4596 HH22 ARG A 300     107.812 123.869 122.180  1.00  0.75           H  
ATOM   4597  N   LYS A 301     111.544 131.073 123.845  1.00  0.73           N  
ATOM   4598  CA  LYS A 301     112.198 132.089 124.674  1.00  0.73           C  
ATOM   4599  C   LYS A 301     112.234 133.471 123.989  1.00  0.73           C  
ATOM   4600  O   LYS A 301     112.108 134.486 124.675  1.00  0.73           O  
ATOM   4601  CB  LYS A 301     113.605 131.579 125.072  1.00  0.73           C  
ATOM   4602  CG  LYS A 301     114.459 132.538 125.927  1.00  0.73           C  
ATOM   4603  CD  LYS A 301     113.831 132.878 127.294  1.00  0.73           C  
ATOM   4604  CE  LYS A 301     114.645 133.886 128.124  1.00  0.73           C  
ATOM   4605  NZ  LYS A 301     114.617 135.240 127.540  1.00  0.73           N1+
ATOM   4606  H   LYS A 301     112.158 130.415 123.383  1.00  0.73           H  
ATOM   4607  HA  LYS A 301     111.603 132.188 125.583  1.00  0.73           H  
ATOM   4608  HB2 LYS A 301     113.501 130.635 125.609  1.00  0.73           H  
ATOM   4609  HB3 LYS A 301     114.169 131.343 124.169  1.00  0.73           H  
ATOM   4610  HG2 LYS A 301     115.432 132.075 126.093  1.00  0.73           H  
ATOM   4611  HG3 LYS A 301     114.667 133.445 125.359  1.00  0.73           H  
ATOM   4612  HD2 LYS A 301     112.816 133.256 127.167  1.00  0.73           H  
ATOM   4613  HD3 LYS A 301     113.729 131.957 127.869  1.00  0.73           H  
ATOM   4614  HE2 LYS A 301     114.233 133.947 129.132  1.00  0.73           H  
ATOM   4615  HE3 LYS A 301     115.679 133.554 128.223  1.00  0.73           H  
ATOM   4616  HZ1 LYS A 301     113.662 135.561 127.475  1.00  0.73           H  
ATOM   4617  HZ2 LYS A 301     115.148 135.874 128.121  1.00  0.73           H  
ATOM   4618  HZ3 LYS A 301     115.021 135.215 126.614  1.00  0.73           H  
ATOM   4619  N   LEU A 302     112.385 133.469 122.655  1.00  0.75           N  
ATOM   4620  CA  LEU A 302     112.356 134.641 121.783  1.00  0.75           C  
ATOM   4621  C   LEU A 302     110.908 135.087 121.493  1.00  0.75           C  
ATOM   4622  O   LEU A 302     109.978 134.287 121.607  1.00  0.75           O  
ATOM   4623  CB  LEU A 302     113.138 134.262 120.502  1.00  0.75           C  
ATOM   4624  CG  LEU A 302     113.403 135.385 119.470  1.00  0.75           C  
ATOM   4625  CD1 LEU A 302     114.109 136.611 120.089  1.00  0.75           C  
ATOM   4626  CD2 LEU A 302     114.183 134.825 118.259  1.00  0.75           C  
ATOM   4627  H   LEU A 302     112.505 132.583 122.183  1.00  0.75           H  
ATOM   4628  HA  LEU A 302     112.872 135.455 122.296  1.00  0.75           H  
ATOM   4629  HB2 LEU A 302     114.104 133.858 120.805  1.00  0.75           H  
ATOM   4630  HB3 LEU A 302     112.621 133.439 120.006  1.00  0.75           H  
ATOM   4631  HG  LEU A 302     112.441 135.719 119.083  1.00  0.75           H  
ATOM   4632 HD11 LEU A 302     114.872 137.030 119.433  1.00  0.75           H  
ATOM   4633 HD12 LEU A 302     113.395 137.410 120.290  1.00  0.75           H  
ATOM   4634 HD13 LEU A 302     114.603 136.364 121.029  1.00  0.75           H  
ATOM   4635 HD21 LEU A 302     113.672 135.062 117.325  1.00  0.75           H  
ATOM   4636 HD22 LEU A 302     115.194 135.226 118.188  1.00  0.75           H  
ATOM   4637 HD23 LEU A 302     114.283 133.740 118.303  1.00  0.75           H  
ATOM   4638  HXT LEU A 302     110.711 136.104 121.189  1.00  0.00           H  
TER   
END
