# Supplementary material for: Exploring Linear mono-, bis- and tris-Acetylene Containing Agonists of the Human Olfactory Receptor OR1A1
Source: J Med Chem. 2025 Jun 16;68(12):12562–72. doi: 10.1021/acs.jmedchem.5c00282 (PMC12207589; doi:10.1021/acs.jmedchem.5c00282)
Supplement: Supplementary file 4 [file jm5c00282_si_004.pdb]

TITLE     lig_S21.sdf
EXPDTA    THEORETICAL MODEL (SWISS-MODEL SERVER)
REMARK   4      COMPLIES WITH FORMAT V. 3.0, 1-DEC-2006
REMARK 250  TEMPERATURE           (KELVIN) : NULL
REMARK 250  PH                             : NULL
REMARK 888
REMARK 888 WRITTEN BY MAESTRO (A PRODUCT OF SCHRODINGER, LLC)
ATOM      1  N   GLU A  11     119.095 136.916  72.052  1.00  0.57           N  
ATOM      2  CA  GLU A  11     117.945 137.002  72.956  1.00  0.57           C  
ATOM      3  C   GLU A  11     117.068 135.745  72.865  1.00  0.57           C  
ATOM      4  O   GLU A  11     116.591 135.422  71.777  1.00  0.57           O  
ATOM      5  CB  GLU A  11     117.148 138.287  72.640  1.00  0.57           C  
ATOM      6  CG  GLU A  11     115.861 138.483  73.484  1.00  0.57           C  
ATOM      7  CD  GLU A  11     115.057 139.758  73.175  1.00  0.57           C  
ATOM      8  OE1 GLU A  11     115.441 140.521  72.260  1.00  0.57           O  
ATOM      9  OE2 GLU A  11     114.040 139.949  73.875  1.00  0.57           O1-
ATOM     10  H   GLU A  11     119.100 137.580  71.292  1.00  0.57           H  
ATOM     11  HA  GLU A  11     118.330 137.087  73.975  1.00  0.57           H  
ATOM     12  HB3 GLU A  11     116.891 138.293  71.579  1.00  0.57           H  
ATOM     13  HB2 GLU A  11     117.804 139.145  72.795  1.00  0.57           H  
ATOM     14  HG3 GLU A  11     116.125 138.488  74.543  1.00  0.57           H  
ATOM     15  HG2 GLU A  11     115.183 137.641  73.343  1.00  0.57           H  
ATOM     16  H   GLU A  11     119.946 137.073  72.573  1.00  0.00           H  
ATOM     17  N   PHE A  12     116.877 135.075  74.009  1.00  0.60           N  
ATOM     18  CA  PHE A  12     116.094 133.852  74.113  1.00  0.60           C  
ATOM     19  C   PHE A  12     114.698 134.148  74.664  1.00  0.60           C  
ATOM     20  O   PHE A  12     114.549 134.922  75.609  1.00  0.60           O  
ATOM     21  CB  PHE A  12     116.843 132.828  74.990  1.00  0.60           C  
ATOM     22  CG  PHE A  12     118.172 132.350  74.421  1.00  0.60           C  
ATOM     23  CD1 PHE A  12     118.247 131.828  73.112  1.00  0.60           C  
ATOM     24  CD2 PHE A  12     119.333 132.352  75.222  1.00  0.60           C  
ATOM     25  CE1 PHE A  12     119.456 131.367  72.609  1.00  0.60           C  
ATOM     26  CE2 PHE A  12     120.532 131.878  74.706  1.00  0.60           C  
ATOM     27  CZ  PHE A  12     120.594 131.397  73.404  1.00  0.60           C  
ATOM     28  H   PHE A  12     117.270 135.425  74.873  1.00  0.60           H  
ATOM     29  HA  PHE A  12     115.964 133.417  73.124  1.00  0.60           H  
ATOM     30  HB3 PHE A  12     116.218 131.948  75.155  1.00  0.60           H  
ATOM     31  HB2 PHE A  12     117.019 133.261  75.974  1.00  0.60           H  
ATOM     32  HD1 PHE A  12     117.366 131.787  72.493  1.00  0.60           H  
ATOM     33  HD2 PHE A  12     119.298 132.724  76.235  1.00  0.60           H  
ATOM     34  HE1 PHE A  12     119.509 130.979  71.602  1.00  0.60           H  
ATOM     35  HE2 PHE A  12     121.419 131.884  75.321  1.00  0.60           H  
ATOM     36  HZ  PHE A  12     121.532 131.037  73.012  1.00  0.60           H  
ATOM     37  N   ILE A  13     113.706 133.486  74.057  1.00  0.67           N  
ATOM     38  CA  ILE A  13     112.322 133.455  74.505  1.00  0.67           C  
ATOM     39  C   ILE A  13     112.154 132.284  75.492  1.00  0.67           C  
ATOM     40  O   ILE A  13     112.618 131.182  75.208  1.00  0.67           O  
ATOM     41  CB  ILE A  13     111.358 133.301  73.291  1.00  0.67           C  
ATOM     42  CG1 ILE A  13     111.353 134.605  72.457  1.00  0.67           C  
ATOM     43  CG2 ILE A  13     109.916 132.898  73.668  1.00  0.67           C  
ATOM     44  CD1 ILE A  13     110.704 134.467  71.073  1.00  0.67           C  
ATOM     45  H   ILE A  13     113.934 132.846  73.307  1.00  0.67           H  
ATOM     46  HA  ILE A  13     112.089 134.393  75.008  1.00  0.67           H  
ATOM     47  HB  ILE A  13     111.756 132.514  72.651  1.00  0.67           H  
ATOM     48 HG13 ILE A  13     112.373 134.961  72.308  1.00  0.67           H  
ATOM     49 HG12 ILE A  13     110.846 135.392  73.016  1.00  0.67           H  
ATOM     50 HG21 ILE A  13     109.264 132.858  72.797  1.00  0.67           H  
ATOM     51 HG22 ILE A  13     109.873 131.909  74.123  1.00  0.67           H  
ATOM     52 HG23 ILE A  13     109.493 133.611  74.373  1.00  0.67           H  
ATOM     53 HD11 ILE A  13     110.968 135.310  70.436  1.00  0.67           H  
ATOM     54 HD12 ILE A  13     111.032 133.558  70.570  1.00  0.67           H  
ATOM     55 HD13 ILE A  13     109.616 134.443  71.141  1.00  0.67           H  
ATOM     56  N   LEU A  14     111.503 132.557  76.630  1.00  0.69           N  
ATOM     57  CA  LEU A  14     111.316 131.629  77.739  1.00  0.69           C  
ATOM     58  C   LEU A  14     109.807 131.409  77.927  1.00  0.69           C  
ATOM     59  O   LEU A  14     109.161 132.184  78.632  1.00  0.69           O  
ATOM     60  CB  LEU A  14     112.005 132.238  78.985  1.00  0.69           C  
ATOM     61  CG  LEU A  14     112.130 131.274  80.185  1.00  0.69           C  
ATOM     62  CD1 LEU A  14     113.140 130.149  79.892  1.00  0.69           C  
ATOM     63  CD2 LEU A  14     112.498 132.032  81.478  1.00  0.69           C  
ATOM     64  H   LEU A  14     111.163 133.499  76.785  1.00  0.69           H  
ATOM     65  HA  LEU A  14     111.777 130.667  77.512  1.00  0.69           H  
ATOM     66  HB3 LEU A  14     111.466 133.138  79.286  1.00  0.69           H  
ATOM     67  HB2 LEU A  14     113.004 132.585  78.716  1.00  0.69           H  
ATOM     68  HG  LEU A  14     111.159 130.809  80.363  1.00  0.69           H  
ATOM     69 HD11 LEU A  14     113.441 129.634  80.802  1.00  0.69           H  
ATOM     70 HD12 LEU A  14     112.713 129.398  79.230  1.00  0.69           H  
ATOM     71 HD13 LEU A  14     114.042 130.531  79.413  1.00  0.69           H  
ATOM     72 HD21 LEU A  14     113.456 131.708  81.886  1.00  0.69           H  
ATOM     73 HD22 LEU A  14     112.573 133.108  81.318  1.00  0.69           H  
ATOM     74 HD23 LEU A  14     111.745 131.870  82.250  1.00  0.69           H  
ATOM     75  N   LEU A  15     109.271 130.374  77.257  1.00  0.59           N  
ATOM     76  CA  LEU A  15     107.836 130.071  77.165  1.00  0.59           C  
ATOM     77  C   LEU A  15     107.132 129.812  78.512  1.00  0.59           C  
ATOM     78  O   LEU A  15     105.954 130.149  78.631  1.00  0.59           O  
ATOM     79  CB  LEU A  15     107.627 128.859  76.229  1.00  0.59           C  
ATOM     80  CG  LEU A  15     107.985 129.113  74.748  1.00  0.59           C  
ATOM     81  CD1 LEU A  15     107.966 127.792  73.948  1.00  0.59           C  
ATOM     82  CD2 LEU A  15     107.087 130.196  74.109  1.00  0.59           C  
ATOM     83  H   LEU A  15     109.881 129.771  76.720  1.00  0.59           H  
ATOM     84  HA  LEU A  15     107.354 130.947  76.729  1.00  0.59           H  
ATOM     85  HB3 LEU A  15     106.588 128.527  76.278  1.00  0.59           H  
ATOM     86  HB2 LEU A  15     108.220 128.025  76.609  1.00  0.59           H  
ATOM     87  HG  LEU A  15     109.013 129.477  74.709  1.00  0.59           H  
ATOM     88 HD11 LEU A  15     108.937 127.606  73.489  1.00  0.59           H  
ATOM     89 HD12 LEU A  15     107.747 126.931  74.582  1.00  0.59           H  
ATOM     90 HD13 LEU A  15     107.224 127.789  73.149  1.00  0.59           H  
ATOM     91 HD21 LEU A  15     106.775 129.943  73.096  1.00  0.59           H  
ATOM     92 HD22 LEU A  15     106.179 130.363  74.690  1.00  0.59           H  
ATOM     93 HD23 LEU A  15     107.611 131.148  74.049  1.00  0.59           H  
ATOM     94  N   GLY A  16     107.851 129.233  79.488  1.00  0.49           N  
ATOM     95  CA  GLY A  16     107.299 128.864  80.790  1.00  0.49           C  
ATOM     96  C   GLY A  16     106.677 127.460  80.743  1.00  0.49           C  
ATOM     97  O   GLY A  16     106.771 126.748  79.740  1.00  0.49           O  
ATOM     98  H   GLY A  16     108.816 128.988  79.314  1.00  0.49           H  
ATOM     99  HA3 GLY A  16     106.554 129.590  81.122  1.00  0.49           H  
ATOM    100  HA2 GLY A  16     108.099 128.876  81.526  1.00  0.49           H  
ATOM    101  N   VAL A  17     106.052 127.066  81.864  1.00  0.50           N  
ATOM    102  CA  VAL A  17     105.424 125.753  82.050  1.00  0.50           C  
ATOM    103  C   VAL A  17     104.076 125.626  81.299  1.00  0.50           C  
ATOM    104  O   VAL A  17     103.745 124.526  80.856  1.00  0.50           O  
ATOM    105  CB  VAL A  17     105.166 125.454  83.561  1.00  0.50           C  
ATOM    106  CG1 VAL A  17     104.581 124.049  83.836  1.00  0.50           C  
ATOM    107  CG2 VAL A  17     106.429 125.632  84.421  1.00  0.50           C  
ATOM    108  H   VAL A  17     106.011 127.691  82.656  1.00  0.50           H  
ATOM    109  HA  VAL A  17     106.100 124.990  81.659  1.00  0.50           H  
ATOM    110  HB  VAL A  17     104.444 126.184  83.929  1.00  0.50           H  
ATOM    111 HG11 VAL A  17     104.480 123.868  84.906  1.00  0.50           H  
ATOM    112 HG12 VAL A  17     103.590 123.912  83.406  1.00  0.50           H  
ATOM    113 HG13 VAL A  17     105.228 123.270  83.432  1.00  0.50           H  
ATOM    114 HG21 VAL A  17     106.241 125.367  85.463  1.00  0.50           H  
ATOM    115 HG22 VAL A  17     107.243 125.001  84.064  1.00  0.50           H  
ATOM    116 HG23 VAL A  17     106.768 126.667  84.421  1.00  0.50           H  
ATOM    117  N   THR A  18     103.329 126.738  81.168  1.00  0.43           N  
ATOM    118  CA  THR A  18     101.964 126.755  80.633  1.00  0.43           C  
ATOM    119  C   THR A  18     101.596 128.150  80.081  1.00  0.43           C  
ATOM    120  O   THR A  18     102.224 129.138  80.466  1.00  0.43           O  
ATOM    121  CB  THR A  18     100.950 126.350  81.741  1.00  0.43           C  
ATOM    122  OG1 THR A  18      99.666 126.140  81.190  1.00  0.43           O  
ATOM    123  CG2 THR A  18     100.795 127.404  82.855  1.00  0.43           C  
ATOM    124  H   THR A  18     103.675 127.623  81.509  1.00  0.43           H  
ATOM    125  HA  THR A  18     101.900 126.047  79.804  1.00  0.43           H  
ATOM    126  HB  THR A  18     101.266 125.408  82.189  1.00  0.43           H  
ATOM    127  HG1 THR A  18      99.107 125.735  81.861  1.00  0.43           H  
ATOM    128 HG21 THR A  18     100.282 126.989  83.716  1.00  0.43           H  
ATOM    129 HG22 THR A  18     101.765 127.758  83.204  1.00  0.43           H  
ATOM    130 HG23 THR A  18     100.226 128.276  82.529  1.00  0.43           H  
ATOM    131  N   GLY A  19     100.580 128.192  79.200  1.00  0.50           N  
ATOM    132  CA  GLY A  19     100.127 129.408  78.524  1.00  0.50           C  
ATOM    133  C   GLY A  19      98.692 129.817  78.898  1.00  0.50           C  
ATOM    134  O   GLY A  19      98.324 130.954  78.601  1.00  0.50           O  
ATOM    135  H   GLY A  19     100.100 127.333  78.971  1.00  0.50           H  
ATOM    136  HA3 GLY A  19     100.158 129.226  77.450  1.00  0.50           H  
ATOM    137  HA2 GLY A  19     100.793 130.252  78.710  1.00  0.50           H  
ATOM    138  N   GLN A  20      97.876 128.940  79.518  1.00  0.62           N  
ATOM    139  CA  GLN A  20      96.498 129.258  79.927  1.00  0.62           C  
ATOM    140  C   GLN A  20      96.476 130.252  81.100  1.00  0.62           C  
ATOM    141  O   GLN A  20      97.291 130.111  82.010  1.00  0.62           O  
ATOM    142  CB  GLN A  20      95.713 127.978  80.297  1.00  0.62           C  
ATOM    143  CG  GLN A  20      95.336 127.068  79.106  1.00  0.62           C  
ATOM    144  CD  GLN A  20      96.462 126.145  78.629  1.00  0.62           C  
ATOM    145  OE1 GLN A  20      97.298 125.710  79.415  1.00  0.62           O  
ATOM    146  NE2 GLN A  20      96.467 125.810  77.338  1.00  0.62           N  
ATOM    147  H   GLN A  20      98.215 128.019  79.761  1.00  0.62           H  
ATOM    148  HA  GLN A  20      95.996 129.728  79.079  1.00  0.62           H  
ATOM    149  HB3 GLN A  20      94.776 128.277  80.772  1.00  0.62           H  
ATOM    150  HB2 GLN A  20      96.247 127.415  81.063  1.00  0.62           H  
ATOM    151  HG3 GLN A  20      94.958 127.669  78.278  1.00  0.62           H  
ATOM    152  HG2 GLN A  20      94.514 126.420  79.411  1.00  0.62           H  
ATOM    153 HE22 GLN A  20      97.181 125.191  76.981  1.00  0.62           H  
ATOM    154 HE21 GLN A  20      95.761 126.168  76.712  1.00  0.62           H  
ATOM    155  N   GLN A  21      95.543 131.221  81.057  1.00  0.62           N  
ATOM    156  CA  GLN A  21      95.420 132.313  82.032  1.00  0.62           C  
ATOM    157  C   GLN A  21      95.163 131.823  83.468  1.00  0.62           C  
ATOM    158  O   GLN A  21      95.815 132.304  84.393  1.00  0.62           O  
ATOM    159  CB  GLN A  21      94.318 133.295  81.567  1.00  0.62           C  
ATOM    160  CG  GLN A  21      94.150 134.566  82.433  1.00  0.62           C  
ATOM    161  CD  GLN A  21      95.382 135.474  82.381  1.00  0.62           C  
ATOM    162  OE1 GLN A  21      95.738 135.972  81.316  1.00  0.62           O  
ATOM    163  NE2 GLN A  21      96.034 135.699  83.522  1.00  0.62           N  
ATOM    164  H   GLN A  21      94.896 131.251  80.283  1.00  0.62           H  
ATOM    165  HA  GLN A  21      96.377 132.838  82.029  1.00  0.62           H  
ATOM    166  HB3 GLN A  21      93.362 132.771  81.527  1.00  0.62           H  
ATOM    167  HB2 GLN A  21      94.524 133.599  80.539  1.00  0.62           H  
ATOM    168  HG3 GLN A  21      93.907 134.312  83.466  1.00  0.62           H  
ATOM    169  HG2 GLN A  21      93.302 135.141  82.062  1.00  0.62           H  
ATOM    170 HE22 GLN A  21      96.874 136.260  83.517  1.00  0.62           H  
ATOM    171 HE21 GLN A  21      95.734 135.281  84.394  1.00  0.62           H  
ATOM    172  N   GLU A  22      94.246 130.853  83.614  1.00  0.69           N  
ATOM    173  CA  GLU A  22      93.876 130.220  84.879  1.00  0.69           C  
ATOM    174  C   GLU A  22      95.037 129.431  85.506  1.00  0.69           C  
ATOM    175  O   GLU A  22      95.198 129.484  86.725  1.00  0.69           O  
ATOM    176  CB  GLU A  22      92.647 129.301  84.688  1.00  0.69           C  
ATOM    177  CG  GLU A  22      91.370 130.002  84.157  1.00  0.69           C  
ATOM    178  CD  GLU A  22      91.243 130.194  82.632  1.00  0.69           C  
ATOM    179  OE1 GLU A  22      92.092 129.678  81.870  1.00  0.69           O  
ATOM    180  OE2 GLU A  22      90.267 130.875  82.245  1.00  0.69           O1-
ATOM    181  H   GLU A  22      93.742 130.521  82.800  1.00  0.69           H  
ATOM    182  HA  GLU A  22      93.604 131.016  85.576  1.00  0.69           H  
ATOM    183  HB3 GLU A  22      92.400 128.861  85.656  1.00  0.69           H  
ATOM    184  HB2 GLU A  22      92.906 128.448  84.059  1.00  0.69           H  
ATOM    185  HG3 GLU A  22      91.261 130.970  84.647  1.00  0.69           H  
ATOM    186  HG2 GLU A  22      90.506 129.413  84.469  1.00  0.69           H  
ATOM    187  N   GLN A  23      95.834 128.746  84.666  1.00  0.74           N  
ATOM    188  CA  GLN A  23      97.026 128.019  85.098  1.00  0.74           C  
ATOM    189  C   GLN A  23      98.201 128.954  85.437  1.00  0.74           C  
ATOM    190  O   GLN A  23      98.954 128.633  86.352  1.00  0.74           O  
ATOM    191  CB  GLN A  23      97.451 126.978  84.049  1.00  0.74           C  
ATOM    192  CG  GLN A  23      96.404 125.886  83.759  1.00  0.74           C  
ATOM    193  CD  GLN A  23      96.979 124.733  82.926  1.00  0.74           C  
ATOM    194  OE1 GLN A  23      98.160 124.405  83.025  1.00  0.74           O  
ATOM    195  NE2 GLN A  23      96.137 124.090  82.117  1.00  0.74           N  
ATOM    196  H   GLN A  23      95.651 128.768  83.673  1.00  0.74           H  
ATOM    197  HA  GLN A  23      96.774 127.474  86.009  1.00  0.74           H  
ATOM    198  HB3 GLN A  23      98.342 126.490  84.443  1.00  0.74           H  
ATOM    199  HB2 GLN A  23      97.741 127.470  83.119  1.00  0.74           H  
ATOM    200  HG3 GLN A  23      95.543 126.320  83.248  1.00  0.74           H  
ATOM    201  HG2 GLN A  23      96.036 125.468  84.696  1.00  0.74           H  
ATOM    202 HE22 GLN A  23      96.472 123.326  81.548  1.00  0.74           H  
ATOM    203 HE21 GLN A  23      95.169 124.369  82.053  1.00  0.74           H  
ATOM    204  N   GLU A  24      98.321 130.093  84.729  1.00  0.76           N  
ATOM    205  CA  GLU A  24      99.298 131.151  84.996  1.00  0.76           C  
ATOM    206  C   GLU A  24      99.081 131.823  86.363  1.00  0.76           C  
ATOM    207  O   GLU A  24     100.046 131.975  87.110  1.00  0.76           O  
ATOM    208  CB  GLU A  24      99.327 132.156  83.819  1.00  0.76           C  
ATOM    209  CG  GLU A  24     100.187 133.420  84.053  1.00  0.76           C  
ATOM    210  CD  GLU A  24     100.326 134.286  82.796  1.00  0.76           C  
ATOM    211  OE1 GLU A  24      99.290 134.824  82.346  1.00  0.76           O  
ATOM    212  OE2 GLU A  24     101.472 134.404  82.306  1.00  0.76           O1-
ATOM    213  H   GLU A  24      97.678 130.272  83.968  1.00  0.76           H  
ATOM    214  HA  GLU A  24     100.281 130.676  85.033  1.00  0.76           H  
ATOM    215  HB3 GLU A  24      98.310 132.456  83.569  1.00  0.76           H  
ATOM    216  HB2 GLU A  24      99.704 131.637  82.937  1.00  0.76           H  
ATOM    217  HG3 GLU A  24     101.172 133.129  84.421  1.00  0.76           H  
ATOM    218  HG2 GLU A  24      99.745 134.042  84.834  1.00  0.76           H  
ATOM    219  N   ASP A  25      97.817 132.160  86.673  1.00  0.80           N  
ATOM    220  CA  ASP A  25      97.380 132.707  87.963  1.00  0.80           C  
ATOM    221  C   ASP A  25      97.544 131.703  89.114  1.00  0.80           C  
ATOM    222  O   ASP A  25      98.006 132.101  90.183  1.00  0.80           O  
ATOM    223  CB  ASP A  25      95.924 133.240  87.938  1.00  0.80           C  
ATOM    224  CG  ASP A  25      95.626 134.349  86.913  1.00  0.80           C  
ATOM    225  OD1 ASP A  25      96.563 135.090  86.541  1.00  0.80           O  
ATOM    226  OD2 ASP A  25      94.423 134.535  86.624  1.00  0.80           O1-
ATOM    227  H   ASP A  25      97.090 132.031  85.980  1.00  0.80           H  
ATOM    228  HA  ASP A  25      98.041 133.546  88.190  1.00  0.80           H  
ATOM    229  HB3 ASP A  25      95.658 133.629  88.922  1.00  0.80           H  
ATOM    230  HB2 ASP A  25      95.247 132.409  87.731  1.00  0.80           H  
ATOM    231  N   PHE A  26      97.201 130.425  88.868  1.00  0.78           N  
ATOM    232  CA  PHE A  26      97.369 129.334  89.828  1.00  0.78           C  
ATOM    233  C   PHE A  26      98.842 129.058  90.177  1.00  0.78           C  
ATOM    234  O   PHE A  26      99.153 128.919  91.358  1.00  0.78           O  
ATOM    235  CB  PHE A  26      96.608 128.075  89.354  1.00  0.78           C  
ATOM    236  CG  PHE A  26      96.767 126.849  90.239  1.00  0.78           C  
ATOM    237  CD1 PHE A  26      97.726 125.861  89.929  1.00  0.78           C  
ATOM    238  CD2 PHE A  26      96.082 126.776  91.471  1.00  0.78           C  
ATOM    239  CE1 PHE A  26      97.958 124.815  90.812  1.00  0.78           C  
ATOM    240  CE2 PHE A  26      96.324 125.719  92.338  1.00  0.78           C  
ATOM    241  CZ  PHE A  26      97.257 124.743  92.010  1.00  0.78           C  
ATOM    242  H   PHE A  26      96.811 130.177  87.968  1.00  0.78           H  
ATOM    243  HA  PHE A  26      96.891 129.658  90.755  1.00  0.78           H  
ATOM    244  HB3 PHE A  26      96.902 127.820  88.336  1.00  0.78           H  
ATOM    245  HB2 PHE A  26      95.543 128.309  89.309  1.00  0.78           H  
ATOM    246  HD1 PHE A  26      98.282 125.921  89.006  1.00  0.78           H  
ATOM    247  HD2 PHE A  26      95.378 127.547  91.747  1.00  0.78           H  
ATOM    248  HE1 PHE A  26      98.691 124.060  90.570  1.00  0.78           H  
ATOM    249  HE2 PHE A  26      95.795 125.662  93.278  1.00  0.78           H  
ATOM    250  HZ  PHE A  26      97.446 123.929  92.693  1.00  0.78           H  
ATOM    251  N   PHE A  27      99.717 129.028  89.155  1.00  0.79           N  
ATOM    252  CA  PHE A  27     101.165 128.891  89.322  1.00  0.79           C  
ATOM    253  C   PHE A  27     101.801 130.100  90.012  1.00  0.79           C  
ATOM    254  O   PHE A  27     102.620 129.891  90.903  1.00  0.79           O  
ATOM    255  CB  PHE A  27     101.865 128.587  87.980  1.00  0.79           C  
ATOM    256  CG  PHE A  27     101.618 127.224  87.346  1.00  0.79           C  
ATOM    257  CD1 PHE A  27     100.950 126.176  88.024  1.00  0.79           C  
ATOM    258  CD2 PHE A  27     102.136 126.972  86.060  1.00  0.79           C  
ATOM    259  CE1 PHE A  27     100.765 124.949  87.405  1.00  0.79           C  
ATOM    260  CE2 PHE A  27     101.946 125.733  85.464  1.00  0.79           C  
ATOM    261  CZ  PHE A  27     101.257 124.729  86.126  1.00  0.79           C  
ATOM    262  H   PHE A  27      99.385 129.130  88.204  1.00  0.79           H  
ATOM    263  HA  PHE A  27     101.348 128.053  89.996  1.00  0.79           H  
ATOM    264  HB3 PHE A  27     102.944 128.679  88.106  1.00  0.79           H  
ATOM    265  HB2 PHE A  27     101.590 129.348  87.248  1.00  0.79           H  
ATOM    266  HD1 PHE A  27     100.562 126.307  89.022  1.00  0.79           H  
ATOM    267  HD2 PHE A  27     102.669 127.747  85.529  1.00  0.79           H  
ATOM    268  HE1 PHE A  27     100.238 124.160  87.922  1.00  0.79           H  
ATOM    269  HE2 PHE A  27     102.318 125.554  84.468  1.00  0.79           H  
ATOM    270  HZ  PHE A  27     101.107 123.772  85.647  1.00  0.79           H  
ATOM    271  N   TYR A  28     101.380 131.326  89.647  1.00  0.80           N  
ATOM    272  CA  TYR A  28     101.818 132.561  90.301  1.00  0.80           C  
ATOM    273  C   TYR A  28     101.555 132.536  91.816  1.00  0.80           C  
ATOM    274  O   TYR A  28     102.498 132.746  92.568  1.00  0.80           O  
ATOM    275  CB  TYR A  28     101.217 133.809  89.613  1.00  0.80           C  
ATOM    276  CG  TYR A  28     101.630 135.125  90.256  1.00  0.80           C  
ATOM    277  CD1 TYR A  28     100.807 135.731  91.230  1.00  0.80           C  
ATOM    278  CD2 TYR A  28     102.868 135.715  89.925  1.00  0.80           C  
ATOM    279  CE1 TYR A  28     101.238 136.895  91.896  1.00  0.80           C  
ATOM    280  CE2 TYR A  28     103.301 136.876  90.594  1.00  0.80           C  
ATOM    281  CZ  TYR A  28     102.492 137.459  91.588  1.00  0.80           C  
ATOM    282  OH  TYR A  28     102.925 138.569  92.254  1.00  0.80           O  
ATOM    283  H   TYR A  28     100.707 131.429  88.898  1.00  0.80           H  
ATOM    284  HA  TYR A  28     102.900 132.611  90.162  1.00  0.80           H  
ATOM    285  HB3 TYR A  28     100.129 133.748  89.610  1.00  0.80           H  
ATOM    286  HB2 TYR A  28     101.518 133.830  88.564  1.00  0.80           H  
ATOM    287  HD1 TYR A  28      99.858 135.287  91.492  1.00  0.80           H  
ATOM    288  HD2 TYR A  28     103.500 135.266  89.172  1.00  0.80           H  
ATOM    289  HE1 TYR A  28     100.611 137.339  92.655  1.00  0.80           H  
ATOM    290  HE2 TYR A  28     104.258 137.313  90.347  1.00  0.80           H  
ATOM    291  HH  TYR A  28     102.293 138.890  92.901  1.00  0.80           H  
ATOM    292  N   ILE A  29     100.319 132.202  92.224  1.00  0.85           N  
ATOM    293  CA  ILE A  29      99.910 132.057  93.625  1.00  0.85           C  
ATOM    294  C   ILE A  29     100.654 130.925  94.368  1.00  0.85           C  
ATOM    295  O   ILE A  29     101.029 131.125  95.522  1.00  0.85           O  
ATOM    296  CB  ILE A  29      98.368 131.843  93.737  1.00  0.85           C  
ATOM    297  CG1 ILE A  29      97.610 133.120  93.303  1.00  0.85           C  
ATOM    298  CG2 ILE A  29      97.856 131.382  95.124  1.00  0.85           C  
ATOM    299  CD1 ILE A  29      96.135 132.877  92.948  1.00  0.85           C  
ATOM    300  H   ILE A  29      99.601 132.026  91.534  1.00  0.85           H  
ATOM    301  HA  ILE A  29     100.160 132.992  94.130  1.00  0.85           H  
ATOM    302  HB  ILE A  29      98.107 131.056  93.026  1.00  0.85           H  
ATOM    303 HG13 ILE A  29      98.090 133.578  92.438  1.00  0.85           H  
ATOM    304 HG12 ILE A  29      97.674 133.867  94.096  1.00  0.85           H  
ATOM    305 HG21 ILE A  29      96.769 131.315  95.144  1.00  0.85           H  
ATOM    306 HG22 ILE A  29      98.224 130.392  95.395  1.00  0.85           H  
ATOM    307 HG23 ILE A  29      98.157 132.080  95.906  1.00  0.85           H  
ATOM    308 HD11 ILE A  29      95.784 133.622  92.233  1.00  0.85           H  
ATOM    309 HD12 ILE A  29      95.983 131.897  92.496  1.00  0.85           H  
ATOM    310 HD13 ILE A  29      95.500 132.944  93.831  1.00  0.85           H  
ATOM    311  N   LEU A  30     100.861 129.777  93.698  1.00  0.84           N  
ATOM    312  CA  LEU A  30     101.527 128.594  94.248  1.00  0.84           C  
ATOM    313  C   LEU A  30     103.020 128.835  94.539  1.00  0.84           C  
ATOM    314  O   LEU A  30     103.454 128.585  95.663  1.00  0.84           O  
ATOM    315  CB  LEU A  30     101.285 127.393  93.303  1.00  0.84           C  
ATOM    316  CG  LEU A  30     101.840 126.031  93.781  1.00  0.84           C  
ATOM    317  CD1 LEU A  30     101.222 125.592  95.125  1.00  0.84           C  
ATOM    318  CD2 LEU A  30     101.672 124.958  92.684  1.00  0.84           C  
ATOM    319  H   LEU A  30     100.510 129.687  92.753  1.00  0.84           H  
ATOM    320  HA  LEU A  30     101.042 128.378  95.201  1.00  0.84           H  
ATOM    321  HB3 LEU A  30     101.715 127.627  92.329  1.00  0.84           H  
ATOM    322  HB2 LEU A  30     100.213 127.283  93.137  1.00  0.84           H  
ATOM    323  HG  LEU A  30     102.915 126.137  93.934  1.00  0.84           H  
ATOM    324 HD11 LEU A  30     101.037 124.519  95.171  1.00  0.84           H  
ATOM    325 HD12 LEU A  30     101.888 125.836  95.953  1.00  0.84           H  
ATOM    326 HD13 LEU A  30     100.271 126.091  95.317  1.00  0.84           H  
ATOM    327 HD21 LEU A  30     102.629 124.490  92.451  1.00  0.84           H  
ATOM    328 HD22 LEU A  30     100.983 124.165  92.974  1.00  0.84           H  
ATOM    329 HD23 LEU A  30     101.289 125.379  91.753  1.00  0.84           H  
ATOM    330  N   PHE A  31     103.765 129.344  93.541  1.00  0.84           N  
ATOM    331  CA  PHE A  31     105.181 129.703  93.667  1.00  0.84           C  
ATOM    332  C   PHE A  31     105.434 130.918  94.581  1.00  0.84           C  
ATOM    333  O   PHE A  31     106.440 130.918  95.290  1.00  0.84           O  
ATOM    334  CB  PHE A  31     105.821 129.895  92.273  1.00  0.84           C  
ATOM    335  CG  PHE A  31     106.056 128.616  91.481  1.00  0.84           C  
ATOM    336  CD1 PHE A  31     106.985 127.654  91.936  1.00  0.84           C  
ATOM    337  CD2 PHE A  31     105.334 128.357  90.296  1.00  0.84           C  
ATOM    338  CE1 PHE A  31     107.178 126.481  91.217  1.00  0.84           C  
ATOM    339  CE2 PHE A  31     105.531 127.174  89.599  1.00  0.84           C  
ATOM    340  CZ  PHE A  31     106.451 126.242  90.057  1.00  0.84           C  
ATOM    341  H   PHE A  31     103.335 129.529  92.643  1.00  0.84           H  
ATOM    342  HA  PHE A  31     105.685 128.862  94.147  1.00  0.84           H  
ATOM    343  HB3 PHE A  31     106.787 130.391  92.373  1.00  0.84           H  
ATOM    344  HB2 PHE A  31     105.203 130.568  91.680  1.00  0.84           H  
ATOM    345  HD1 PHE A  31     107.549 127.828  92.841  1.00  0.84           H  
ATOM    346  HD2 PHE A  31     104.649 129.087  89.900  1.00  0.84           H  
ATOM    347  HE1 PHE A  31     107.892 125.748  91.564  1.00  0.84           H  
ATOM    348  HE2 PHE A  31     104.978 126.986  88.690  1.00  0.84           H  
ATOM    349  HZ  PHE A  31     106.604 125.333  89.497  1.00  0.84           H  
ATOM    350  N   LEU A  32     104.506 131.895  94.593  1.00  0.84           N  
ATOM    351  CA  LEU A  32     104.519 133.055  95.496  1.00  0.84           C  
ATOM    352  C   LEU A  32     104.070 132.702  96.930  1.00  0.84           C  
ATOM    353  O   LEU A  32     104.256 133.536  97.808  1.00  0.84           O  
ATOM    354  CB  LEU A  32     103.658 134.196  94.895  1.00  0.84           C  
ATOM    355  CG  LEU A  32     103.786 135.608  95.526  1.00  0.84           C  
ATOM    356  CD1 LEU A  32     105.069 136.318  95.063  1.00  0.84           C  
ATOM    357  CD2 LEU A  32     102.541 136.473  95.257  1.00  0.84           C  
ATOM    358  H   LEU A  32     103.709 131.833  93.972  1.00  0.84           H  
ATOM    359  HA  LEU A  32     105.549 133.407  95.560  1.00  0.84           H  
ATOM    360  HB3 LEU A  32     102.616 133.874  94.941  1.00  0.84           H  
ATOM    361  HB2 LEU A  32     103.898 134.306  93.838  1.00  0.84           H  
ATOM    362  HG  LEU A  32     103.846 135.536  96.607  1.00  0.84           H  
ATOM    363 HD11 LEU A  32     105.198 137.267  95.583  1.00  0.84           H  
ATOM    364 HD12 LEU A  32     105.953 135.715  95.266  1.00  0.84           H  
ATOM    365 HD13 LEU A  32     105.040 136.528  93.993  1.00  0.84           H  
ATOM    366 HD21 LEU A  32     102.795 137.413  94.768  1.00  0.84           H  
ATOM    367 HD22 LEU A  32     101.813 135.968  94.622  1.00  0.84           H  
ATOM    368 HD23 LEU A  32     102.034 136.725  96.189  1.00  0.84           H  
ATOM    369  N   PHE A  33     103.523 131.499  97.179  1.00  0.85           N  
ATOM    370  CA  PHE A  33     103.290 131.003  98.538  1.00  0.85           C  
ATOM    371  C   PHE A  33     104.504 130.210  99.047  1.00  0.85           C  
ATOM    372  O   PHE A  33     104.953 130.459 100.164  1.00  0.85           O  
ATOM    373  CB  PHE A  33     101.970 130.207  98.623  1.00  0.85           C  
ATOM    374  CG  PHE A  33     101.653 129.667 100.009  1.00  0.85           C  
ATOM    375  CD1 PHE A  33     101.981 128.338 100.356  1.00  0.85           C  
ATOM    376  CD2 PHE A  33     101.195 130.543 101.017  1.00  0.85           C  
ATOM    377  CE1 PHE A  33     101.791 127.894 101.658  1.00  0.85           C  
ATOM    378  CE2 PHE A  33     101.018 130.081 102.315  1.00  0.85           C  
ATOM    379  CZ  PHE A  33     101.308 128.760 102.632  1.00  0.85           C  
ATOM    380  H   PHE A  33     103.344 130.856  96.421  1.00  0.85           H  
ATOM    381  HA  PHE A  33     103.167 131.849  99.216  1.00  0.85           H  
ATOM    382  HB3 PHE A  33     101.968 129.388  97.902  1.00  0.85           H  
ATOM    383  HB2 PHE A  33     101.149 130.863  98.333  1.00  0.85           H  
ATOM    384  HD1 PHE A  33     102.385 127.666  99.613  1.00  0.85           H  
ATOM    385  HD2 PHE A  33     100.988 131.578 100.784  1.00  0.85           H  
ATOM    386  HE1 PHE A  33     102.035 126.875 101.919  1.00  0.85           H  
ATOM    387  HE2 PHE A  33     100.661 130.753 103.081  1.00  0.85           H  
ATOM    388  HZ  PHE A  33     101.172 128.409 103.644  1.00  0.85           H  
ATOM    389  N   ILE A  34     105.027 129.298  98.210  1.00  0.89           N  
ATOM    390  CA  ILE A  34     106.174 128.434  98.507  1.00  0.89           C  
ATOM    391  C   ILE A  34     107.474 129.211  98.809  1.00  0.89           C  
ATOM    392  O   ILE A  34     108.181 128.839  99.745  1.00  0.89           O  
ATOM    393  CB  ILE A  34     106.405 127.407  97.353  1.00  0.89           C  
ATOM    394  CG1 ILE A  34     105.274 126.349  97.347  1.00  0.89           C  
ATOM    395  CG2 ILE A  34     107.790 126.710  97.328  1.00  0.89           C  
ATOM    396  CD1 ILE A  34     105.169 125.550  96.040  1.00  0.89           C  
ATOM    397  H   ILE A  34     104.595 129.156  97.307  1.00  0.89           H  
ATOM    398  HA  ILE A  34     105.923 127.876  99.412  1.00  0.89           H  
ATOM    399  HB  ILE A  34     106.325 127.962  96.417  1.00  0.89           H  
ATOM    400 HG13 ILE A  34     104.309 126.823  97.528  1.00  0.89           H  
ATOM    401 HG12 ILE A  34     105.416 125.657  98.176  1.00  0.89           H  
ATOM    402 HG21 ILE A  34     107.854 125.971  96.530  1.00  0.89           H  
ATOM    403 HG22 ILE A  34     108.603 127.413  97.146  1.00  0.89           H  
ATOM    404 HG23 ILE A  34     107.998 126.197  98.265  1.00  0.89           H  
ATOM    405 HD11 ILE A  34     104.189 125.082  95.951  1.00  0.89           H  
ATOM    406 HD12 ILE A  34     105.309 126.188  95.167  1.00  0.89           H  
ATOM    407 HD13 ILE A  34     105.912 124.753  96.000  1.00  0.89           H  
ATOM    408  N   TYR A  35     107.752 130.270  98.028  1.00  0.86           N  
ATOM    409  CA  TYR A  35     108.959 131.090  98.145  1.00  0.86           C  
ATOM    410  C   TYR A  35     109.099 131.879  99.470  1.00  0.86           C  
ATOM    411  O   TYR A  35     110.140 131.720 100.106  1.00  0.86           O  
ATOM    412  CB  TYR A  35     109.123 131.959  96.881  1.00  0.86           C  
ATOM    413  CG  TYR A  35     110.331 132.882  96.878  1.00  0.86           C  
ATOM    414  CD1 TYR A  35     111.632 132.340  96.946  1.00  0.86           C  
ATOM    415  CD2 TYR A  35     110.161 134.281  96.829  1.00  0.86           C  
ATOM    416  CE1 TYR A  35     112.755 133.188  96.981  1.00  0.86           C  
ATOM    417  CE2 TYR A  35     111.284 135.129  96.861  1.00  0.86           C  
ATOM    418  CZ  TYR A  35     112.581 134.585  96.940  1.00  0.86           C  
ATOM    419  OH  TYR A  35     113.661 135.419  96.968  1.00  0.86           O  
ATOM    420  H   TYR A  35     107.120 130.512  97.276  1.00  0.86           H  
ATOM    421  HA  TYR A  35     109.788 130.379  98.129  1.00  0.86           H  
ATOM    422  HB3 TYR A  35     108.223 132.550  96.708  1.00  0.86           H  
ATOM    423  HB2 TYR A  35     109.213 131.301  96.019  1.00  0.86           H  
ATOM    424  HD1 TYR A  35     111.770 131.270  96.983  1.00  0.86           H  
ATOM    425  HD2 TYR A  35     109.170 134.709  96.777  1.00  0.86           H  
ATOM    426  HE1 TYR A  35     113.745 132.760  97.042  1.00  0.86           H  
ATOM    427  HE2 TYR A  35     111.149 136.200  96.827  1.00  0.86           H  
ATOM    428  HH  TYR A  35     114.509 134.969  96.937  1.00  0.86           H  
ATOM    429  N   PRO A  36     108.086 132.664  99.913  1.00  0.87           N  
ATOM    430  CA  PRO A  36     108.137 133.310 101.236  1.00  0.87           C  
ATOM    431  C   PRO A  36     108.067 132.347 102.432  1.00  0.87           C  
ATOM    432  O   PRO A  36     108.672 132.672 103.446  1.00  0.87           O  
ATOM    433  CB  PRO A  36     106.993 134.330 101.230  1.00  0.87           C  
ATOM    434  CG  PRO A  36     106.023 133.796 100.200  1.00  0.87           C  
ATOM    435  CD  PRO A  36     106.932 133.142  99.160  1.00  0.87           C  
ATOM    436  HA  PRO A  36     109.071 133.866 101.317  1.00  0.87           H  
ATOM    437  HB3 PRO A  36     107.376 135.297 100.904  1.00  0.87           H  
ATOM    438  HB2 PRO A  36     106.525 134.478 102.205  1.00  0.87           H  
ATOM    439  HG3 PRO A  36     105.381 134.578  99.798  1.00  0.87           H  
ATOM    440  HG2 PRO A  36     105.386 133.041 100.661  1.00  0.87           H  
ATOM    441  HD2 PRO A  36     106.413 132.353  98.624  1.00  0.87           H  
ATOM    442  HD3 PRO A  36     107.268 133.883  98.435  1.00  0.87           H  
ATOM    443  N   ILE A  37     107.413 131.176 102.305  1.00  0.90           N  
ATOM    444  CA  ILE A  37     107.455 130.120 103.330  1.00  0.90           C  
ATOM    445  C   ILE A  37     108.872 129.531 103.508  1.00  0.90           C  
ATOM    446  O   ILE A  37     109.292 129.321 104.647  1.00  0.90           O  
ATOM    447  CB  ILE A  37     106.422 128.983 103.050  1.00  0.90           C  
ATOM    448  CG1 ILE A  37     104.969 129.475 103.253  1.00  0.90           C  
ATOM    449  CG2 ILE A  37     106.653 127.648 103.800  1.00  0.90           C  
ATOM    450  CD1 ILE A  37     104.569 129.815 104.698  1.00  0.90           C  
ATOM    451  H   ILE A  37     106.912 130.960 101.453  1.00  0.90           H  
ATOM    452  HA  ILE A  37     107.197 130.586 104.282  1.00  0.90           H  
ATOM    453  HB  ILE A  37     106.502 128.742 101.988  1.00  0.90           H  
ATOM    454 HG13 ILE A  37     104.281 128.729 102.858  1.00  0.90           H  
ATOM    455 HG12 ILE A  37     104.799 130.369 102.656  1.00  0.90           H  
ATOM    456 HG21 ILE A  37     105.834 126.952 103.617  1.00  0.90           H  
ATOM    457 HG22 ILE A  37     107.562 127.146 103.470  1.00  0.90           H  
ATOM    458 HG23 ILE A  37     106.731 127.794 104.878  1.00  0.90           H  
ATOM    459 HD11 ILE A  37     103.483 129.862 104.790  1.00  0.90           H  
ATOM    460 HD12 ILE A  37     104.922 129.076 105.414  1.00  0.90           H  
ATOM    461 HD13 ILE A  37     104.960 130.788 104.997  1.00  0.90           H  
ATOM    462  N   THR A  38     109.593 129.336 102.389  1.00  0.89           N  
ATOM    463  CA  THR A  38     111.000 128.929 102.364  1.00  0.89           C  
ATOM    464  C   THR A  38     111.920 130.012 102.963  1.00  0.89           C  
ATOM    465  O   THR A  38     112.743 129.685 103.817  1.00  0.89           O  
ATOM    466  CB  THR A  38     111.480 128.606 100.920  1.00  0.89           C  
ATOM    467  OG1 THR A  38     110.719 127.532 100.407  1.00  0.89           O  
ATOM    468  CG2 THR A  38     112.968 128.241 100.769  1.00  0.89           C  
ATOM    469  H   THR A  38     109.172 129.532 101.491  1.00  0.89           H  
ATOM    470  HA  THR A  38     111.099 128.026 102.971  1.00  0.89           H  
ATOM    471  HB  THR A  38     111.281 129.456 100.268  1.00  0.89           H  
ATOM    472  HG1 THR A  38     109.810 127.828 100.292  1.00  0.89           H  
ATOM    473 HG21 THR A  38     113.187 127.897  99.758  1.00  0.89           H  
ATOM    474 HG22 THR A  38     113.618 129.096 100.959  1.00  0.89           H  
ATOM    475 HG23 THR A  38     113.248 127.447 101.459  1.00  0.89           H  
ATOM    476  N   LEU A  39     111.738 131.276 102.538  1.00  0.88           N  
ATOM    477  CA  LEU A  39     112.515 132.434 102.984  1.00  0.88           C  
ATOM    478  C   LEU A  39     112.353 132.726 104.486  1.00  0.88           C  
ATOM    479  O   LEU A  39     113.366 132.891 105.161  1.00  0.88           O  
ATOM    480  CB  LEU A  39     112.161 133.657 102.105  1.00  0.88           C  
ATOM    481  CG  LEU A  39     112.943 134.960 102.401  1.00  0.88           C  
ATOM    482  CD1 LEU A  39     114.468 134.775 102.252  1.00  0.88           C  
ATOM    483  CD2 LEU A  39     112.408 136.126 101.542  1.00  0.88           C  
ATOM    484  H   LEU A  39     111.035 131.462 101.833  1.00  0.88           H  
ATOM    485  HA  LEU A  39     113.563 132.184 102.814  1.00  0.88           H  
ATOM    486  HB3 LEU A  39     111.098 133.862 102.221  1.00  0.88           H  
ATOM    487  HB2 LEU A  39     112.301 133.393 101.055  1.00  0.88           H  
ATOM    488  HG  LEU A  39     112.753 135.242 103.437  1.00  0.88           H  
ATOM    489 HD11 LEU A  39     114.950 135.618 101.757  1.00  0.88           H  
ATOM    490 HD12 LEU A  39     114.941 134.667 103.229  1.00  0.88           H  
ATOM    491 HD13 LEU A  39     114.711 133.885 101.673  1.00  0.88           H  
ATOM    492 HD21 LEU A  39     112.123 136.971 102.170  1.00  0.88           H  
ATOM    493 HD22 LEU A  39     113.140 136.489 100.821  1.00  0.88           H  
ATOM    494 HD23 LEU A  39     111.524 135.840 100.970  1.00  0.88           H  
ATOM    495  N   ILE A  40     111.101 132.752 104.978  1.00  0.89           N  
ATOM    496  CA  ILE A  40     110.752 132.961 106.387  1.00  0.89           C  
ATOM    497  C   ILE A  40     111.278 131.833 107.294  1.00  0.89           C  
ATOM    498  O   ILE A  40     111.837 132.138 108.344  1.00  0.89           O  
ATOM    499  CB  ILE A  40     109.210 133.127 106.589  1.00  0.89           C  
ATOM    500  CG1 ILE A  40     108.717 134.461 105.979  1.00  0.89           C  
ATOM    501  CG2 ILE A  40     108.705 133.022 108.049  1.00  0.89           C  
ATOM    502  CD1 ILE A  40     107.202 134.506 105.718  1.00  0.89           C  
ATOM    503  H   ILE A  40     110.319 132.610 104.351  1.00  0.89           H  
ATOM    504  HA  ILE A  40     111.237 133.887 106.705  1.00  0.89           H  
ATOM    505  HB  ILE A  40     108.732 132.314 106.040  1.00  0.89           H  
ATOM    506 HG13 ILE A  40     109.230 134.666 105.039  1.00  0.89           H  
ATOM    507 HG12 ILE A  40     108.994 135.284 106.639  1.00  0.89           H  
ATOM    508 HG21 ILE A  40     107.629 133.183 108.108  1.00  0.89           H  
ATOM    509 HG22 ILE A  40     108.888 132.042 108.489  1.00  0.89           H  
ATOM    510 HG23 ILE A  40     109.182 133.771 108.680  1.00  0.89           H  
ATOM    511 HD11 ILE A  40     106.975 135.154 104.871  1.00  0.89           H  
ATOM    512 HD12 ILE A  40     106.799 133.519 105.490  1.00  0.89           H  
ATOM    513 HD13 ILE A  40     106.666 134.895 106.584  1.00  0.89           H  
ATOM    514  N   GLY A  41     111.114 130.568 106.862  1.00  0.92           N  
ATOM    515  CA  GLY A  41     111.530 129.378 107.606  1.00  0.92           C  
ATOM    516  C   GLY A  41     113.053 129.326 107.791  1.00  0.92           C  
ATOM    517  O   GLY A  41     113.517 129.112 108.909  1.00  0.92           O  
ATOM    518  H   GLY A  41     110.649 130.407 105.978  1.00  0.92           H  
ATOM    519  HA3 GLY A  41     111.208 128.490 107.061  1.00  0.92           H  
ATOM    520  HA2 GLY A  41     111.033 129.358 108.578  1.00  0.92           H  
ATOM    521  N   ASN A  42     113.818 129.570 106.711  1.00  0.87           N  
ATOM    522  CA  ASN A  42     115.284 129.620 106.723  1.00  0.87           C  
ATOM    523  C   ASN A  42     115.833 130.834 107.496  1.00  0.87           C  
ATOM    524  O   ASN A  42     116.829 130.672 108.197  1.00  0.87           O  
ATOM    525  CB  ASN A  42     115.823 129.615 105.275  1.00  0.87           C  
ATOM    526  CG  ASN A  42     115.652 128.291 104.519  1.00  0.87           C  
ATOM    527  OD1 ASN A  42     115.741 127.214 105.101  1.00  0.87           O  
ATOM    528  ND2 ASN A  42     115.446 128.361 103.203  1.00  0.87           N  
ATOM    529  H   ASN A  42     113.374 129.742 105.818  1.00  0.87           H  
ATOM    530  HA  ASN A  42     115.618 128.711 107.226  1.00  0.87           H  
ATOM    531  HB3 ASN A  42     116.896 129.799 105.300  1.00  0.87           H  
ATOM    532  HB2 ASN A  42     115.376 130.434 104.709  1.00  0.87           H  
ATOM    533 HD22 ASN A  42     115.332 127.512 102.668  1.00  0.87           H  
ATOM    534 HD21 ASN A  42     115.377 129.255 102.740  1.00  0.87           H  
ATOM    535  N   LEU A  43     115.181 132.007 107.385  1.00  0.88           N  
ATOM    536  CA  LEU A  43     115.565 133.234 108.093  1.00  0.88           C  
ATOM    537  C   LEU A  43     115.399 133.115 109.620  1.00  0.88           C  
ATOM    538  O   LEU A  43     116.291 133.552 110.345  1.00  0.88           O  
ATOM    539  CB  LEU A  43     114.796 134.440 107.502  1.00  0.88           C  
ATOM    540  CG  LEU A  43     115.129 135.827 108.105  1.00  0.88           C  
ATOM    541  CD1 LEU A  43     116.618 136.200 107.937  1.00  0.88           C  
ATOM    542  CD2 LEU A  43     114.188 136.914 107.543  1.00  0.88           C  
ATOM    543  H   LEU A  43     114.373 132.076 106.779  1.00  0.88           H  
ATOM    544  HA  LEU A  43     116.628 133.385 107.897  1.00  0.88           H  
ATOM    545  HB3 LEU A  43     113.726 134.255 107.614  1.00  0.88           H  
ATOM    546  HB2 LEU A  43     114.983 134.485 106.428  1.00  0.88           H  
ATOM    547  HG  LEU A  43     114.921 135.784 109.174  1.00  0.88           H  
ATOM    548 HD11 LEU A  43     116.762 137.242 107.655  1.00  0.88           H  
ATOM    549 HD12 LEU A  43     117.158 136.049 108.872  1.00  0.88           H  
ATOM    550 HD13 LEU A  43     117.109 135.591 107.177  1.00  0.88           H  
ATOM    551 HD21 LEU A  43     113.699 137.458 108.352  1.00  0.88           H  
ATOM    552 HD22 LEU A  43     114.712 137.648 106.930  1.00  0.88           H  
ATOM    553 HD23 LEU A  43     113.400 136.491 106.919  1.00  0.88           H  
ATOM    554  N   LEU A  44     114.298 132.488 110.073  1.00  0.86           N  
ATOM    555  CA  LEU A  44     114.017 132.203 111.485  1.00  0.86           C  
ATOM    556  C   LEU A  44     115.059 131.261 112.114  1.00  0.86           C  
ATOM    557  O   LEU A  44     115.484 131.523 113.238  1.00  0.86           O  
ATOM    558  CB  LEU A  44     112.587 131.624 111.644  1.00  0.86           C  
ATOM    559  CG  LEU A  44     111.522 132.639 112.117  1.00  0.86           C  
ATOM    560  CD1 LEU A  44     111.318 133.827 111.151  1.00  0.86           C  
ATOM    561  CD2 LEU A  44     110.197 131.926 112.469  1.00  0.86           C  
ATOM    562  H   LEU A  44     113.604 132.166 109.410  1.00  0.86           H  
ATOM    563  HA  LEU A  44     114.079 133.148 112.028  1.00  0.86           H  
ATOM    564  HB3 LEU A  44     112.605 130.826 112.391  1.00  0.86           H  
ATOM    565  HB2 LEU A  44     112.266 131.130 110.726  1.00  0.86           H  
ATOM    566  HG  LEU A  44     111.897 133.061 113.051  1.00  0.86           H  
ATOM    567 HD11 LEU A  44     111.476 134.772 111.670  1.00  0.86           H  
ATOM    568 HD12 LEU A  44     112.010 133.813 110.313  1.00  0.86           H  
ATOM    569 HD13 LEU A  44     110.315 133.860 110.728  1.00  0.86           H  
ATOM    570 HD21 LEU A  44     109.337 132.337 111.942  1.00  0.86           H  
ATOM    571 HD22 LEU A  44     110.231 130.861 112.232  1.00  0.86           H  
ATOM    572 HD23 LEU A  44     109.987 132.010 113.535  1.00  0.86           H  
ATOM    573  N   ILE A  45     115.468 130.215 111.373  1.00  0.86           N  
ATOM    574  CA  ILE A  45     116.503 129.259 111.780  1.00  0.86           C  
ATOM    575  C   ILE A  45     117.889 129.917 111.922  1.00  0.86           C  
ATOM    576  O   ILE A  45     118.570 129.654 112.912  1.00  0.86           O  
ATOM    577  CB  ILE A  45     116.594 128.058 110.790  1.00  0.86           C  
ATOM    578  CG1 ILE A  45     115.329 127.181 110.893  1.00  0.86           C  
ATOM    579  CG2 ILE A  45     117.854 127.170 110.928  1.00  0.86           C  
ATOM    580  CD1 ILE A  45     115.088 126.326 109.646  1.00  0.86           C  
ATOM    581  H   ILE A  45     115.062 130.067 110.459  1.00  0.86           H  
ATOM    582  HA  ILE A  45     116.223 128.871 112.762  1.00  0.86           H  
ATOM    583  HB  ILE A  45     116.616 128.476 109.783  1.00  0.86           H  
ATOM    584 HG13 ILE A  45     114.444 127.797 111.050  1.00  0.86           H  
ATOM    585 HG12 ILE A  45     115.393 126.542 111.774  1.00  0.86           H  
ATOM    586 HG21 ILE A  45     117.815 126.307 110.265  1.00  0.86           H  
ATOM    587 HG22 ILE A  45     118.769 127.703 110.670  1.00  0.86           H  
ATOM    588 HG23 ILE A  45     117.956 126.798 111.947  1.00  0.86           H  
ATOM    589 HD11 ILE A  45     114.068 125.948 109.635  1.00  0.86           H  
ATOM    590 HD12 ILE A  45     115.231 126.907 108.737  1.00  0.86           H  
ATOM    591 HD13 ILE A  45     115.760 125.471 109.599  1.00  0.86           H  
ATOM    592  N   VAL A  46     118.259 130.771 110.951  1.00  0.90           N  
ATOM    593  CA  VAL A  46     119.517 131.517 110.938  1.00  0.90           C  
ATOM    594  C   VAL A  46     119.634 132.500 112.121  1.00  0.90           C  
ATOM    595  O   VAL A  46     120.657 132.470 112.801  1.00  0.90           O  
ATOM    596  CB  VAL A  46     119.736 132.242 109.574  1.00  0.90           C  
ATOM    597  CG1 VAL A  46     120.802 133.360 109.568  1.00  0.90           C  
ATOM    598  CG2 VAL A  46     120.078 131.219 108.474  1.00  0.90           C  
ATOM    599  H   VAL A  46     117.641 130.926 110.165  1.00  0.90           H  
ATOM    600  HA  VAL A  46     120.318 130.783 111.055  1.00  0.90           H  
ATOM    601  HB  VAL A  46     118.790 132.705 109.291  1.00  0.90           H  
ATOM    602 HG11 VAL A  46     120.968 133.734 108.557  1.00  0.90           H  
ATOM    603 HG12 VAL A  46     120.503 134.217 110.171  1.00  0.90           H  
ATOM    604 HG13 VAL A  46     121.759 132.996 109.945  1.00  0.90           H  
ATOM    605 HG21 VAL A  46     120.067 131.681 107.487  1.00  0.90           H  
ATOM    606 HG22 VAL A  46     121.068 130.788 108.629  1.00  0.90           H  
ATOM    607 HG23 VAL A  46     119.370 130.393 108.452  1.00  0.90           H  
ATOM    608  N   LEU A  47     118.580 133.294 112.386  1.00  0.85           N  
ATOM    609  CA  LEU A  47     118.526 134.236 113.511  1.00  0.85           C  
ATOM    610  C   LEU A  47     118.538 133.543 114.888  1.00  0.85           C  
ATOM    611  O   LEU A  47     119.242 134.017 115.780  1.00  0.85           O  
ATOM    612  CB  LEU A  47     117.289 135.155 113.383  1.00  0.85           C  
ATOM    613  CG  LEU A  47     117.343 136.172 112.219  1.00  0.85           C  
ATOM    614  CD1 LEU A  47     116.011 136.943 112.106  1.00  0.85           C  
ATOM    615  CD2 LEU A  47     118.554 137.124 112.307  1.00  0.85           C  
ATOM    616  H   LEU A  47     117.763 133.258 111.790  1.00  0.85           H  
ATOM    617  HA  LEU A  47     119.429 134.846 113.467  1.00  0.85           H  
ATOM    618  HB3 LEU A  47     117.154 135.713 114.311  1.00  0.85           H  
ATOM    619  HB2 LEU A  47     116.399 134.531 113.280  1.00  0.85           H  
ATOM    620  HG  LEU A  47     117.458 135.608 111.294  1.00  0.85           H  
ATOM    621 HD11 LEU A  47     115.648 136.937 111.079  1.00  0.85           H  
ATOM    622 HD12 LEU A  47     115.229 136.503 112.725  1.00  0.85           H  
ATOM    623 HD13 LEU A  47     116.105 137.985 112.411  1.00  0.85           H  
ATOM    624 HD21 LEU A  47     118.301 138.150 112.039  1.00  0.85           H  
ATOM    625 HD22 LEU A  47     118.980 137.151 113.311  1.00  0.85           H  
ATOM    626 HD23 LEU A  47     119.343 136.805 111.625  1.00  0.85           H  
ATOM    627  N   ALA A  48     117.788 132.433 115.024  1.00  0.88           N  
ATOM    628  CA  ALA A  48     117.696 131.634 116.250  1.00  0.88           C  
ATOM    629  C   ALA A  48     119.007 130.921 116.623  1.00  0.88           C  
ATOM    630  O   ALA A  48     119.308 130.824 117.812  1.00  0.88           O  
ATOM    631  CB  ALA A  48     116.550 130.621 116.119  1.00  0.88           C  
ATOM    632  H   ALA A  48     117.230 132.110 114.244  1.00  0.88           H  
ATOM    633  HA  ALA A  48     117.448 132.314 117.068  1.00  0.88           H  
ATOM    634  HB1 ALA A  48     116.446 130.019 117.022  1.00  0.88           H  
ATOM    635  HB2 ALA A  48     115.599 131.129 115.958  1.00  0.88           H  
ATOM    636  HB3 ALA A  48     116.710 129.941 115.281  1.00  0.88           H  
ATOM    637  N   ILE A  49     119.772 130.458 115.617  1.00  0.86           N  
ATOM    638  CA  ILE A  49     121.094 129.860 115.814  1.00  0.86           C  
ATOM    639  C   ILE A  49     122.166 130.908 116.161  1.00  0.86           C  
ATOM    640  O   ILE A  49     122.951 130.675 117.080  1.00  0.86           O  
ATOM    641  CB  ILE A  49     121.556 128.994 114.596  1.00  0.86           C  
ATOM    642  CG1 ILE A  49     120.725 127.695 114.524  1.00  0.86           C  
ATOM    643  CG2 ILE A  49     123.063 128.640 114.570  1.00  0.86           C  
ATOM    644  CD1 ILE A  49     120.773 126.975 113.167  1.00  0.86           C  
ATOM    645  H   ILE A  49     119.453 130.546 114.661  1.00  0.86           H  
ATOM    646  HA  ILE A  49     121.023 129.201 116.676  1.00  0.86           H  
ATOM    647  HB  ILE A  49     121.345 129.568 113.691  1.00  0.86           H  
ATOM    648 HG13 ILE A  49     119.688 127.922 114.749  1.00  0.86           H  
ATOM    649 HG12 ILE A  49     121.050 127.008 115.306  1.00  0.86           H  
ATOM    650 HG21 ILE A  49     123.303 127.963 113.753  1.00  0.86           H  
ATOM    651 HG22 ILE A  49     123.693 129.518 114.427  1.00  0.86           H  
ATOM    652 HG23 ILE A  49     123.369 128.151 115.496  1.00  0.86           H  
ATOM    653 HD11 ILE A  49     119.948 126.268 113.079  1.00  0.86           H  
ATOM    654 HD12 ILE A  49     120.701 127.677 112.336  1.00  0.86           H  
ATOM    655 HD13 ILE A  49     121.693 126.406 113.049  1.00  0.86           H  
ATOM    656  N   CYS A  50     122.184 132.024 115.412  1.00  0.89           N  
ATOM    657  CA  CYS A  50     123.227 133.045 115.492  1.00  0.89           C  
ATOM    658  C   CYS A  50     123.200 133.853 116.799  1.00  0.89           C  
ATOM    659  O   CYS A  50     124.257 134.016 117.408  1.00  0.89           O  
ATOM    660  CB  CYS A  50     123.191 134.010 114.288  1.00  0.89           C  
ATOM    661  SG  CYS A  50     123.743 133.161 112.781  1.00  0.89           S  
ATOM    662  H   CYS A  50     121.497 132.144 114.679  1.00  0.89           H  
ATOM    663  HA  CYS A  50     124.188 132.527 115.468  1.00  0.89           H  
ATOM    664  HB3 CYS A  50     123.855 134.861 114.449  1.00  0.89           H  
ATOM    665  HB2 CYS A  50     122.189 134.412 114.135  1.00  0.89           H  
ATOM    666  HG  CYS A  50     122.634 132.428 112.629  1.00  0.89           H  
ATOM    667  N   SER A  51     122.023 134.383 117.175  1.00  0.83           N  
ATOM    668  CA  SER A  51     121.922 135.481 118.138  1.00  0.83           C  
ATOM    669  C   SER A  51     120.713 135.305 119.068  1.00  0.83           C  
ATOM    670  O   SER A  51     119.799 136.131 119.034  1.00  0.83           O  
ATOM    671  CB  SER A  51     121.877 136.819 117.357  1.00  0.83           C  
ATOM    672  OG  SER A  51     123.132 137.123 116.781  1.00  0.83           O  
ATOM    673  H   SER A  51     121.181 134.172 116.654  1.00  0.83           H  
ATOM    674  HA  SER A  51     122.791 135.499 118.799  1.00  0.83           H  
ATOM    675  HB3 SER A  51     121.624 137.649 118.018  1.00  0.83           H  
ATOM    676  HB2 SER A  51     121.117 136.793 116.574  1.00  0.83           H  
ATOM    677  HG  SER A  51     123.760 137.294 117.487  1.00  0.83           H  
ATOM    678  N   ASP A  52     120.728 134.247 119.898  1.00  0.82           N  
ATOM    679  CA  ASP A  52     119.651 133.992 120.859  1.00  0.82           C  
ATOM    680  C   ASP A  52     120.115 133.109 122.034  1.00  0.82           C  
ATOM    681  O   ASP A  52     119.831 133.451 123.182  1.00  0.82           O  
ATOM    682  CB  ASP A  52     118.386 133.416 120.163  1.00  0.82           C  
ATOM    683  CG  ASP A  52     117.129 133.251 121.030  1.00  0.82           C  
ATOM    684  OD1 ASP A  52     116.869 134.122 121.891  1.00  0.82           O  
ATOM    685  OD2 ASP A  52     116.370 132.309 120.721  1.00  0.82           O1-
ATOM    686  H   ASP A  52     121.503 133.600 119.890  1.00  0.82           H  
ATOM    687  HA  ASP A  52     119.388 134.955 121.302  1.00  0.82           H  
ATOM    688  HB3 ASP A  52     118.644 132.460 119.707  1.00  0.82           H  
ATOM    689  HB2 ASP A  52     118.107 134.049 119.320  1.00  0.82           H  
ATOM    690  N   VAL A  53     120.774 131.977 121.732  1.00  0.82           N  
ATOM    691  CA  VAL A  53     120.953 130.857 122.667  1.00  0.82           C  
ATOM    692  C   VAL A  53     122.315 130.142 122.519  1.00  0.82           C  
ATOM    693  O   VAL A  53     123.077 130.425 121.594  1.00  0.82           O  
ATOM    694  CB  VAL A  53     119.817 129.804 122.480  1.00  0.82           C  
ATOM    695  CG1 VAL A  53     118.526 130.200 123.215  1.00  0.82           C  
ATOM    696  CG2 VAL A  53     119.536 129.492 120.998  1.00  0.82           C  
ATOM    697  H   VAL A  53     120.995 131.772 120.769  1.00  0.82           H  
ATOM    698  HA  VAL A  53     120.926 131.234 123.691  1.00  0.82           H  
ATOM    699  HB  VAL A  53     120.121 128.859 122.932  1.00  0.82           H  
ATOM    700 HG11 VAL A  53     117.775 129.414 123.129  1.00  0.82           H  
ATOM    701 HG12 VAL A  53     118.709 130.362 124.277  1.00  0.82           H  
ATOM    702 HG13 VAL A  53     118.092 131.113 122.811  1.00  0.82           H  
ATOM    703 HG21 VAL A  53     118.997 128.553 120.893  1.00  0.82           H  
ATOM    704 HG22 VAL A  53     118.928 130.271 120.538  1.00  0.82           H  
ATOM    705 HG23 VAL A  53     120.453 129.418 120.414  1.00  0.82           H  
ATOM    706  N   ARG A  54     122.584 129.235 123.478  1.00  0.70           N  
ATOM    707  CA  ARG A  54     123.822 128.470 123.662  1.00  0.70           C  
ATOM    708  C   ARG A  54     124.095 127.339 122.647  1.00  0.70           C  
ATOM    709  O   ARG A  54     125.130 126.689 122.794  1.00  0.70           O  
ATOM    710  CB  ARG A  54     123.836 127.871 125.088  1.00  0.70           C  
ATOM    711  CG  ARG A  54     123.794 128.892 126.234  1.00  0.70           C  
ATOM    712  CD  ARG A  54     123.988 128.194 127.591  1.00  0.70           C  
ATOM    713  NE  ARG A  54     123.861 129.121 128.728  1.00  0.70           N  
ATOM    714  CZ  ARG A  54     123.958 128.808 130.035  1.00  0.70           C  
ATOM    715  NH1 ARG A  54     124.158 127.550 130.459  1.00  0.70           N  
ATOM    716  NH2 ARG A  54     123.853 129.786 130.944  1.00  0.70           N1+
ATOM    717  H   ARG A  54     121.882 129.075 124.184  1.00  0.70           H  
ATOM    718  HA  ARG A  54     124.656 129.169 123.576  1.00  0.70           H  
ATOM    719  HB3 ARG A  54     124.742 127.277 125.225  1.00  0.70           H  
ATOM    720  HB2 ARG A  54     123.005 127.172 125.197  1.00  0.70           H  
ATOM    721  HG3 ARG A  54     122.893 129.507 126.221  1.00  0.70           H  
ATOM    722  HG2 ARG A  54     124.632 129.571 126.074  1.00  0.70           H  
ATOM    723  HD3 ARG A  54     125.016 127.834 127.640  1.00  0.70           H  
ATOM    724  HD2 ARG A  54     123.345 127.319 127.691  1.00  0.70           H  
ATOM    725  HE  ARG A  54     123.705 130.088 128.482  1.00  0.70           H  
ATOM    726 HH12 ARG A  54     124.228 127.341 131.445  1.00  0.70           H  
ATOM    727 HH11 ARG A  54     124.239 126.800 129.788  1.00  0.70           H  
ATOM    728 HH22 ARG A  54     123.922 129.579 131.930  1.00  0.70           H  
ATOM    729 HH21 ARG A  54     123.705 130.742 130.652  1.00  0.70           H  
ATOM    730  N   LEU A  55     123.220 127.095 121.652  1.00  0.79           N  
ATOM    731  CA  LEU A  55     123.401 126.033 120.646  1.00  0.79           C  
ATOM    732  C   LEU A  55     124.440 126.345 119.539  1.00  0.79           C  
ATOM    733  O   LEU A  55     124.294 125.876 118.412  1.00  0.79           O  
ATOM    734  CB  LEU A  55     122.039 125.452 120.176  1.00  0.79           C  
ATOM    735  CG  LEU A  55     120.974 126.440 119.654  1.00  0.79           C  
ATOM    736  CD1 LEU A  55     121.328 127.038 118.284  1.00  0.79           C  
ATOM    737  CD2 LEU A  55     119.579 125.780 119.627  1.00  0.79           C  
ATOM    738  H   LEU A  55     122.392 127.665 121.562  1.00  0.79           H  
ATOM    739  HA  LEU A  55     123.862 125.195 121.172  1.00  0.79           H  
ATOM    740  HB3 LEU A  55     121.610 124.943 121.041  1.00  0.79           H  
ATOM    741  HB2 LEU A  55     122.197 124.660 119.444  1.00  0.79           H  
ATOM    742  HG  LEU A  55     120.913 127.258 120.365  1.00  0.79           H  
ATOM    743 HD11 LEU A  55     120.438 127.324 117.724  1.00  0.79           H  
ATOM    744 HD12 LEU A  55     121.940 127.933 118.402  1.00  0.79           H  
ATOM    745 HD13 LEU A  55     121.879 126.334 117.662  1.00  0.79           H  
ATOM    746 HD21 LEU A  55     118.988 126.056 118.754  1.00  0.79           H  
ATOM    747 HD22 LEU A  55     119.653 124.693 119.620  1.00  0.79           H  
ATOM    748 HD23 LEU A  55     118.999 126.064 120.506  1.00  0.79           H  
ATOM    749  N   HIS A  56     125.515 127.067 119.902  1.00  0.77           N  
ATOM    750  CA  HIS A  56     126.739 127.259 119.124  1.00  0.77           C  
ATOM    751  C   HIS A  56     127.581 125.969 119.151  1.00  0.77           C  
ATOM    752  O   HIS A  56     128.398 125.787 120.054  1.00  0.77           O  
ATOM    753  CB  HIS A  56     127.534 128.453 119.703  1.00  0.77           C  
ATOM    754  CG  HIS A  56     126.907 129.822 119.570  1.00  0.77           C  
ATOM    755  ND1 HIS A  56     127.600 130.984 119.929  1.00  0.77           N  
ATOM    756  CD2 HIS A  56     125.656 130.182 119.106  1.00  0.77           C  
ATOM    757  CE1 HIS A  56     126.763 131.979 119.667  1.00  0.77           C  
ATOM    758  NE2 HIS A  56     125.597 131.562 119.176  1.00  0.77           N  
ATOM    759  H   HIS A  56     125.564 127.389 120.858  1.00  0.77           H  
ATOM    760  HA  HIS A  56     126.481 127.483 118.087  1.00  0.77           H  
ATOM    761  HB3 HIS A  56     128.509 128.508 119.216  1.00  0.77           H  
ATOM    762  HB2 HIS A  56     127.735 128.290 120.763  1.00  0.77           H  
ATOM    763  HD2 HIS A  56     124.831 129.591 118.737  1.00  0.77           H  
ATOM    764  HE1 HIS A  56     127.004 133.019 119.830  1.00  0.77           H  
ATOM    765  HE2 HIS A  56     124.821 132.146 118.894  1.00  0.77           H  
ATOM    766  N   ASN A  57     127.330 125.087 118.171  1.00  0.80           N  
ATOM    767  CA  ASN A  57     127.986 123.785 117.992  1.00  0.80           C  
ATOM    768  C   ASN A  57     128.312 123.599 116.493  1.00  0.80           C  
ATOM    769  O   ASN A  57     127.645 124.228 115.669  1.00  0.80           O  
ATOM    770  CB  ASN A  57     127.037 122.660 118.478  1.00  0.80           C  
ATOM    771  CG  ASN A  57     126.785 122.670 119.990  1.00  0.80           C  
ATOM    772  OD1 ASN A  57     127.668 122.327 120.771  1.00  0.80           O  
ATOM    773  ND2 ASN A  57     125.576 123.053 120.407  1.00  0.80           N  
ATOM    774  H   ASN A  57     126.637 125.318 117.473  1.00  0.80           H  
ATOM    775  HA  ASN A  57     128.898 123.786 118.588  1.00  0.80           H  
ATOM    776  HB3 ASN A  57     127.460 121.684 118.238  1.00  0.80           H  
ATOM    777  HB2 ASN A  57     126.091 122.711 117.941  1.00  0.80           H  
ATOM    778 HD22 ASN A  57     125.369 123.072 121.395  1.00  0.80           H  
ATOM    779 HD21 ASN A  57     124.867 123.331 119.745  1.00  0.80           H  
ATOM    780  N   PRO A  58     129.276 122.707 116.145  1.00  0.88           N  
ATOM    781  CA  PRO A  58     129.571 122.336 114.740  1.00  0.88           C  
ATOM    782  C   PRO A  58     128.373 121.841 113.903  1.00  0.88           C  
ATOM    783  O   PRO A  58     128.304 122.162 112.717  1.00  0.88           O  
ATOM    784  CB  PRO A  58     130.653 121.249 114.858  1.00  0.88           C  
ATOM    785  CG  PRO A  58     131.338 121.539 116.181  1.00  0.88           C  
ATOM    786  CD  PRO A  58     130.192 122.020 117.061  1.00  0.88           C  
ATOM    787  HA  PRO A  58     130.004 123.216 114.261  1.00  0.88           H  
ATOM    788  HB3 PRO A  58     131.350 121.256 114.020  1.00  0.88           H  
ATOM    789  HB2 PRO A  58     130.204 120.255 114.900  1.00  0.88           H  
ATOM    790  HG3 PRO A  58     132.059 122.346 116.044  1.00  0.88           H  
ATOM    791  HG2 PRO A  58     131.869 120.679 116.591  1.00  0.88           H  
ATOM    792  HD2 PRO A  58     129.675 121.172 117.512  1.00  0.88           H  
ATOM    793  HD3 PRO A  58     130.578 122.654 117.859  1.00  0.88           H  
ATOM    794  N   MET A  59     127.444 121.115 114.552  1.00  0.84           N  
ATOM    795  CA  MET A  59     126.162 120.665 114.003  1.00  0.84           C  
ATOM    796  C   MET A  59     125.287 121.833 113.512  1.00  0.84           C  
ATOM    797  O   MET A  59     124.874 121.832 112.352  1.00  0.84           O  
ATOM    798  CB  MET A  59     125.448 119.794 115.068  1.00  0.84           C  
ATOM    799  CG  MET A  59     123.963 119.478 114.803  1.00  0.84           C  
ATOM    800  SD  MET A  59     123.199 118.441 116.076  1.00  0.84           S  
ATOM    801  CE  MET A  59     121.460 118.605 115.593  1.00  0.84           C  
ATOM    802  H   MET A  59     127.608 120.875 115.518  1.00  0.84           H  
ATOM    803  HA  MET A  59     126.375 120.034 113.138  1.00  0.84           H  
ATOM    804  HB3 MET A  59     125.513 120.292 116.037  1.00  0.84           H  
ATOM    805  HB2 MET A  59     125.997 118.858 115.183  1.00  0.84           H  
ATOM    806  HG3 MET A  59     123.851 118.985 113.838  1.00  0.84           H  
ATOM    807  HG2 MET A  59     123.378 120.397 114.761  1.00  0.84           H  
ATOM    808  HE1 MET A  59     120.828 118.019 116.259  1.00  0.84           H  
ATOM    809  HE2 MET A  59     121.146 119.648 115.649  1.00  0.84           H  
ATOM    810  HE3 MET A  59     121.312 118.251 114.572  1.00  0.84           H  
ATOM    811  N   TYR A  60     125.037 122.805 114.407  1.00  0.84           N  
ATOM    812  CA  TYR A  60     124.229 123.994 114.132  1.00  0.84           C  
ATOM    813  C   TYR A  60     124.920 125.016 113.213  1.00  0.84           C  
ATOM    814  O   TYR A  60     124.212 125.758 112.534  1.00  0.84           O  
ATOM    815  CB  TYR A  60     123.762 124.627 115.454  1.00  0.84           C  
ATOM    816  CG  TYR A  60     122.648 123.847 116.134  1.00  0.84           C  
ATOM    817  CD1 TYR A  60     121.332 123.925 115.632  1.00  0.84           C  
ATOM    818  CD2 TYR A  60     122.917 123.031 117.252  1.00  0.84           C  
ATOM    819  CE1 TYR A  60     120.295 123.187 116.234  1.00  0.84           C  
ATOM    820  CE2 TYR A  60     121.880 122.296 117.860  1.00  0.84           C  
ATOM    821  CZ  TYR A  60     120.569 122.369 117.348  1.00  0.84           C  
ATOM    822  OH  TYR A  60     119.565 121.646 117.924  1.00  0.84           O  
ATOM    823  H   TYR A  60     125.426 122.736 115.336  1.00  0.84           H  
ATOM    824  HA  TYR A  60     123.337 123.651 113.611  1.00  0.84           H  
ATOM    825  HB3 TYR A  60     123.371 125.629 115.272  1.00  0.84           H  
ATOM    826  HB2 TYR A  60     124.611 124.753 116.126  1.00  0.84           H  
ATOM    827  HD1 TYR A  60     121.116 124.544 114.773  1.00  0.84           H  
ATOM    828  HD2 TYR A  60     123.917 122.966 117.649  1.00  0.84           H  
ATOM    829  HE1 TYR A  60     119.292 123.249 115.838  1.00  0.84           H  
ATOM    830  HE2 TYR A  60     122.094 121.673 118.716  1.00  0.84           H  
ATOM    831  HH  TYR A  60     119.831 121.223 118.748  1.00  0.84           H  
ATOM    832  N   PHE A  61     126.263 125.008 113.155  1.00  0.84           N  
ATOM    833  CA  PHE A  61     127.051 125.786 112.199  1.00  0.84           C  
ATOM    834  C   PHE A  61     126.815 125.342 110.743  1.00  0.84           C  
ATOM    835  O   PHE A  61     126.491 126.187 109.910  1.00  0.84           O  
ATOM    836  CB  PHE A  61     128.539 125.799 112.616  1.00  0.84           C  
ATOM    837  CG  PHE A  61     129.513 126.433 111.633  1.00  0.84           C  
ATOM    838  CD1 PHE A  61     129.401 127.802 111.305  1.00  0.84           C  
ATOM    839  CD2 PHE A  61     130.514 125.657 111.010  1.00  0.84           C  
ATOM    840  CE1 PHE A  61     130.279 128.371 110.392  1.00  0.84           C  
ATOM    841  CE2 PHE A  61     131.387 126.248 110.104  1.00  0.84           C  
ATOM    842  CZ  PHE A  61     131.270 127.599 109.798  1.00  0.84           C  
ATOM    843  H   PHE A  61     126.782 124.386 113.761  1.00  0.84           H  
ATOM    844  HA  PHE A  61     126.699 126.818 112.264  1.00  0.84           H  
ATOM    845  HB3 PHE A  61     128.870 124.784 112.833  1.00  0.84           H  
ATOM    846  HB2 PHE A  61     128.632 126.344 113.557  1.00  0.84           H  
ATOM    847  HD1 PHE A  61     128.633 128.410 111.761  1.00  0.84           H  
ATOM    848  HD2 PHE A  61     130.608 124.604 111.234  1.00  0.84           H  
ATOM    849  HE1 PHE A  61     130.191 129.418 110.142  1.00  0.84           H  
ATOM    850  HE2 PHE A  61     132.156 125.655 109.630  1.00  0.84           H  
ATOM    851  HZ  PHE A  61     131.950 128.049 109.091  1.00  0.84           H  
ATOM    852  N   LEU A  62     126.911 124.024 110.486  1.00  0.88           N  
ATOM    853  CA  LEU A  62     126.603 123.406 109.191  1.00  0.88           C  
ATOM    854  C   LEU A  62     125.121 123.534 108.791  1.00  0.88           C  
ATOM    855  O   LEU A  62     124.842 123.695 107.604  1.00  0.88           O  
ATOM    856  CB  LEU A  62     127.015 121.917 109.205  1.00  0.88           C  
ATOM    857  CG  LEU A  62     128.538 121.653 109.217  1.00  0.88           C  
ATOM    858  CD1 LEU A  62     128.835 120.158 109.468  1.00  0.88           C  
ATOM    859  CD2 LEU A  62     129.236 122.182 107.944  1.00  0.88           C  
ATOM    860  H   LEU A  62     127.176 123.390 111.228  1.00  0.88           H  
ATOM    861  HA  LEU A  62     127.182 123.930 108.429  1.00  0.88           H  
ATOM    862  HB3 LEU A  62     126.598 121.419 108.329  1.00  0.88           H  
ATOM    863  HB2 LEU A  62     126.553 121.436 110.069  1.00  0.88           H  
ATOM    864  HG  LEU A  62     128.957 122.197 110.064  1.00  0.88           H  
ATOM    865 HD11 LEU A  62     129.532 120.037 110.299  1.00  0.88           H  
ATOM    866 HD12 LEU A  62     127.936 119.598 109.728  1.00  0.88           H  
ATOM    867 HD13 LEU A  62     129.272 119.661 108.602  1.00  0.88           H  
ATOM    868 HD21 LEU A  62     129.941 121.467 107.521  1.00  0.88           H  
ATOM    869 HD22 LEU A  62     128.522 122.426 107.156  1.00  0.88           H  
ATOM    870 HD23 LEU A  62     129.799 123.089 108.164  1.00  0.88           H  
ATOM    871  N   LEU A  63     124.209 123.486 109.777  1.00  0.88           N  
ATOM    872  CA  LEU A  63     122.762 123.640 109.600  1.00  0.88           C  
ATOM    873  C   LEU A  63     122.355 125.077 109.212  1.00  0.88           C  
ATOM    874  O   LEU A  63     121.429 125.242 108.417  1.00  0.88           O  
ATOM    875  CB  LEU A  63     122.072 123.166 110.898  1.00  0.88           C  
ATOM    876  CG  LEU A  63     120.530 123.103 110.895  1.00  0.88           C  
ATOM    877  CD1 LEU A  63     119.990 122.156 109.802  1.00  0.88           C  
ATOM    878  CD2 LEU A  63     120.010 122.734 112.303  1.00  0.88           C  
ATOM    879  H   LEU A  63     124.522 123.329 110.726  1.00  0.88           H  
ATOM    880  HA  LEU A  63     122.465 122.980 108.782  1.00  0.88           H  
ATOM    881  HB3 LEU A  63     122.375 123.840 111.697  1.00  0.88           H  
ATOM    882  HB2 LEU A  63     122.456 122.181 111.166  1.00  0.88           H  
ATOM    883  HG  LEU A  63     120.145 124.100 110.678  1.00  0.88           H  
ATOM    884 HD11 LEU A  63     119.160 121.545 110.153  1.00  0.88           H  
ATOM    885 HD12 LEU A  63     119.622 122.727 108.948  1.00  0.88           H  
ATOM    886 HD13 LEU A  63     120.756 121.475 109.433  1.00  0.88           H  
ATOM    887 HD21 LEU A  63     119.361 121.859 112.305  1.00  0.88           H  
ATOM    888 HD22 LEU A  63     120.824 122.520 112.997  1.00  0.88           H  
ATOM    889 HD23 LEU A  63     119.441 123.559 112.732  1.00  0.88           H  
ATOM    890  N   ALA A  64     123.072 126.082 109.747  1.00  0.90           N  
ATOM    891  CA  ALA A  64     122.913 127.495 109.399  1.00  0.90           C  
ATOM    892  C   ALA A  64     123.476 127.830 108.006  1.00  0.90           C  
ATOM    893  O   ALA A  64     122.846 128.608 107.291  1.00  0.90           O  
ATOM    894  CB  ALA A  64     123.561 128.369 110.481  1.00  0.90           C  
ATOM    895  H   ALA A  64     123.802 125.870 110.414  1.00  0.90           H  
ATOM    896  HA  ALA A  64     121.845 127.722 109.388  1.00  0.90           H  
ATOM    897  HB1 ALA A  64     123.472 129.429 110.240  1.00  0.90           H  
ATOM    898  HB2 ALA A  64     123.074 128.216 111.443  1.00  0.90           H  
ATOM    899  HB3 ALA A  64     124.620 128.142 110.604  1.00  0.90           H  
ATOM    900  N   ASN A  65     124.607 127.203 107.626  1.00  0.87           N  
ATOM    901  CA  ASN A  65     125.190 127.281 106.277  1.00  0.87           C  
ATOM    902  C   ASN A  65     124.274 126.647 105.216  1.00  0.87           C  
ATOM    903  O   ASN A  65     124.164 127.207 104.127  1.00  0.87           O  
ATOM    904  CB  ASN A  65     126.586 126.607 106.249  1.00  0.87           C  
ATOM    905  CG  ASN A  65     127.689 127.396 106.964  1.00  0.87           C  
ATOM    906  OD1 ASN A  65     127.788 128.612 106.822  1.00  0.87           O  
ATOM    907  ND2 ASN A  65     128.550 126.699 107.708  1.00  0.87           N  
ATOM    908  H   ASN A  65     125.079 126.594 108.282  1.00  0.87           H  
ATOM    909  HA  ASN A  65     125.299 128.346 106.062  1.00  0.87           H  
ATOM    910  HB3 ASN A  65     126.919 126.511 105.214  1.00  0.87           H  
ATOM    911  HB2 ASN A  65     126.529 125.591 106.641  1.00  0.87           H  
ATOM    912 HD22 ASN A  65     129.292 127.175 108.201  1.00  0.87           H  
ATOM    913 HD21 ASN A  65     128.452 125.700 107.808  1.00  0.87           H  
ATOM    914  N   LEU A  66     123.611 125.526 105.559  1.00  0.90           N  
ATOM    915  CA  LEU A  66     122.624 124.846 104.718  1.00  0.90           C  
ATOM    916  C   LEU A  66     121.396 125.735 104.439  1.00  0.90           C  
ATOM    917  O   LEU A  66     120.974 125.815 103.288  1.00  0.90           O  
ATOM    918  CB  LEU A  66     122.220 123.505 105.379  1.00  0.90           C  
ATOM    919  CG  LEU A  66     121.397 122.543 104.489  1.00  0.90           C  
ATOM    920  CD1 LEU A  66     122.271 121.870 103.416  1.00  0.90           C  
ATOM    921  CD2 LEU A  66     120.656 121.486 105.334  1.00  0.90           C  
ATOM    922  H   LEU A  66     123.779 125.112 106.466  1.00  0.90           H  
ATOM    923  HA  LEU A  66     123.111 124.633 103.766  1.00  0.90           H  
ATOM    924  HB3 LEU A  66     121.649 123.732 106.279  1.00  0.90           H  
ATOM    925  HB2 LEU A  66     123.106 122.976 105.728  1.00  0.90           H  
ATOM    926  HG  LEU A  66     120.626 123.112 103.969  1.00  0.90           H  
ATOM    927 HD11 LEU A  66     121.701 121.127 102.857  1.00  0.90           H  
ATOM    928 HD12 LEU A  66     122.658 122.593 102.698  1.00  0.90           H  
ATOM    929 HD13 LEU A  66     123.116 121.349 103.861  1.00  0.90           H  
ATOM    930 HD21 LEU A  66     120.902 120.469 105.030  1.00  0.90           H  
ATOM    931 HD22 LEU A  66     120.893 121.563 106.396  1.00  0.90           H  
ATOM    932 HD23 LEU A  66     119.576 121.598 105.233  1.00  0.90           H  
ATOM    933  N   SER A  67     120.880 126.413 105.483  1.00  0.90           N  
ATOM    934  CA  SER A  67     119.734 127.327 105.413  1.00  0.90           C  
ATOM    935  C   SER A  67     119.986 128.556 104.518  1.00  0.90           C  
ATOM    936  O   SER A  67     119.090 128.933 103.764  1.00  0.90           O  
ATOM    937  CB  SER A  67     119.328 127.764 106.835  1.00  0.90           C  
ATOM    938  OG  SER A  67     118.730 126.692 107.534  1.00  0.90           O  
ATOM    939  H   SER A  67     121.295 126.292 106.397  1.00  0.90           H  
ATOM    940  HA  SER A  67     118.899 126.780 104.970  1.00  0.90           H  
ATOM    941  HB3 SER A  67     118.598 128.574 106.796  1.00  0.90           H  
ATOM    942  HB2 SER A  67     120.184 128.134 107.399  1.00  0.90           H  
ATOM    943  HG  SER A  67     119.411 126.047 107.744  1.00  0.90           H  
ATOM    944  N   LEU A  68     121.206 129.121 104.581  1.00  0.88           N  
ATOM    945  CA  LEU A  68     121.664 130.224 103.729  1.00  0.88           C  
ATOM    946  C   LEU A  68     121.782 129.825 102.247  1.00  0.88           C  
ATOM    947  O   LEU A  68     121.385 130.611 101.387  1.00  0.88           O  
ATOM    948  CB  LEU A  68     123.016 130.758 104.254  1.00  0.88           C  
ATOM    949  CG  LEU A  68     122.907 131.597 105.547  1.00  0.88           C  
ATOM    950  CD1 LEU A  68     124.291 131.803 106.198  1.00  0.88           C  
ATOM    951  CD2 LEU A  68     122.162 132.930 105.311  1.00  0.88           C  
ATOM    952  H   LEU A  68     121.887 128.754 105.232  1.00  0.88           H  
ATOM    953  HA  LEU A  68     120.919 131.019 103.785  1.00  0.88           H  
ATOM    954  HB3 LEU A  68     123.505 131.368 103.492  1.00  0.88           H  
ATOM    955  HB2 LEU A  68     123.682 129.910 104.419  1.00  0.88           H  
ATOM    956  HG  LEU A  68     122.316 131.022 106.260  1.00  0.88           H  
ATOM    957 HD11 LEU A  68     124.270 131.499 107.246  1.00  0.88           H  
ATOM    958 HD12 LEU A  68     125.068 131.212 105.713  1.00  0.88           H  
ATOM    959 HD13 LEU A  68     124.623 132.841 106.169  1.00  0.88           H  
ATOM    960 HD21 LEU A  68     122.677 133.786 105.746  1.00  0.88           H  
ATOM    961 HD22 LEU A  68     122.031 133.143 104.249  1.00  0.88           H  
ATOM    962 HD23 LEU A  68     121.167 132.901 105.756  1.00  0.88           H  
ATOM    963  N   VAL A  69     122.284 128.607 101.978  1.00  0.90           N  
ATOM    964  CA  VAL A  69     122.380 128.033 100.634  1.00  0.90           C  
ATOM    965  C   VAL A  69     120.998 127.725 100.015  1.00  0.90           C  
ATOM    966  O   VAL A  69     120.833 127.957  98.818  1.00  0.90           O  
ATOM    967  CB  VAL A  69     123.298 126.772 100.627  1.00  0.90           C  
ATOM    968  CG1 VAL A  69     123.183 125.852  99.393  1.00  0.90           C  
ATOM    969  CG2 VAL A  69     124.770 127.188 100.805  1.00  0.90           C  
ATOM    970  H   VAL A  69     122.599 128.019 102.737  1.00  0.90           H  
ATOM    971  HA  VAL A  69     122.847 128.786  99.995  1.00  0.90           H  
ATOM    972  HB  VAL A  69     123.035 126.164 101.494  1.00  0.90           H  
ATOM    973 HG11 VAL A  69     123.919 125.050  99.435  1.00  0.90           H  
ATOM    974 HG12 VAL A  69     122.204 125.376  99.333  1.00  0.90           H  
ATOM    975 HG13 VAL A  69     123.348 126.401  98.466  1.00  0.90           H  
ATOM    976 HG21 VAL A  69     125.411 126.316 100.920  1.00  0.90           H  
ATOM    977 HG22 VAL A  69     125.128 127.750  99.941  1.00  0.90           H  
ATOM    978 HG23 VAL A  69     124.913 127.813 101.685  1.00  0.90           H  
ATOM    979  N   ASP A  70     120.026 127.275 100.833  1.00  0.89           N  
ATOM    980  CA  ASP A  70     118.632 127.048 100.421  1.00  0.89           C  
ATOM    981  C   ASP A  70     117.878 128.340 100.069  1.00  0.89           C  
ATOM    982  O   ASP A  70     117.081 128.310  99.130  1.00  0.89           O  
ATOM    983  CB  ASP A  70     117.832 126.233 101.473  1.00  0.89           C  
ATOM    984  CG  ASP A  70     118.380 124.837 101.792  1.00  0.89           C  
ATOM    985  OD1 ASP A  70     118.119 124.230 102.829  1.00  0.89           O  
ATOM    986  OD2 ASP A  70     119.155 124.329 100.793  1.00  0.89           O  
ATOM    987  H   ASP A  70     120.243 127.088 101.804  1.00  0.89           H  
ATOM    988  HA  ASP A  70     118.648 126.471  99.494  1.00  0.89           H  
ATOM    989  HB3 ASP A  70     116.806 126.093 101.134  1.00  0.89           H  
ATOM    990  HB2 ASP A  70     117.777 126.789 102.410  1.00  0.89           H  
ATOM    991  HD2 ASP A  70     119.561 123.475 100.981  1.00  0.89           H  
ATOM    992  N   ILE A  71     118.163 129.449 100.781  1.00  0.87           N  
ATOM    993  CA  ILE A  71     117.649 130.787 100.458  1.00  0.87           C  
ATOM    994  C   ILE A  71     118.127 131.255  99.072  1.00  0.87           C  
ATOM    995  O   ILE A  71     117.292 131.643  98.257  1.00  0.87           O  
ATOM    996  CB  ILE A  71     118.022 131.862 101.532  1.00  0.87           C  
ATOM    997  CG1 ILE A  71     117.237 131.620 102.838  1.00  0.87           C  
ATOM    998  CG2 ILE A  71     117.839 133.334 101.082  1.00  0.87           C  
ATOM    999  CD1 ILE A  71     117.870 132.254 104.090  1.00  0.87           C  
ATOM   1000  H   ILE A  71     118.814 129.393 101.552  1.00  0.87           H  
ATOM   1001  HA  ILE A  71     116.560 130.714 100.421  1.00  0.87           H  
ATOM   1002  HB  ILE A  71     119.077 131.733 101.773  1.00  0.87           H  
ATOM   1003 HG13 ILE A  71     117.168 130.549 103.010  1.00  0.87           H  
ATOM   1004 HG12 ILE A  71     116.208 131.964 102.726  1.00  0.87           H  
ATOM   1005 HG21 ILE A  71     117.988 134.034 101.903  1.00  0.87           H  
ATOM   1006 HG22 ILE A  71     118.554 133.620 100.309  1.00  0.87           H  
ATOM   1007 HG23 ILE A  71     116.837 133.504 100.689  1.00  0.87           H  
ATOM   1008 HD11 ILE A  71     117.104 132.683 104.737  1.00  0.87           H  
ATOM   1009 HD12 ILE A  71     118.411 131.509 104.674  1.00  0.87           H  
ATOM   1010 HD13 ILE A  71     118.581 133.043 103.849  1.00  0.87           H  
ATOM   1011  N   PHE A  72     119.447 131.172  98.831  1.00  0.85           N  
ATOM   1012  CA  PHE A  72     120.078 131.567  97.573  1.00  0.85           C  
ATOM   1013  C   PHE A  72     119.656 130.715  96.365  1.00  0.85           C  
ATOM   1014  O   PHE A  72     119.397 131.286  95.310  1.00  0.85           O  
ATOM   1015  CB  PHE A  72     121.613 131.579  97.729  1.00  0.85           C  
ATOM   1016  CG  PHE A  72     122.199 132.645  98.642  1.00  0.85           C  
ATOM   1017  CD1 PHE A  72     121.792 133.995  98.542  1.00  0.85           C  
ATOM   1018  CD2 PHE A  72     123.280 132.324  99.491  1.00  0.85           C  
ATOM   1019  CE1 PHE A  72     122.401 134.966  99.324  1.00  0.85           C  
ATOM   1020  CE2 PHE A  72     123.876 133.310 100.266  1.00  0.85           C  
ATOM   1021  CZ  PHE A  72     123.434 134.624 100.187  1.00  0.85           C  
ATOM   1022  H   PHE A  72     120.067 130.842  99.558  1.00  0.85           H  
ATOM   1023  HA  PHE A  72     119.741 132.579  97.349  1.00  0.85           H  
ATOM   1024  HB3 PHE A  72     122.085 131.706  96.756  1.00  0.85           H  
ATOM   1025  HB2 PHE A  72     121.928 130.601  98.096  1.00  0.85           H  
ATOM   1026  HD1 PHE A  72     121.011 134.290  97.858  1.00  0.85           H  
ATOM   1027  HD2 PHE A  72     123.642 131.308  99.553  1.00  0.85           H  
ATOM   1028  HE1 PHE A  72     122.077 135.994  99.255  1.00  0.85           H  
ATOM   1029  HE2 PHE A  72     124.689 133.054 100.929  1.00  0.85           H  
ATOM   1030  HZ  PHE A  72     123.904 135.386 100.792  1.00  0.85           H  
ATOM   1031  N   PHE A  73     119.570 129.385  96.539  1.00  0.88           N  
ATOM   1032  CA  PHE A  73     119.189 128.427  95.495  1.00  0.88           C  
ATOM   1033  C   PHE A  73     117.745 128.617  94.988  1.00  0.88           C  
ATOM   1034  O   PHE A  73     117.519 128.562  93.778  1.00  0.88           O  
ATOM   1035  CB  PHE A  73     119.466 127.000  96.013  1.00  0.88           C  
ATOM   1036  CG  PHE A  73     119.188 125.853  95.056  1.00  0.88           C  
ATOM   1037  CD1 PHE A  73     120.032 125.617  93.951  1.00  0.88           C  
ATOM   1038  CD2 PHE A  73     118.039 125.055  95.218  1.00  0.88           C  
ATOM   1039  CE1 PHE A  73     119.763 124.564  93.086  1.00  0.88           C  
ATOM   1040  CE2 PHE A  73     117.790 124.003  94.349  1.00  0.88           C  
ATOM   1041  CZ  PHE A  73     118.653 123.754  93.289  1.00  0.88           C  
ATOM   1042  H   PHE A  73     119.808 128.986  97.439  1.00  0.88           H  
ATOM   1043  HA  PHE A  73     119.848 128.598  94.642  1.00  0.88           H  
ATOM   1044  HB3 PHE A  73     118.915 126.830  96.939  1.00  0.88           H  
ATOM   1045  HB2 PHE A  73     120.517 126.924  96.289  1.00  0.88           H  
ATOM   1046  HD1 PHE A  73     120.895 126.240  93.779  1.00  0.88           H  
ATOM   1047  HD2 PHE A  73     117.363 125.257  96.031  1.00  0.88           H  
ATOM   1048  HE1 PHE A  73     120.420 124.375  92.250  1.00  0.88           H  
ATOM   1049  HE2 PHE A  73     116.923 123.380  94.504  1.00  0.88           H  
ATOM   1050  HZ  PHE A  73     118.453 122.935  92.614  1.00  0.88           H  
ATOM   1051  N   SER A  74     116.814 128.891  95.918  1.00  0.88           N  
ATOM   1052  CA  SER A  74     115.413 129.195  95.627  1.00  0.88           C  
ATOM   1053  C   SER A  74     115.224 130.601  95.012  1.00  0.88           C  
ATOM   1054  O   SER A  74     114.379 130.759  94.131  1.00  0.88           O  
ATOM   1055  CB  SER A  74     114.596 128.995  96.922  1.00  0.88           C  
ATOM   1056  OG  SER A  74     113.206 129.108  96.698  1.00  0.88           O  
ATOM   1057  H   SER A  74     117.082 128.920  96.893  1.00  0.88           H  
ATOM   1058  HA  SER A  74     115.062 128.465  94.895  1.00  0.88           H  
ATOM   1059  HB3 SER A  74     114.891 129.719  97.683  1.00  0.88           H  
ATOM   1060  HB2 SER A  74     114.787 128.005  97.339  1.00  0.88           H  
ATOM   1061  HG  SER A  74     112.910 128.333  96.215  1.00  0.88           H  
ATOM   1062  N   SER A  75     116.037 131.580  95.454  1.00  0.88           N  
ATOM   1063  CA  SER A  75     116.026 132.969  94.980  1.00  0.88           C  
ATOM   1064  C   SER A  75     116.674 133.164  93.590  1.00  0.88           C  
ATOM   1065  O   SER A  75     116.399 134.175  92.945  1.00  0.88           O  
ATOM   1066  CB  SER A  75     116.690 133.856  96.054  1.00  0.88           C  
ATOM   1067  OG  SER A  75     116.576 135.234  95.760  1.00  0.88           O  
ATOM   1068  H   SER A  75     116.706 131.372  96.183  1.00  0.88           H  
ATOM   1069  HA  SER A  75     114.983 133.278  94.892  1.00  0.88           H  
ATOM   1070  HB3 SER A  75     117.744 133.604  96.169  1.00  0.88           H  
ATOM   1071  HB2 SER A  75     116.215 133.693  97.022  1.00  0.88           H  
ATOM   1072  HG  SER A  75     117.046 135.414  94.941  1.00  0.88           H  
ATOM   1073  N   VAL A  76     117.507 132.208  93.145  1.00  0.90           N  
ATOM   1074  CA  VAL A  76     118.145 132.193  91.824  1.00  0.90           C  
ATOM   1075  C   VAL A  76     117.199 131.724  90.693  1.00  0.90           C  
ATOM   1076  O   VAL A  76     117.472 132.024  89.529  1.00  0.90           O  
ATOM   1077  CB  VAL A  76     119.461 131.346  91.880  1.00  0.90           C  
ATOM   1078  CG1 VAL A  76     119.940 130.653  90.584  1.00  0.90           C  
ATOM   1079  CG2 VAL A  76     120.605 132.215  92.432  1.00  0.90           C  
ATOM   1080  H   VAL A  76     117.721 131.424  93.746  1.00  0.90           H  
ATOM   1081  HA  VAL A  76     118.419 133.220  91.574  1.00  0.90           H  
ATOM   1082  HB  VAL A  76     119.301 130.542  92.600  1.00  0.90           H  
ATOM   1083 HG11 VAL A  76     120.883 130.133  90.753  1.00  0.90           H  
ATOM   1084 HG12 VAL A  76     119.232 129.901  90.234  1.00  0.90           H  
ATOM   1085 HG13 VAL A  76     120.105 131.370  89.779  1.00  0.90           H  
ATOM   1086 HG21 VAL A  76     121.495 131.620  92.621  1.00  0.90           H  
ATOM   1087 HG22 VAL A  76     120.879 133.000  91.727  1.00  0.90           H  
ATOM   1088 HG23 VAL A  76     120.332 132.701  93.368  1.00  0.90           H  
ATOM   1089  N   THR A  77     116.101 131.034  91.046  1.00  0.88           N  
ATOM   1090  CA  THR A  77     115.145 130.463  90.096  1.00  0.88           C  
ATOM   1091  C   THR A  77     113.785 131.190  90.131  1.00  0.88           C  
ATOM   1092  O   THR A  77     113.376 131.707  89.089  1.00  0.88           O  
ATOM   1093  CB  THR A  77     114.919 128.947  90.362  1.00  0.88           C  
ATOM   1094  OG1 THR A  77     114.541 128.674  91.701  1.00  0.88           O  
ATOM   1095  CG2 THR A  77     116.174 128.119  90.077  1.00  0.88           C  
ATOM   1096  H   THR A  77     115.921 130.852  92.023  1.00  0.88           H  
ATOM   1097  HA  THR A  77     115.526 130.555  89.077  1.00  0.88           H  
ATOM   1098  HB  THR A  77     114.119 128.581  89.716  1.00  0.88           H  
ATOM   1099  HG1 THR A  77     115.333 128.662  92.246  1.00  0.88           H  
ATOM   1100 HG21 THR A  77     115.983 127.058  90.239  1.00  0.88           H  
ATOM   1101 HG22 THR A  77     116.499 128.238  89.043  1.00  0.88           H  
ATOM   1102 HG23 THR A  77     117.002 128.412  90.723  1.00  0.88           H  
ATOM   1103  N   ILE A  78     113.094 131.195  91.286  1.00  0.86           N  
ATOM   1104  CA  ILE A  78     111.672 131.547  91.383  1.00  0.86           C  
ATOM   1105  C   ILE A  78     111.297 133.021  91.067  1.00  0.86           C  
ATOM   1106  O   ILE A  78     110.347 133.200  90.303  1.00  0.86           O  
ATOM   1107  CB  ILE A  78     111.029 131.075  92.731  1.00  0.86           C  
ATOM   1108  CG1 ILE A  78     111.035 129.531  92.837  1.00  0.86           C  
ATOM   1109  CG2 ILE A  78     109.599 131.606  92.976  1.00  0.86           C  
ATOM   1110  CD1 ILE A  78     110.720 128.996  94.244  1.00  0.86           C  
ATOM   1111  H   ILE A  78     113.499 130.763  92.106  1.00  0.86           H  
ATOM   1112  HA  ILE A  78     111.185 130.957  90.604  1.00  0.86           H  
ATOM   1113  HB  ILE A  78     111.650 131.436  93.550  1.00  0.86           H  
ATOM   1114 HG13 ILE A  78     112.005 129.135  92.541  1.00  0.86           H  
ATOM   1115 HG12 ILE A  78     110.319 129.117  92.125  1.00  0.86           H  
ATOM   1116 HG21 ILE A  78     109.115 131.118  93.819  1.00  0.86           H  
ATOM   1117 HG22 ILE A  78     109.608 132.671  93.199  1.00  0.86           H  
ATOM   1118 HG23 ILE A  78     108.962 131.440  92.107  1.00  0.86           H  
ATOM   1119 HD11 ILE A  78     111.262 128.070  94.436  1.00  0.86           H  
ATOM   1120 HD12 ILE A  78     110.997 129.708  95.021  1.00  0.86           H  
ATOM   1121 HD13 ILE A  78     109.656 128.781  94.353  1.00  0.86           H  
ATOM   1122  N   PRO A  79     112.025 134.042  91.586  1.00  0.90           N  
ATOM   1123  CA  PRO A  79     111.675 135.462  91.358  1.00  0.90           C  
ATOM   1124  C   PRO A  79     111.668 135.935  89.893  1.00  0.90           C  
ATOM   1125  O   PRO A  79     110.828 136.766  89.551  1.00  0.90           O  
ATOM   1126  CB  PRO A  79     112.695 136.249  92.198  1.00  0.90           C  
ATOM   1127  CG  PRO A  79     113.121 135.275  93.280  1.00  0.90           C  
ATOM   1128  CD  PRO A  79     113.118 133.939  92.551  1.00  0.90           C  
ATOM   1129  HA  PRO A  79     110.680 135.614  91.780  1.00  0.90           H  
ATOM   1130  HB3 PRO A  79     112.280 137.169  92.611  1.00  0.90           H  
ATOM   1131  HB2 PRO A  79     113.567 136.520  91.599  1.00  0.90           H  
ATOM   1132  HG3 PRO A  79     112.366 135.259  94.067  1.00  0.90           H  
ATOM   1133  HG2 PRO A  79     114.079 135.522  93.739  1.00  0.90           H  
ATOM   1134  HD2 PRO A  79     114.043 133.798  91.992  1.00  0.90           H  
ATOM   1135  HD3 PRO A  79     113.020 133.121  93.261  1.00  0.90           H  
ATOM   1136  N   LYS A  80     112.571 135.385  89.059  1.00  0.82           N  
ATOM   1137  CA  LYS A  80     112.645 135.665  87.622  1.00  0.82           C  
ATOM   1138  C   LYS A  80     111.400 135.168  86.865  1.00  0.82           C  
ATOM   1139  O   LYS A  80     110.856 135.923  86.063  1.00  0.82           O  
ATOM   1140  CB  LYS A  80     113.973 135.108  87.052  1.00  0.82           C  
ATOM   1141  CG  LYS A  80     114.188 135.249  85.527  1.00  0.82           C  
ATOM   1142  CD  LYS A  80     114.079 136.689  84.991  1.00  0.82           C  
ATOM   1143  CE  LYS A  80     114.442 136.793  83.498  1.00  0.82           C  
ATOM   1144  NZ  LYS A  80     114.110 138.116  82.938  1.00  0.82           N1+
ATOM   1145  H   LYS A  80     113.228 134.706  89.416  1.00  0.82           H  
ATOM   1146  HA  LYS A  80     112.674 136.751  87.518  1.00  0.82           H  
ATOM   1147  HB3 LYS A  80     114.054 134.049  87.306  1.00  0.82           H  
ATOM   1148  HB2 LYS A  80     114.803 135.596  87.564  1.00  0.82           H  
ATOM   1149  HG3 LYS A  80     113.482 134.610  84.996  1.00  0.82           H  
ATOM   1150  HG2 LYS A  80     115.176 134.854  85.283  1.00  0.82           H  
ATOM   1151  HD3 LYS A  80     114.728 137.343  85.576  1.00  0.82           H  
ATOM   1152  HD2 LYS A  80     113.063 137.056  85.141  1.00  0.82           H  
ATOM   1153  HE3 LYS A  80     113.900 136.042  82.924  1.00  0.82           H  
ATOM   1154  HE2 LYS A  80     115.505 136.596  83.351  1.00  0.82           H  
ATOM   1155  HZ1 LYS A  80     114.626 138.835  83.424  1.00  0.82           H  
ATOM   1156  HZ2 LYS A  80     114.340 138.137  81.954  1.00  0.82           H  
ATOM   1157  HZ3 LYS A  80     113.117 138.283  83.044  1.00  0.82           H  
ATOM   1158  N   MET A  81     110.948 133.938  87.169  1.00  0.84           N  
ATOM   1159  CA  MET A  81     109.729 133.344  86.615  1.00  0.84           C  
ATOM   1160  C   MET A  81     108.449 134.109  87.009  1.00  0.84           C  
ATOM   1161  O   MET A  81     107.619 134.354  86.134  1.00  0.84           O  
ATOM   1162  CB  MET A  81     109.670 131.845  86.989  1.00  0.84           C  
ATOM   1163  CG  MET A  81     108.341 131.142  86.647  1.00  0.84           C  
ATOM   1164  SD  MET A  81     108.258 129.380  87.042  1.00  0.84           S  
ATOM   1165  CE  MET A  81     108.311 129.466  88.850  1.00  0.84           C  
ATOM   1166  H   MET A  81     111.440 133.384  87.855  1.00  0.84           H  
ATOM   1167  HA  MET A  81     109.806 133.401  85.527  1.00  0.84           H  
ATOM   1168  HB3 MET A  81     109.853 131.748  88.059  1.00  0.84           H  
ATOM   1169  HB2 MET A  81     110.490 131.318  86.500  1.00  0.84           H  
ATOM   1170  HG3 MET A  81     108.123 131.260  85.585  1.00  0.84           H  
ATOM   1171  HG2 MET A  81     107.520 131.601  87.194  1.00  0.84           H  
ATOM   1172  HE1 MET A  81     108.207 128.466  89.268  1.00  0.84           H  
ATOM   1173  HE2 MET A  81     109.261 129.871  89.196  1.00  0.84           H  
ATOM   1174  HE3 MET A  81     107.504 130.092  89.232  1.00  0.84           H  
ATOM   1175  N   LEU A  82     108.321 134.481  88.298  1.00  0.86           N  
ATOM   1176  CA  LEU A  82     107.185 135.247  88.827  1.00  0.86           C  
ATOM   1177  C   LEU A  82     107.073 136.647  88.199  1.00  0.86           C  
ATOM   1178  O   LEU A  82     105.963 137.070  87.876  1.00  0.86           O  
ATOM   1179  CB  LEU A  82     107.282 135.374  90.365  1.00  0.86           C  
ATOM   1180  CG  LEU A  82     107.126 134.059  91.159  1.00  0.86           C  
ATOM   1181  CD1 LEU A  82     107.384 134.320  92.651  1.00  0.86           C  
ATOM   1182  CD2 LEU A  82     105.761 133.379  90.946  1.00  0.86           C  
ATOM   1183  H   LEU A  82     109.043 134.234  88.961  1.00  0.86           H  
ATOM   1184  HA  LEU A  82     106.273 134.707  88.567  1.00  0.86           H  
ATOM   1185  HB3 LEU A  82     106.519 136.072  90.716  1.00  0.86           H  
ATOM   1186  HB2 LEU A  82     108.239 135.832  90.620  1.00  0.86           H  
ATOM   1187  HG  LEU A  82     107.885 133.357  90.821  1.00  0.86           H  
ATOM   1188 HD11 LEU A  82     107.196 133.430  93.254  1.00  0.86           H  
ATOM   1189 HD12 LEU A  82     108.415 134.626  92.823  1.00  0.86           H  
ATOM   1190 HD13 LEU A  82     106.740 135.115  93.025  1.00  0.86           H  
ATOM   1191 HD21 LEU A  82     105.286 133.101  91.887  1.00  0.86           H  
ATOM   1192 HD22 LEU A  82     105.060 134.025  90.422  1.00  0.86           H  
ATOM   1193 HD23 LEU A  82     105.869 132.470  90.354  1.00  0.86           H  
ATOM   1194  N   ALA A  83     108.228 137.310  88.007  1.00  0.86           N  
ATOM   1195  CA  ALA A  83     108.345 138.602  87.336  1.00  0.86           C  
ATOM   1196  C   ALA A  83     107.956 138.536  85.851  1.00  0.86           C  
ATOM   1197  O   ALA A  83     107.197 139.394  85.414  1.00  0.86           O  
ATOM   1198  CB  ALA A  83     109.768 139.151  87.515  1.00  0.86           C  
ATOM   1199  H   ALA A  83     109.096 136.893  88.317  1.00  0.86           H  
ATOM   1200  HA  ALA A  83     107.657 139.292  87.828  1.00  0.86           H  
ATOM   1201  HB1 ALA A  83     109.888 140.113  87.016  1.00  0.86           H  
ATOM   1202  HB2 ALA A  83     109.998 139.302  88.570  1.00  0.86           H  
ATOM   1203  HB3 ALA A  83     110.517 138.472  87.107  1.00  0.86           H  
ATOM   1204  N   ASN A  84     108.423 137.505  85.122  1.00  0.79           N  
ATOM   1205  CA  ASN A  84     108.082 137.261  83.713  1.00  0.79           C  
ATOM   1206  C   ASN A  84     106.573 137.034  83.498  1.00  0.79           C  
ATOM   1207  O   ASN A  84     106.012 137.655  82.595  1.00  0.79           O  
ATOM   1208  CB  ASN A  84     108.902 136.065  83.169  1.00  0.79           C  
ATOM   1209  CG  ASN A  84     110.393 136.343  82.935  1.00  0.79           C  
ATOM   1210  OD1 ASN A  84     110.828 137.484  82.788  1.00  0.79           O  
ATOM   1211  ND2 ASN A  84     111.188 135.274  82.878  1.00  0.79           N  
ATOM   1212  H   ASN A  84     109.047 136.835  85.552  1.00  0.79           H  
ATOM   1213  HA  ASN A  84     108.378 138.170  83.185  1.00  0.79           H  
ATOM   1214  HB3 ASN A  84     108.503 135.758  82.201  1.00  0.79           H  
ATOM   1215  HB2 ASN A  84     108.787 135.202  83.825  1.00  0.79           H  
ATOM   1216 HD22 ASN A  84     112.175 135.380  82.700  1.00  0.79           H  
ATOM   1217 HD21 ASN A  84     110.804 134.347  82.995  1.00  0.79           H  
ATOM   1218  N   HIS A  85     105.939 136.198  84.341  1.00  0.80           N  
ATOM   1219  CA  HIS A  85     104.495 135.934  84.302  1.00  0.80           C  
ATOM   1220  C   HIS A  85     103.629 137.183  84.539  1.00  0.80           C  
ATOM   1221  O   HIS A  85     102.682 137.398  83.784  1.00  0.80           O  
ATOM   1222  CB  HIS A  85     104.114 134.812  85.295  1.00  0.80           C  
ATOM   1223  CG  HIS A  85     104.384 133.407  84.813  1.00  0.80           C  
ATOM   1224  ND1 HIS A  85     103.842 132.896  83.646  1.00  0.80           N  
ATOM   1225  CD2 HIS A  85     105.122 132.379  85.353  1.00  0.80           C  
ATOM   1226  CE1 HIS A  85     104.262 131.634  83.531  1.00  0.80           C  
ATOM   1227  NE2 HIS A  85     105.049 131.251  84.530  1.00  0.80           N  
ATOM   1228  H   HIS A  85     106.463 135.717  85.060  1.00  0.80           H  
ATOM   1229  HA  HIS A  85     104.253 135.593  83.294  1.00  0.80           H  
ATOM   1230  HB3 HIS A  85     103.048 134.857  85.525  1.00  0.80           H  
ATOM   1231  HB2 HIS A  85     104.629 134.961  86.246  1.00  0.80           H  
ATOM   1232  HD1 HIS A  85     103.214 133.381  83.015  1.00  0.80           H  
ATOM   1233  HD2 HIS A  85     105.681 132.365  86.275  1.00  0.80           H  
ATOM   1234  HE1 HIS A  85     103.985 130.988  82.711  1.00  0.80           H  
ATOM   1235  N   LEU A  86     103.971 137.983  85.564  1.00  0.83           N  
ATOM   1236  CA  LEU A  86     103.186 139.152  85.966  1.00  0.83           C  
ATOM   1237  C   LEU A  86     103.408 140.390  85.069  1.00  0.83           C  
ATOM   1238  O   LEU A  86     102.479 141.185  84.927  1.00  0.83           O  
ATOM   1239  CB  LEU A  86     103.446 139.437  87.464  1.00  0.83           C  
ATOM   1240  CG  LEU A  86     102.455 140.422  88.130  1.00  0.83           C  
ATOM   1241  CD1 LEU A  86     100.993 139.927  88.052  1.00  0.83           C  
ATOM   1242  CD2 LEU A  86     102.881 140.737  89.579  1.00  0.83           C  
ATOM   1243  H   LEU A  86     104.768 137.751  86.141  1.00  0.83           H  
ATOM   1244  HA  LEU A  86     102.136 138.877  85.857  1.00  0.83           H  
ATOM   1245  HB3 LEU A  86     104.467 139.805  87.581  1.00  0.83           H  
ATOM   1246  HB2 LEU A  86     103.408 138.496  88.015  1.00  0.83           H  
ATOM   1247  HG  LEU A  86     102.506 141.369  87.592  1.00  0.83           H  
ATOM   1248 HD11 LEU A  86     100.430 140.127  88.963  1.00  0.83           H  
ATOM   1249 HD12 LEU A  86     100.464 140.423  87.238  1.00  0.83           H  
ATOM   1250 HD13 LEU A  86     100.936 138.853  87.874  1.00  0.83           H  
ATOM   1251 HD21 LEU A  86     103.050 141.807  89.709  1.00  0.83           H  
ATOM   1252 HD22 LEU A  86     102.133 140.439  90.314  1.00  0.83           H  
ATOM   1253 HD23 LEU A  86     103.807 140.231  89.853  1.00  0.83           H  
ATOM   1254  N   LEU A  87     104.600 140.525  84.460  1.00  0.81           N  
ATOM   1255  CA  LEU A  87     104.942 141.624  83.544  1.00  0.81           C  
ATOM   1256  C   LEU A  87     104.498 141.375  82.089  1.00  0.81           C  
ATOM   1257  O   LEU A  87     104.597 142.303  81.285  1.00  0.81           O  
ATOM   1258  CB  LEU A  87     106.463 141.901  83.603  1.00  0.81           C  
ATOM   1259  CG  LEU A  87     106.951 142.505  84.942  1.00  0.81           C  
ATOM   1260  CD1 LEU A  87     108.491 142.476  85.037  1.00  0.81           C  
ATOM   1261  CD2 LEU A  87     106.374 143.914  85.198  1.00  0.81           C  
ATOM   1262  H   LEU A  87     105.329 139.844  84.631  1.00  0.81           H  
ATOM   1263  HA  LEU A  87     104.416 142.524  83.866  1.00  0.81           H  
ATOM   1264  HB3 LEU A  87     106.753 142.585  82.804  1.00  0.81           H  
ATOM   1265  HB2 LEU A  87     106.993 140.972  83.388  1.00  0.81           H  
ATOM   1266  HG  LEU A  87     106.583 141.869  85.747  1.00  0.81           H  
ATOM   1267 HD11 LEU A  87     108.808 142.024  85.977  1.00  0.81           H  
ATOM   1268 HD12 LEU A  87     108.941 141.891  84.235  1.00  0.81           H  
ATOM   1269 HD13 LEU A  87     108.935 143.470  84.988  1.00  0.81           H  
ATOM   1270 HD21 LEU A  87     107.128 144.624  85.536  1.00  0.81           H  
ATOM   1271 HD22 LEU A  87     105.916 144.337  84.303  1.00  0.81           H  
ATOM   1272 HD23 LEU A  87     105.604 143.878  85.970  1.00  0.81           H  
ATOM   1273  N   GLY A  88     104.030 140.155  81.762  1.00  0.74           N  
ATOM   1274  CA  GLY A  88     103.576 139.779  80.419  1.00  0.74           C  
ATOM   1275  C   GLY A  88     104.731 139.715  79.402  1.00  0.74           C  
ATOM   1276  O   GLY A  88     104.495 139.915  78.211  1.00  0.74           O  
ATOM   1277  H   GLY A  88     103.977 139.442  82.477  1.00  0.74           H  
ATOM   1278  HA3 GLY A  88     102.817 140.482  80.074  1.00  0.74           H  
ATOM   1279  HA2 GLY A  88     103.103 138.798  80.474  1.00  0.74           H  
ATOM   1280  N   SER A  89     105.965 139.474  79.876  1.00  0.83           N  
ATOM   1281  CA  SER A  89     107.192 139.450  79.084  1.00  0.83           C  
ATOM   1282  C   SER A  89     107.900 138.107  79.292  1.00  0.83           C  
ATOM   1283  O   SER A  89     107.975 137.627  80.420  1.00  0.83           O  
ATOM   1284  CB  SER A  89     108.095 140.614  79.531  1.00  0.83           C  
ATOM   1285  OG  SER A  89     107.611 141.833  79.006  1.00  0.83           O  
ATOM   1286  H   SER A  89     106.079 139.283  80.862  1.00  0.83           H  
ATOM   1287  HA  SER A  89     106.976 139.553  78.018  1.00  0.83           H  
ATOM   1288  HB3 SER A  89     109.112 140.479  79.161  1.00  0.83           H  
ATOM   1289  HB2 SER A  89     108.157 140.679  80.619  1.00  0.83           H  
ATOM   1290  HG  SER A  89     106.758 142.021  79.408  1.00  0.83           H  
ATOM   1291  N   LYS A  90     108.421 137.538  78.198  1.00  0.80           N  
ATOM   1292  CA  LYS A  90     109.046 136.215  78.167  1.00  0.80           C  
ATOM   1293  C   LYS A  90     110.487 136.276  77.631  1.00  0.80           C  
ATOM   1294  O   LYS A  90     110.952 135.303  77.047  1.00  0.80           O  
ATOM   1295  CB  LYS A  90     108.117 135.250  77.392  1.00  0.80           C  
ATOM   1296  CG  LYS A  90     107.829 135.622  75.923  1.00  0.80           C  
ATOM   1297  CD  LYS A  90     106.936 134.597  75.202  1.00  0.80           C  
ATOM   1298  CE  LYS A  90     105.484 134.568  75.711  1.00  0.80           C  
ATOM   1299  NZ  LYS A  90     104.663 133.602  74.961  1.00  0.80           N1+
ATOM   1300  H   LYS A  90     108.343 138.008  77.307  1.00  0.80           H  
ATOM   1301  HA  LYS A  90     109.142 135.818  79.179  1.00  0.80           H  
ATOM   1302  HB3 LYS A  90     107.179 135.172  77.942  1.00  0.80           H  
ATOM   1303  HB2 LYS A  90     108.548 134.252  77.407  1.00  0.80           H  
ATOM   1304  HG3 LYS A  90     108.769 135.712  75.377  1.00  0.80           H  
ATOM   1305  HG2 LYS A  90     107.359 136.605  75.870  1.00  0.80           H  
ATOM   1306  HD3 LYS A  90     107.374 133.604  75.316  1.00  0.80           H  
ATOM   1307  HD2 LYS A  90     106.954 134.811  74.132  1.00  0.80           H  
ATOM   1308  HE3 LYS A  90     105.032 135.556  75.619  1.00  0.80           H  
ATOM   1309  HE2 LYS A  90     105.448 134.293  76.765  1.00  0.80           H  
ATOM   1310  HZ1 LYS A  90     105.052 132.675  75.065  1.00  0.80           H  
ATOM   1311  HZ2 LYS A  90     103.720 133.611  75.322  1.00  0.80           H  
ATOM   1312  HZ3 LYS A  90     104.651 133.854  73.983  1.00  0.80           H  
ATOM   1313  N   SER A  91     111.168 137.411  77.845  1.00  0.83           N  
ATOM   1314  CA  SER A  91     112.501 137.694  77.318  1.00  0.83           C  
ATOM   1315  C   SER A  91     113.583 137.444  78.381  1.00  0.83           C  
ATOM   1316  O   SER A  91     113.419 137.858  79.531  1.00  0.83           O  
ATOM   1317  CB  SER A  91     112.523 139.169  76.877  1.00  0.83           C  
ATOM   1318  OG  SER A  91     111.761 139.339  75.699  1.00  0.83           O  
ATOM   1319  H   SER A  91     110.727 138.164  78.352  1.00  0.83           H  
ATOM   1320  HA  SER A  91     112.713 137.066  76.450  1.00  0.83           H  
ATOM   1321  HB3 SER A  91     113.543 139.491  76.663  1.00  0.83           H  
ATOM   1322  HB2 SER A  91     112.140 139.828  77.657  1.00  0.83           H  
ATOM   1323  HG  SER A  91     112.374 139.444  74.960  1.00  0.83           H  
ATOM   1324  N   ILE A  92     114.696 136.826  77.954  1.00  0.84           N  
ATOM   1325  CA  ILE A  92     115.926 136.697  78.734  1.00  0.84           C  
ATOM   1326  C   ILE A  92     117.137 136.816  77.790  1.00  0.84           C  
ATOM   1327  O   ILE A  92     117.132 136.245  76.699  1.00  0.84           O  
ATOM   1328  CB  ILE A  92     115.984 135.375  79.566  1.00  0.84           C  
ATOM   1329  CG1 ILE A  92     117.158 135.372  80.575  1.00  0.84           C  
ATOM   1330  CG2 ILE A  92     116.000 134.081  78.723  1.00  0.84           C  
ATOM   1331  CD1 ILE A  92     117.048 134.295  81.663  1.00  0.84           C  
ATOM   1332  H   ILE A  92     114.748 136.484  77.002  1.00  0.84           H  
ATOM   1333  HA  ILE A  92     115.975 137.540  79.427  1.00  0.84           H  
ATOM   1334  HB  ILE A  92     115.064 135.351  80.151  1.00  0.84           H  
ATOM   1335 HG13 ILE A  92     117.226 136.345  81.063  1.00  0.84           H  
ATOM   1336 HG12 ILE A  92     118.103 135.238  80.047  1.00  0.84           H  
ATOM   1337 HG21 ILE A  92     115.880 133.200  79.352  1.00  0.84           H  
ATOM   1338 HG22 ILE A  92     115.185 134.065  78.002  1.00  0.84           H  
ATOM   1339 HG23 ILE A  92     116.938 133.963  78.181  1.00  0.84           H  
ATOM   1340 HD11 ILE A  92     117.628 134.573  82.544  1.00  0.84           H  
ATOM   1341 HD12 ILE A  92     116.016 134.142  81.982  1.00  0.84           H  
ATOM   1342 HD13 ILE A  92     117.434 133.339  81.310  1.00  0.84           H  
ATOM   1343  N   SER A  93     118.149 137.580  78.230  1.00  0.84           N  
ATOM   1344  CA  SER A  93     119.393 137.831  77.499  1.00  0.84           C  
ATOM   1345  C   SER A  93     120.315 136.595  77.493  1.00  0.84           C  
ATOM   1346  O   SER A  93     120.213 135.758  78.389  1.00  0.84           O  
ATOM   1347  CB  SER A  93     120.072 139.057  78.148  1.00  0.84           C  
ATOM   1348  OG  SER A  93     121.260 139.436  77.480  1.00  0.84           O  
ATOM   1349  H   SER A  93     118.079 138.014  79.138  1.00  0.84           H  
ATOM   1350  HA  SER A  93     119.139 138.077  76.466  1.00  0.84           H  
ATOM   1351  HB3 SER A  93     120.312 138.854  79.193  1.00  0.84           H  
ATOM   1352  HB2 SER A  93     119.393 139.911  78.139  1.00  0.84           H  
ATOM   1353  HG  SER A  93     121.575 140.260  77.861  1.00  0.84           H  
ATOM   1354  N   PHE A  94     121.224 136.532  76.505  1.00  0.84           N  
ATOM   1355  CA  PHE A  94     122.276 135.517  76.383  1.00  0.84           C  
ATOM   1356  C   PHE A  94     123.207 135.444  77.610  1.00  0.84           C  
ATOM   1357  O   PHE A  94     123.454 134.349  78.115  1.00  0.84           O  
ATOM   1358  CB  PHE A  94     123.053 135.749  75.067  1.00  0.84           C  
ATOM   1359  CG  PHE A  94     124.248 134.845  74.809  1.00  0.84           C  
ATOM   1360  CD1 PHE A  94     125.555 135.262  75.144  1.00  0.84           C  
ATOM   1361  CD2 PHE A  94     124.047 133.525  74.355  1.00  0.84           C  
ATOM   1362  CE1 PHE A  94     126.627 134.399  74.959  1.00  0.84           C  
ATOM   1363  CE2 PHE A  94     125.131 132.673  74.187  1.00  0.84           C  
ATOM   1364  CZ  PHE A  94     126.416 133.111  74.482  1.00  0.84           C  
ATOM   1365  H   PHE A  94     121.242 137.267  75.812  1.00  0.84           H  
ATOM   1366  HA  PHE A  94     121.777 134.548  76.305  1.00  0.84           H  
ATOM   1367  HB3 PHE A  94     123.384 136.787  75.009  1.00  0.84           H  
ATOM   1368  HB2 PHE A  94     122.369 135.614  74.231  1.00  0.84           H  
ATOM   1369  HD1 PHE A  94     125.727 136.254  75.535  1.00  0.84           H  
ATOM   1370  HD2 PHE A  94     123.051 133.176  74.127  1.00  0.84           H  
ATOM   1371  HE1 PHE A  94     127.628 134.725  75.201  1.00  0.84           H  
ATOM   1372  HE2 PHE A  94     124.975 131.667  73.828  1.00  0.84           H  
ATOM   1373  HZ  PHE A  94     127.255 132.443  74.349  1.00  0.84           H  
ATOM   1374  N   GLY A  95     123.669 136.615  78.082  1.00  0.91           N  
ATOM   1375  CA  GLY A  95     124.551 136.734  79.243  1.00  0.91           C  
ATOM   1376  C   GLY A  95     123.805 136.452  80.555  1.00  0.91           C  
ATOM   1377  O   GLY A  95     124.404 135.894  81.471  1.00  0.91           O  
ATOM   1378  H   GLY A  95     123.403 137.472  77.618  1.00  0.91           H  
ATOM   1379  HA3 GLY A  95     124.957 137.745  79.276  1.00  0.91           H  
ATOM   1380  HA2 GLY A  95     125.398 136.053  79.141  1.00  0.91           H  
ATOM   1381  N   GLY A  96     122.504 136.792  80.634  1.00  0.93           N  
ATOM   1382  CA  GLY A  96     121.655 136.536  81.800  1.00  0.93           C  
ATOM   1383  C   GLY A  96     121.296 135.047  81.924  1.00  0.93           C  
ATOM   1384  O   GLY A  96     121.157 134.550  83.040  1.00  0.93           O  
ATOM   1385  H   GLY A  96     122.065 137.226  79.836  1.00  0.93           H  
ATOM   1386  HA3 GLY A  96     120.734 137.111  81.697  1.00  0.93           H  
ATOM   1387  HA2 GLY A  96     122.147 136.881  82.711  1.00  0.93           H  
ATOM   1388  N   CYS A  97     121.180 134.339  80.788  1.00  0.88           N  
ATOM   1389  CA  CYS A  97     120.915 132.905  80.690  1.00  0.88           C  
ATOM   1390  C   CYS A  97     122.121 132.066  81.157  1.00  0.88           C  
ATOM   1391  O   CYS A  97     121.923 131.125  81.925  1.00  0.88           O  
ATOM   1392  CB  CYS A  97     120.492 132.599  79.239  1.00  0.88           C  
ATOM   1393  SG  CYS A  97     119.915 130.932  78.828  1.00  0.88           S  
ATOM   1394  H   CYS A  97     121.285 134.822  79.905  1.00  0.88           H  
ATOM   1395  HA  CYS A  97     120.072 132.677  81.345  1.00  0.88           H  
ATOM   1396  HB3 CYS A  97     121.314 132.828  78.560  1.00  0.88           H  
ATOM   1397  HB2 CYS A  97     119.678 133.268  78.957  1.00  0.88           H  
ATOM   1398  N   LEU A  98     123.342 132.455  80.739  1.00  0.87           N  
ATOM   1399  CA  LEU A  98     124.609 131.847  81.171  1.00  0.87           C  
ATOM   1400  C   LEU A  98     124.919 132.090  82.657  1.00  0.87           C  
ATOM   1401  O   LEU A  98     125.414 131.176  83.317  1.00  0.87           O  
ATOM   1402  CB  LEU A  98     125.778 132.370  80.308  1.00  0.87           C  
ATOM   1403  CG  LEU A  98     125.772 131.914  78.833  1.00  0.87           C  
ATOM   1404  CD1 LEU A  98     126.797 132.732  78.027  1.00  0.87           C  
ATOM   1405  CD2 LEU A  98     125.995 130.393  78.678  1.00  0.87           C  
ATOM   1406  H   LEU A  98     123.422 133.235  80.101  1.00  0.87           H  
ATOM   1407  HA  LEU A  98     124.526 130.771  81.039  1.00  0.87           H  
ATOM   1408  HB3 LEU A  98     126.729 132.068  80.752  1.00  0.87           H  
ATOM   1409  HB2 LEU A  98     125.771 133.461  80.343  1.00  0.87           H  
ATOM   1410  HG  LEU A  98     124.791 132.131  78.411  1.00  0.87           H  
ATOM   1411 HD11 LEU A  98     127.265 132.158  77.228  1.00  0.87           H  
ATOM   1412 HD12 LEU A  98     126.306 133.588  77.566  1.00  0.87           H  
ATOM   1413 HD13 LEU A  98     127.596 133.123  78.659  1.00  0.87           H  
ATOM   1414 HD21 LEU A  98     126.850 130.152  78.047  1.00  0.87           H  
ATOM   1415 HD22 LEU A  98     126.174 129.903  79.636  1.00  0.87           H  
ATOM   1416 HD23 LEU A  98     125.123 129.919  78.227  1.00  0.87           H  
ATOM   1417  N   THR A  99     124.614 133.301  83.155  1.00  0.90           N  
ATOM   1418  CA  THR A  99     124.796 133.688  84.556  1.00  0.90           C  
ATOM   1419  C   THR A  99     123.827 132.941  85.494  1.00  0.90           C  
ATOM   1420  O   THR A  99     124.258 132.506  86.562  1.00  0.90           O  
ATOM   1421  CB  THR A  99     124.612 135.218  84.752  1.00  0.90           C  
ATOM   1422  OG1 THR A  99     125.628 135.896  84.040  1.00  0.90           O  
ATOM   1423  CG2 THR A  99     124.670 135.726  86.202  1.00  0.90           C  
ATOM   1424  H   THR A  99     124.221 134.005  82.544  1.00  0.90           H  
ATOM   1425  HA  THR A  99     125.814 133.423  84.848  1.00  0.90           H  
ATOM   1426  HB  THR A  99     123.659 135.525  84.318  1.00  0.90           H  
ATOM   1427  HG1 THR A  99     125.457 135.798  83.098  1.00  0.90           H  
ATOM   1428 HG21 THR A  99     124.662 136.816  86.237  1.00  0.90           H  
ATOM   1429 HG22 THR A  99     123.816 135.386  86.789  1.00  0.90           H  
ATOM   1430 HG23 THR A  99     125.580 135.385  86.695  1.00  0.90           H  
ATOM   1431  N   GLN A 100     122.563 132.761  85.064  1.00  0.87           N  
ATOM   1432  CA  GLN A 100     121.548 131.993  85.789  1.00  0.87           C  
ATOM   1433  C   GLN A 100     121.914 130.504  85.921  1.00  0.87           C  
ATOM   1434  O   GLN A 100     121.751 129.958  87.011  1.00  0.87           O  
ATOM   1435  CB  GLN A 100     120.154 132.214  85.159  1.00  0.87           C  
ATOM   1436  CG  GLN A 100     119.013 131.458  85.876  1.00  0.87           C  
ATOM   1437  CD  GLN A 100     117.617 131.866  85.396  1.00  0.87           C  
ATOM   1438  OE1 GLN A 100     117.406 132.139  84.216  1.00  0.87           O  
ATOM   1439  NE2 GLN A 100     116.646 131.874  86.312  1.00  0.87           N  
ATOM   1440  H   GLN A 100     122.273 133.153  84.178  1.00  0.87           H  
ATOM   1441  HA  GLN A 100     121.510 132.401  86.801  1.00  0.87           H  
ATOM   1442  HB3 GLN A 100     120.176 131.935  84.104  1.00  0.87           H  
ATOM   1443  HB2 GLN A 100     119.934 133.283  85.183  1.00  0.87           H  
ATOM   1444  HG3 GLN A 100     119.081 131.635  86.950  1.00  0.87           H  
ATOM   1445  HG2 GLN A 100     119.113 130.382  85.729  1.00  0.87           H  
ATOM   1446 HE22 GLN A 100     115.703 132.120  86.050  1.00  0.87           H  
ATOM   1447 HE21 GLN A 100     116.853 131.658  87.278  1.00  0.87           H  
ATOM   1448  N   MET A 101     122.444 129.899  84.841  1.00  0.88           N  
ATOM   1449  CA  MET A 101     122.971 128.531  84.840  1.00  0.88           C  
ATOM   1450  C   MET A 101     124.181 128.348  85.764  1.00  0.88           C  
ATOM   1451  O   MET A 101     124.208 127.360  86.495  1.00  0.88           O  
ATOM   1452  CB  MET A 101     123.339 128.087  83.414  1.00  0.88           C  
ATOM   1453  CG  MET A 101     122.116 127.751  82.562  1.00  0.88           C  
ATOM   1454  SD  MET A 101     122.495 127.012  80.960  1.00  0.88           S  
ATOM   1455  CE  MET A 101     123.427 128.338  80.157  1.00  0.88           C  
ATOM   1456  H   MET A 101     122.536 130.414  83.976  1.00  0.88           H  
ATOM   1457  HA  MET A 101     122.184 127.872  85.214  1.00  0.88           H  
ATOM   1458  HB3 MET A 101     123.977 127.202  83.451  1.00  0.88           H  
ATOM   1459  HB2 MET A 101     123.932 128.864  82.931  1.00  0.88           H  
ATOM   1460  HG3 MET A 101     121.493 128.631  82.410  1.00  0.88           H  
ATOM   1461  HG2 MET A 101     121.507 127.024  83.098  1.00  0.88           H  
ATOM   1462  HE1 MET A 101     123.645 128.073  79.124  1.00  0.88           H  
ATOM   1463  HE2 MET A 101     122.850 129.261  80.155  1.00  0.88           H  
ATOM   1464  HE3 MET A 101     124.373 128.501  80.670  1.00  0.88           H  
ATOM   1465  N   TYR A 102     125.132 129.299  85.735  1.00  0.87           N  
ATOM   1466  CA  TYR A 102     126.324 129.305  86.586  1.00  0.87           C  
ATOM   1467  C   TYR A 102     125.983 129.256  88.086  1.00  0.87           C  
ATOM   1468  O   TYR A 102     126.478 128.371  88.784  1.00  0.87           O  
ATOM   1469  CB  TYR A 102     127.226 130.511  86.230  1.00  0.87           C  
ATOM   1470  CG  TYR A 102     128.442 130.667  87.129  1.00  0.87           C  
ATOM   1471  CD1 TYR A 102     129.600 129.902  86.885  1.00  0.87           C  
ATOM   1472  CD2 TYR A 102     128.395 131.525  88.250  1.00  0.87           C  
ATOM   1473  CE1 TYR A 102     130.688 129.969  87.774  1.00  0.87           C  
ATOM   1474  CE2 TYR A 102     129.482 131.583  89.144  1.00  0.87           C  
ATOM   1475  CZ  TYR A 102     130.627 130.797  88.909  1.00  0.87           C  
ATOM   1476  OH  TYR A 102     131.678 130.823  89.778  1.00  0.87           O  
ATOM   1477  H   TYR A 102     125.042 130.072  85.090  1.00  0.87           H  
ATOM   1478  HA  TYR A 102     126.882 128.397  86.350  1.00  0.87           H  
ATOM   1479  HB3 TYR A 102     126.649 131.434  86.281  1.00  0.87           H  
ATOM   1480  HB2 TYR A 102     127.560 130.432  85.196  1.00  0.87           H  
ATOM   1481  HD1 TYR A 102     129.648 129.240  86.034  1.00  0.87           H  
ATOM   1482  HD2 TYR A 102     127.510 132.113  88.449  1.00  0.87           H  
ATOM   1483  HE1 TYR A 102     131.561 129.364  87.599  1.00  0.87           H  
ATOM   1484  HE2 TYR A 102     129.428 132.223  90.013  1.00  0.87           H  
ATOM   1485  HH  TYR A 102     131.494 131.298  90.593  1.00  0.87           H  
ATOM   1486  N   PHE A 103     125.121 130.186  88.536  1.00  0.87           N  
ATOM   1487  CA  PHE A 103     124.655 130.262  89.920  1.00  0.87           C  
ATOM   1488  C   PHE A 103     123.807 129.063  90.366  1.00  0.87           C  
ATOM   1489  O   PHE A 103     123.956 128.626  91.506  1.00  0.87           O  
ATOM   1490  CB  PHE A 103     123.921 131.596  90.173  1.00  0.87           C  
ATOM   1491  CG  PHE A 103     124.832 132.803  90.318  1.00  0.87           C  
ATOM   1492  CD1 PHE A 103     125.819 132.829  91.327  1.00  0.87           C  
ATOM   1493  CD2 PHE A 103     124.681 133.927  89.479  1.00  0.87           C  
ATOM   1494  CE1 PHE A 103     126.645 133.936  91.464  1.00  0.87           C  
ATOM   1495  CE2 PHE A 103     125.514 135.027  89.637  1.00  0.87           C  
ATOM   1496  CZ  PHE A 103     126.496 135.028  90.619  1.00  0.87           C  
ATOM   1497  H   PHE A 103     124.753 130.880  87.898  1.00  0.87           H  
ATOM   1498  HA  PHE A 103     125.543 130.234  90.553  1.00  0.87           H  
ATOM   1499  HB3 PHE A 103     123.329 131.534  91.087  1.00  0.87           H  
ATOM   1500  HB2 PHE A 103     123.204 131.776  89.369  1.00  0.87           H  
ATOM   1501  HD1 PHE A 103     125.939 131.991  91.998  1.00  0.87           H  
ATOM   1502  HD2 PHE A 103     123.914 133.941  88.720  1.00  0.87           H  
ATOM   1503  HE1 PHE A 103     127.405 133.950  92.231  1.00  0.87           H  
ATOM   1504  HE2 PHE A 103     125.395 135.891  89.001  1.00  0.87           H  
ATOM   1505  HZ  PHE A 103     127.140 135.888  90.733  1.00  0.87           H  
ATOM   1506  N   MET A 104     122.966 128.536  89.460  1.00  0.87           N  
ATOM   1507  CA  MET A 104     122.119 127.370  89.706  1.00  0.87           C  
ATOM   1508  C   MET A 104     122.930 126.083  89.942  1.00  0.87           C  
ATOM   1509  O   MET A 104     122.659 125.373  90.912  1.00  0.87           O  
ATOM   1510  CB  MET A 104     121.104 127.228  88.552  1.00  0.87           C  
ATOM   1511  CG  MET A 104     120.079 126.100  88.726  1.00  0.87           C  
ATOM   1512  SD  MET A 104     119.047 126.302  90.196  1.00  0.87           S  
ATOM   1513  CE  MET A 104     117.946 124.888  89.990  1.00  0.87           C  
ATOM   1514  H   MET A 104     122.894 128.953  88.541  1.00  0.87           H  
ATOM   1515  HA  MET A 104     121.567 127.579  90.624  1.00  0.87           H  
ATOM   1516  HB3 MET A 104     121.631 127.085  87.608  1.00  0.87           H  
ATOM   1517  HB2 MET A 104     120.553 128.163  88.447  1.00  0.87           H  
ATOM   1518  HG3 MET A 104     120.569 125.127  88.766  1.00  0.87           H  
ATOM   1519  HG2 MET A 104     119.424 126.076  87.858  1.00  0.87           H  
ATOM   1520  HE1 MET A 104     117.287 124.819  90.853  1.00  0.87           H  
ATOM   1521  HE2 MET A 104     117.336 125.005  89.095  1.00  0.87           H  
ATOM   1522  HE3 MET A 104     118.516 123.962  89.913  1.00  0.87           H  
ATOM   1523  N   ILE A 105     123.925 125.838  89.070  1.00  0.88           N  
ATOM   1524  CA  ILE A 105     124.858 124.712  89.151  1.00  0.88           C  
ATOM   1525  C   ILE A 105     125.743 124.778  90.412  1.00  0.88           C  
ATOM   1526  O   ILE A 105     125.925 123.748  91.057  1.00  0.88           O  
ATOM   1527  CB  ILE A 105     125.754 124.612  87.875  1.00  0.88           C  
ATOM   1528  CG1 ILE A 105     124.919 124.238  86.624  1.00  0.88           C  
ATOM   1529  CG2 ILE A 105     126.984 123.675  87.977  1.00  0.88           C  
ATOM   1530  CD1 ILE A 105     124.531 122.753  86.517  1.00  0.88           C  
ATOM   1531  H   ILE A 105     124.072 126.475  88.297  1.00  0.88           H  
ATOM   1532  HA  ILE A 105     124.261 123.800  89.219  1.00  0.88           H  
ATOM   1533  HB  ILE A 105     126.150 125.613  87.688  1.00  0.88           H  
ATOM   1534 HG13 ILE A 105     125.486 124.513  85.734  1.00  0.88           H  
ATOM   1535 HG12 ILE A 105     124.009 124.836  86.578  1.00  0.88           H  
ATOM   1536 HG21 ILE A 105     127.494 123.591  87.017  1.00  0.88           H  
ATOM   1537 HG22 ILE A 105     127.717 124.031  88.700  1.00  0.88           H  
ATOM   1538 HG23 ILE A 105     126.694 122.669  88.282  1.00  0.88           H  
ATOM   1539 HD11 ILE A 105     125.278 122.193  85.953  1.00  0.88           H  
ATOM   1540 HD12 ILE A 105     124.429 122.277  87.493  1.00  0.88           H  
ATOM   1541 HD13 ILE A 105     123.576 122.635  86.003  1.00  0.88           H  
ATOM   1542  N   ALA A 106     126.241 125.980  90.755  1.00  0.92           N  
ATOM   1543  CA  ALA A 106     127.082 126.226  91.927  1.00  0.92           C  
ATOM   1544  C   ALA A 106     126.378 125.928  93.263  1.00  0.92           C  
ATOM   1545  O   ALA A 106     126.946 125.211  94.085  1.00  0.92           O  
ATOM   1546  CB  ALA A 106     127.603 127.672  91.894  1.00  0.92           C  
ATOM   1547  H   ALA A 106     126.048 126.783  90.171  1.00  0.92           H  
ATOM   1548  HA  ALA A 106     127.944 125.560  91.853  1.00  0.92           H  
ATOM   1549  HB1 ALA A 106     128.259 127.871  92.743  1.00  0.92           H  
ATOM   1550  HB2 ALA A 106     128.178 127.869  90.990  1.00  0.92           H  
ATOM   1551  HB3 ALA A 106     126.788 128.396  91.930  1.00  0.92           H  
ATOM   1552  N   LEU A 107     125.162 126.470  93.446  1.00  0.89           N  
ATOM   1553  CA  LEU A 107     124.395 126.390  94.693  1.00  0.89           C  
ATOM   1554  C   LEU A 107     123.759 125.015  94.955  1.00  0.89           C  
ATOM   1555  O   LEU A 107     123.746 124.590  96.110  1.00  0.89           O  
ATOM   1556  CB  LEU A 107     123.329 127.504  94.701  1.00  0.89           C  
ATOM   1557  CG  LEU A 107     123.917 128.907  94.951  1.00  0.89           C  
ATOM   1558  CD1 LEU A 107     122.946 130.000  94.484  1.00  0.89           C  
ATOM   1559  CD2 LEU A 107     124.335 129.098  96.425  1.00  0.89           C  
ATOM   1560  H   LEU A 107     124.759 127.039  92.713  1.00  0.89           H  
ATOM   1561  HA  LEU A 107     125.085 126.572  95.519  1.00  0.89           H  
ATOM   1562  HB3 LEU A 107     122.571 127.306  95.458  1.00  0.89           H  
ATOM   1563  HB2 LEU A 107     122.804 127.492  93.745  1.00  0.89           H  
ATOM   1564  HG  LEU A 107     124.814 129.020  94.340  1.00  0.89           H  
ATOM   1565 HD11 LEU A 107     123.184 130.971  94.916  1.00  0.89           H  
ATOM   1566 HD12 LEU A 107     123.000 130.117  93.404  1.00  0.89           H  
ATOM   1567 HD13 LEU A 107     121.915 129.757  94.737  1.00  0.89           H  
ATOM   1568 HD21 LEU A 107     123.906 129.995  96.867  1.00  0.89           H  
ATOM   1569 HD22 LEU A 107     124.034 128.259  97.053  1.00  0.89           H  
ATOM   1570 HD23 LEU A 107     125.419 129.189  96.507  1.00  0.89           H  
ATOM   1571  N   GLY A 108     123.272 124.334  93.901  1.00  0.93           N  
ATOM   1572  CA  GLY A 108     122.670 123.000  94.008  1.00  0.93           C  
ATOM   1573  C   GLY A 108     123.727 121.923  94.301  1.00  0.93           C  
ATOM   1574  O   GLY A 108     123.428 120.935  94.972  1.00  0.93           O  
ATOM   1575  H   GLY A 108     123.311 124.748  92.978  1.00  0.93           H  
ATOM   1576  HA3 GLY A 108     122.175 122.757  93.068  1.00  0.93           H  
ATOM   1577  HA2 GLY A 108     121.903 122.992  94.786  1.00  0.93           H  
ATOM   1578  N   ASN A 109     124.965 122.144  93.828  1.00  0.87           N  
ATOM   1579  CA  ASN A 109     126.140 121.323  94.103  1.00  0.87           C  
ATOM   1580  C   ASN A 109     126.679 121.547  95.532  1.00  0.87           C  
ATOM   1581  O   ASN A 109     127.086 120.579  96.173  1.00  0.87           O  
ATOM   1582  CB  ASN A 109     127.200 121.648  93.026  1.00  0.87           C  
ATOM   1583  CG  ASN A 109     127.017 120.905  91.701  1.00  0.87           C  
ATOM   1584  OD1 ASN A 109     126.128 120.076  91.546  1.00  0.87           O  
ATOM   1585  ND2 ASN A 109     127.876 121.179  90.725  1.00  0.87           N  
ATOM   1586  H   ASN A 109     125.132 122.971  93.271  1.00  0.87           H  
ATOM   1587  HA  ASN A 109     125.860 120.271  94.022  1.00  0.87           H  
ATOM   1588  HB3 ASN A 109     128.166 121.297  93.395  1.00  0.87           H  
ATOM   1589  HB2 ASN A 109     127.320 122.721  92.882  1.00  0.87           H  
ATOM   1590 HD22 ASN A 109     127.779 120.701  89.845  1.00  0.87           H  
ATOM   1591 HD21 ASN A 109     128.580 121.888  90.844  1.00  0.87           H  
ATOM   1592  N   THR A 110     126.653 122.802  96.014  1.00  0.89           N  
ATOM   1593  CA  THR A 110     127.104 123.171  97.360  1.00  0.89           C  
ATOM   1594  C   THR A 110     126.189 122.608  98.470  1.00  0.89           C  
ATOM   1595  O   THR A 110     126.714 122.170  99.492  1.00  0.89           O  
ATOM   1596  CB  THR A 110     127.228 124.710  97.528  1.00  0.89           C  
ATOM   1597  OG1 THR A 110     128.112 125.222  96.543  1.00  0.89           O  
ATOM   1598  CG2 THR A 110     127.769 125.193  98.885  1.00  0.89           C  
ATOM   1599  H   THR A 110     126.305 123.554  95.435  1.00  0.89           H  
ATOM   1600  HA  THR A 110     128.096 122.736  97.504  1.00  0.89           H  
ATOM   1601  HB  THR A 110     126.250 125.168  97.367  1.00  0.89           H  
ATOM   1602  HG1 THR A 110     127.703 125.146  95.664  1.00  0.89           H  
ATOM   1603 HG21 THR A 110     127.895 126.276  98.895  1.00  0.89           H  
ATOM   1604 HG22 THR A 110     127.091 124.944  99.701  1.00  0.89           H  
ATOM   1605 HG23 THR A 110     128.738 124.747  99.108  1.00  0.89           H  
ATOM   1606  N   ASP A 111     124.863 122.567  98.228  1.00  0.90           N  
ATOM   1607  CA  ASP A 111     123.853 121.934  99.089  1.00  0.90           C  
ATOM   1608  C   ASP A 111     124.157 120.440  99.326  1.00  0.90           C  
ATOM   1609  O   ASP A 111     124.212 120.006 100.477  1.00  0.90           O  
ATOM   1610  CB  ASP A 111     122.424 122.161  98.524  1.00  0.90           C  
ATOM   1611  CG  ASP A 111     121.274 121.525  99.327  1.00  0.90           C  
ATOM   1612  OD1 ASP A 111     120.932 122.096 100.386  1.00  0.90           O  
ATOM   1613  OD2 ASP A 111     120.833 120.421  98.940  1.00  0.90           O1-
ATOM   1614  H   ASP A 111     124.512 122.959  97.364  1.00  0.90           H  
ATOM   1615  HA  ASP A 111     123.909 122.434 100.058  1.00  0.90           H  
ATOM   1616  HB3 ASP A 111     122.380 121.809  97.491  1.00  0.90           H  
ATOM   1617  HB2 ASP A 111     122.236 123.231  98.446  1.00  0.90           H  
ATOM   1618  N   SER A 112     124.395 119.717  98.218  1.00  0.89           N  
ATOM   1619  CA  SER A 112     124.772 118.304  98.155  1.00  0.89           C  
ATOM   1620  C   SER A 112     126.054 117.966  98.950  1.00  0.89           C  
ATOM   1621  O   SER A 112     126.078 116.940  99.631  1.00  0.89           O  
ATOM   1622  CB  SER A 112     124.863 117.912  96.661  1.00  0.89           C  
ATOM   1623  OG  SER A 112     125.208 116.552  96.432  1.00  0.89           O  
ATOM   1624  H   SER A 112     124.325 120.182  97.324  1.00  0.89           H  
ATOM   1625  HA  SER A 112     123.956 117.736  98.606  1.00  0.89           H  
ATOM   1626  HB3 SER A 112     125.601 118.528  96.150  1.00  0.89           H  
ATOM   1627  HB2 SER A 112     123.907 118.104  96.170  1.00  0.89           H  
ATOM   1628  HG  SER A 112     125.487 116.470  95.512  1.00  0.89           H  
ATOM   1629  N   TYR A 113     127.071 118.846  98.885  1.00  0.86           N  
ATOM   1630  CA  TYR A 113     128.326 118.707  99.631  1.00  0.86           C  
ATOM   1631  C   TYR A 113     128.191 118.971 101.141  1.00  0.86           C  
ATOM   1632  O   TYR A 113     128.891 118.310 101.909  1.00  0.86           O  
ATOM   1633  CB  TYR A 113     129.417 119.621  99.031  1.00  0.86           C  
ATOM   1634  CG  TYR A 113     129.756 119.460  97.545  1.00  0.86           C  
ATOM   1635  CD1 TYR A 113     129.465 118.271  96.836  1.00  0.86           C  
ATOM   1636  CD2 TYR A 113     130.384 120.525  96.858  1.00  0.86           C  
ATOM   1637  CE1 TYR A 113     129.786 118.157  95.470  1.00  0.86           C  
ATOM   1638  CE2 TYR A 113     130.710 120.408  95.490  1.00  0.86           C  
ATOM   1639  CZ  TYR A 113     130.413 119.220  94.792  1.00  0.86           C  
ATOM   1640  OH  TYR A 113     130.716 119.066  93.469  1.00  0.86           O  
ATOM   1641  H   TYR A 113     126.988 119.665  98.298  1.00  0.86           H  
ATOM   1642  HA  TYR A 113     128.648 117.669  99.546  1.00  0.86           H  
ATOM   1643  HB3 TYR A 113     130.344 119.507  99.595  1.00  0.86           H  
ATOM   1644  HB2 TYR A 113     129.104 120.656  99.176  1.00  0.86           H  
ATOM   1645  HD1 TYR A 113     128.982 117.435  97.318  1.00  0.86           H  
ATOM   1646  HD2 TYR A 113     130.616 121.443  97.379  1.00  0.86           H  
ATOM   1647  HE1 TYR A 113     129.551 117.244  94.941  1.00  0.86           H  
ATOM   1648  HE2 TYR A 113     131.182 121.238  94.985  1.00  0.86           H  
ATOM   1649  HH  TYR A 113     131.293 119.716  93.034  1.00  0.86           H  
ATOM   1650  N   ILE A 114     127.306 119.899 101.555  1.00  0.88           N  
ATOM   1651  CA  ILE A 114     127.059 120.197 102.972  1.00  0.88           C  
ATOM   1652  C   ILE A 114     126.369 119.024 103.704  1.00  0.88           C  
ATOM   1653  O   ILE A 114     126.711 118.773 104.857  1.00  0.88           O  
ATOM   1654  CB  ILE A 114     126.262 121.524 103.186  1.00  0.88           C  
ATOM   1655  CG1 ILE A 114     127.095 122.746 102.733  1.00  0.88           C  
ATOM   1656  CG2 ILE A 114     125.784 121.767 104.639  1.00  0.88           C  
ATOM   1657  CD1 ILE A 114     126.256 123.999 102.436  1.00  0.88           C  
ATOM   1658  H   ILE A 114     126.764 120.420 100.879  1.00  0.88           H  
ATOM   1659  HA  ILE A 114     128.034 120.331 103.445  1.00  0.88           H  
ATOM   1660  HB  ILE A 114     125.376 121.477 102.551  1.00  0.88           H  
ATOM   1661 HG13 ILE A 114     127.672 122.509 101.840  1.00  0.88           H  
ATOM   1662 HG12 ILE A 114     127.839 122.982 103.494  1.00  0.88           H  
ATOM   1663 HG21 ILE A 114     125.272 122.722 104.742  1.00  0.88           H  
ATOM   1664 HG22 ILE A 114     125.076 121.011 104.973  1.00  0.88           H  
ATOM   1665 HG23 ILE A 114     126.620 121.768 105.338  1.00  0.88           H  
ATOM   1666 HD11 ILE A 114     126.892 124.789 102.037  1.00  0.88           H  
ATOM   1667 HD12 ILE A 114     125.478 123.792 101.700  1.00  0.88           H  
ATOM   1668 HD13 ILE A 114     125.779 124.396 103.331  1.00  0.88           H  
ATOM   1669  N   LEU A 115     125.476 118.289 103.014  1.00  0.89           N  
ATOM   1670  CA  LEU A 115     124.833 117.071 103.523  1.00  0.89           C  
ATOM   1671  C   LEU A 115     125.826 115.924 103.795  1.00  0.89           C  
ATOM   1672  O   LEU A 115     125.633 115.195 104.768  1.00  0.89           O  
ATOM   1673  CB  LEU A 115     123.734 116.601 102.544  1.00  0.89           C  
ATOM   1674  CG  LEU A 115     122.529 117.559 102.413  1.00  0.89           C  
ATOM   1675  CD1 LEU A 115     121.580 117.099 101.287  1.00  0.89           C  
ATOM   1676  CD2 LEU A 115     121.791 117.762 103.752  1.00  0.89           C  
ATOM   1677  H   LEU A 115     125.242 118.556 102.067  1.00  0.89           H  
ATOM   1678  HA  LEU A 115     124.372 117.321 104.480  1.00  0.89           H  
ATOM   1679  HB3 LEU A 115     123.360 115.624 102.856  1.00  0.89           H  
ATOM   1680  HB2 LEU A 115     124.181 116.445 101.561  1.00  0.89           H  
ATOM   1681  HG  LEU A 115     122.908 118.535 102.114  1.00  0.89           H  
ATOM   1682 HD11 LEU A 115     121.426 117.900 100.563  1.00  0.89           H  
ATOM   1683 HD12 LEU A 115     121.977 116.245 100.736  1.00  0.89           H  
ATOM   1684 HD13 LEU A 115     120.598 116.804 101.659  1.00  0.89           H  
ATOM   1685 HD21 LEU A 115     120.714 117.875 103.626  1.00  0.89           H  
ATOM   1686 HD22 LEU A 115     121.951 116.928 104.436  1.00  0.89           H  
ATOM   1687 HD23 LEU A 115     122.151 118.662 104.250  1.00  0.89           H  
ATOM   1688  N   ALA A 116     126.877 115.804 102.964  1.00  0.91           N  
ATOM   1689  CA  ALA A 116     127.962 114.838 103.145  1.00  0.91           C  
ATOM   1690  C   ALA A 116     128.893 115.189 104.322  1.00  0.91           C  
ATOM   1691  O   ALA A 116     129.343 114.277 105.015  1.00  0.91           O  
ATOM   1692  CB  ALA A 116     128.750 114.706 101.833  1.00  0.91           C  
ATOM   1693  H   ALA A 116     126.967 116.439 102.183  1.00  0.91           H  
ATOM   1694  HA  ALA A 116     127.514 113.866 103.358  1.00  0.91           H  
ATOM   1695  HB1 ALA A 116     129.543 113.962 101.921  1.00  0.91           H  
ATOM   1696  HB2 ALA A 116     128.096 114.388 101.022  1.00  0.91           H  
ATOM   1697  HB3 ALA A 116     129.209 115.649 101.538  1.00  0.91           H  
ATOM   1698  N   ALA A 117     129.128 116.495 104.553  1.00  0.91           N  
ATOM   1699  CA  ALA A 117     129.883 117.014 105.698  1.00  0.91           C  
ATOM   1700  C   ALA A 117     129.141 116.825 107.034  1.00  0.91           C  
ATOM   1701  O   ALA A 117     129.779 116.470 108.025  1.00  0.91           O  
ATOM   1702  CB  ALA A 117     130.222 118.494 105.460  1.00  0.91           C  
ATOM   1703  H   ALA A 117     128.734 117.186 103.929  1.00  0.91           H  
ATOM   1704  HA  ALA A 117     130.822 116.461 105.757  1.00  0.91           H  
ATOM   1705  HB1 ALA A 117     130.832 118.894 106.270  1.00  0.91           H  
ATOM   1706  HB2 ALA A 117     130.784 118.623 104.534  1.00  0.91           H  
ATOM   1707  HB3 ALA A 117     129.325 119.109 105.389  1.00  0.91           H  
ATOM   1708  N   MET A 118     127.809 117.020 107.021  1.00  0.87           N  
ATOM   1709  CA  MET A 118     126.904 116.751 108.142  1.00  0.87           C  
ATOM   1710  C   MET A 118     126.818 115.254 108.489  1.00  0.87           C  
ATOM   1711  O   MET A 118     126.760 114.927 109.672  1.00  0.87           O  
ATOM   1712  CB  MET A 118     125.498 117.308 107.831  1.00  0.87           C  
ATOM   1713  CG  MET A 118     125.411 118.842 107.873  1.00  0.87           C  
ATOM   1714  SD  MET A 118     123.894 119.545 107.164  1.00  0.87           S  
ATOM   1715  CE  MET A 118     122.657 118.978 108.360  1.00  0.87           C  
ATOM   1716  H   MET A 118     127.371 117.342 106.168  1.00  0.87           H  
ATOM   1717  HA  MET A 118     127.291 117.267 109.022  1.00  0.87           H  
ATOM   1718  HB3 MET A 118     124.788 116.914 108.559  1.00  0.87           H  
ATOM   1719  HB2 MET A 118     125.158 116.947 106.860  1.00  0.87           H  
ATOM   1720  HG3 MET A 118     126.253 119.278 107.338  1.00  0.87           H  
ATOM   1721  HG2 MET A 118     125.501 119.186 108.904  1.00  0.87           H  
ATOM   1722  HE1 MET A 118     121.676 119.375 108.096  1.00  0.87           H  
ATOM   1723  HE2 MET A 118     122.595 117.890 108.364  1.00  0.87           H  
ATOM   1724  HE3 MET A 118     122.910 119.322 109.363  1.00  0.87           H  
ATOM   1725  N   ALA A 119     126.836 114.376 107.470  1.00  0.92           N  
ATOM   1726  CA  ALA A 119     126.824 112.922 107.635  1.00  0.92           C  
ATOM   1727  C   ALA A 119     128.102 112.372 108.293  1.00  0.92           C  
ATOM   1728  O   ALA A 119     128.002 111.430 109.078  1.00  0.92           O  
ATOM   1729  CB  ALA A 119     126.566 112.253 106.277  1.00  0.92           C  
ATOM   1730  H   ALA A 119     126.864 114.718 106.518  1.00  0.92           H  
ATOM   1731  HA  ALA A 119     125.988 112.672 108.291  1.00  0.92           H  
ATOM   1732  HB1 ALA A 119     126.533 111.168 106.371  1.00  0.92           H  
ATOM   1733  HB2 ALA A 119     125.607 112.570 105.867  1.00  0.92           H  
ATOM   1734  HB3 ALA A 119     127.338 112.500 105.549  1.00  0.92           H  
ATOM   1735  N   TYR A 120     129.262 112.989 107.999  1.00  0.87           N  
ATOM   1736  CA  TYR A 120     130.536 112.692 108.658  1.00  0.87           C  
ATOM   1737  C   TYR A 120     130.576 113.189 110.117  1.00  0.87           C  
ATOM   1738  O   TYR A 120     131.097 112.472 110.969  1.00  0.87           O  
ATOM   1739  CB  TYR A 120     131.710 113.244 107.821  1.00  0.87           C  
ATOM   1740  CG  TYR A 120     133.085 112.991 108.423  1.00  0.87           C  
ATOM   1741  CD1 TYR A 120     133.626 111.688 108.417  1.00  0.87           C  
ATOM   1742  CD2 TYR A 120     133.805 114.043 109.030  1.00  0.87           C  
ATOM   1743  CE1 TYR A 120     134.873 111.435 109.022  1.00  0.87           C  
ATOM   1744  CE2 TYR A 120     135.051 113.789 109.636  1.00  0.87           C  
ATOM   1745  CZ  TYR A 120     135.585 112.485 109.634  1.00  0.87           C  
ATOM   1746  OH  TYR A 120     136.784 112.240 110.237  1.00  0.87           O  
ATOM   1747  H   TYR A 120     129.268 113.748 107.332  1.00  0.87           H  
ATOM   1748  HA  TYR A 120     130.641 111.606 108.684  1.00  0.87           H  
ATOM   1749  HB3 TYR A 120     131.583 114.316 107.668  1.00  0.87           H  
ATOM   1750  HB2 TYR A 120     131.689 112.798 106.825  1.00  0.87           H  
ATOM   1751  HD1 TYR A 120     133.079 110.876 107.961  1.00  0.87           H  
ATOM   1752  HD2 TYR A 120     133.395 115.042 109.052  1.00  0.87           H  
ATOM   1753  HE1 TYR A 120     135.274 110.432 109.020  1.00  0.87           H  
ATOM   1754  HE2 TYR A 120     135.591 114.595 110.111  1.00  0.87           H  
ATOM   1755  HH  TYR A 120     137.059 111.322 110.171  1.00  0.87           H  
ATOM   1756  N   ASP A 121     130.001 114.378 110.382  1.00  0.87           N  
ATOM   1757  CA  ASP A 121     129.862 114.972 111.717  1.00  0.87           C  
ATOM   1758  C   ASP A 121     129.052 114.069 112.676  1.00  0.87           C  
ATOM   1759  O   ASP A 121     129.517 113.815 113.786  1.00  0.87           O  
ATOM   1760  CB  ASP A 121     129.337 116.431 111.630  1.00  0.87           C  
ATOM   1761  CG  ASP A 121     129.015 117.127 112.965  1.00  0.87           C  
ATOM   1762  OD1 ASP A 121     129.972 117.384 113.730  1.00  0.87           O  
ATOM   1763  OD2 ASP A 121     127.809 117.313 113.239  1.00  0.87           O1-
ATOM   1764  H   ASP A 121     129.609 114.916 109.621  1.00  0.87           H  
ATOM   1765  HA  ASP A 121     130.872 115.028 112.128  1.00  0.87           H  
ATOM   1766  HB3 ASP A 121     128.459 116.466 110.984  1.00  0.87           H  
ATOM   1767  HB2 ASP A 121     130.079 117.037 111.108  1.00  0.87           H  
ATOM   1768  N   ARG A 122     127.903 113.554 112.197  1.00  0.79           N  
ATOM   1769  CA  ARG A 122     127.060 112.571 112.890  1.00  0.79           C  
ATOM   1770  C   ARG A 122     127.779 111.240 113.162  1.00  0.79           C  
ATOM   1771  O   ARG A 122     127.625 110.698 114.256  1.00  0.79           O  
ATOM   1772  CB  ARG A 122     125.788 112.286 112.064  1.00  0.79           C  
ATOM   1773  CG  ARG A 122     124.831 113.478 111.932  1.00  0.79           C  
ATOM   1774  CD  ARG A 122     123.640 113.152 111.013  1.00  0.79           C  
ATOM   1775  NE  ARG A 122     122.834 114.345 110.697  1.00  0.79           N  
ATOM   1776  CZ  ARG A 122     121.949 114.986 111.486  1.00  0.79           C  
ATOM   1777  NH1 ARG A 122     121.663 114.583 112.734  1.00  0.79           N  
ATOM   1778  NH2 ARG A 122     121.334 116.073 111.005  1.00  0.79           N1+
ATOM   1779  H   ARG A 122     127.595 113.829 111.274  1.00  0.79           H  
ATOM   1780  HA  ARG A 122     126.768 112.995 113.853  1.00  0.79           H  
ATOM   1781  HB3 ARG A 122     125.234 111.463 112.519  1.00  0.79           H  
ATOM   1782  HB2 ARG A 122     126.075 111.939 111.070  1.00  0.79           H  
ATOM   1783  HG3 ARG A 122     125.328 114.404 111.647  1.00  0.79           H  
ATOM   1784  HG2 ARG A 122     124.450 113.658 112.938  1.00  0.79           H  
ATOM   1785  HD3 ARG A 122     122.970 112.470 111.536  1.00  0.79           H  
ATOM   1786  HD2 ARG A 122     123.952 112.625 110.111  1.00  0.79           H  
ATOM   1787  HE  ARG A 122     123.016 114.740 109.786  1.00  0.79           H  
ATOM   1788 HH12 ARG A 122     121.002 115.090 113.304  1.00  0.79           H  
ATOM   1789 HH11 ARG A 122     122.121 113.767 113.114  1.00  0.79           H  
ATOM   1790 HH22 ARG A 122     120.677 116.585 111.577  1.00  0.79           H  
ATOM   1791 HH21 ARG A 122     121.531 116.398 110.070  1.00  0.79           H  
ATOM   1792  N   ALA A 123     128.539 110.744 112.169  1.00  0.92           N  
ATOM   1793  CA  ALA A 123     129.279 109.487 112.250  1.00  0.92           C  
ATOM   1794  C   ALA A 123     130.380 109.510 113.321  1.00  0.92           C  
ATOM   1795  O   ALA A 123     130.422 108.589 114.134  1.00  0.92           O  
ATOM   1796  CB  ALA A 123     129.840 109.118 110.868  1.00  0.92           C  
ATOM   1797  H   ALA A 123     128.612 111.250 111.297  1.00  0.92           H  
ATOM   1798  HA  ALA A 123     128.565 108.710 112.530  1.00  0.92           H  
ATOM   1799  HB1 ALA A 123     130.374 108.168 110.900  1.00  0.92           H  
ATOM   1800  HB2 ALA A 123     129.037 109.013 110.137  1.00  0.92           H  
ATOM   1801  HB3 ALA A 123     130.531 109.873 110.495  1.00  0.92           H  
ATOM   1802  N   VAL A 124     131.210 110.570 113.342  1.00  0.89           N  
ATOM   1803  CA  VAL A 124     132.268 110.761 114.342  1.00  0.89           C  
ATOM   1804  C   VAL A 124     131.701 111.037 115.751  1.00  0.89           C  
ATOM   1805  O   VAL A 124     132.256 110.519 116.717  1.00  0.89           O  
ATOM   1806  CB  VAL A 124     133.251 111.906 113.949  1.00  0.89           C  
ATOM   1807  CG1 VAL A 124     134.339 112.217 115.003  1.00  0.89           C  
ATOM   1808  CG2 VAL A 124     133.962 111.598 112.620  1.00  0.89           C  
ATOM   1809  H   VAL A 124     131.113 111.297 112.645  1.00  0.89           H  
ATOM   1810  HA  VAL A 124     132.840 109.832 114.397  1.00  0.89           H  
ATOM   1811  HB  VAL A 124     132.666 112.817 113.804  1.00  0.89           H  
ATOM   1812 HG11 VAL A 124     135.000 113.013 114.659  1.00  0.89           H  
ATOM   1813 HG12 VAL A 124     133.935 112.544 115.957  1.00  0.89           H  
ATOM   1814 HG13 VAL A 124     134.956 111.339 115.198  1.00  0.89           H  
ATOM   1815 HG21 VAL A 124     134.604 112.427 112.326  1.00  0.89           H  
ATOM   1816 HG22 VAL A 124     134.587 110.709 112.704  1.00  0.89           H  
ATOM   1817 HG23 VAL A 124     133.263 111.427 111.804  1.00  0.89           H  
ATOM   1818  N   ALA A 125     130.598 111.800 115.850  1.00  0.89           N  
ATOM   1819  CA  ALA A 125     129.924 112.113 117.114  1.00  0.89           C  
ATOM   1820  C   ALA A 125     129.358 110.884 117.845  1.00  0.89           C  
ATOM   1821  O   ALA A 125     129.464 110.820 119.069  1.00  0.89           O  
ATOM   1822  CB  ALA A 125     128.812 113.144 116.864  1.00  0.89           C  
ATOM   1823  H   ALA A 125     130.191 112.204 115.016  1.00  0.89           H  
ATOM   1824  HA  ALA A 125     130.660 112.565 117.778  1.00  0.89           H  
ATOM   1825  HB1 ALA A 125     128.297 113.403 117.790  1.00  0.89           H  
ATOM   1826  HB2 ALA A 125     129.215 114.068 116.452  1.00  0.89           H  
ATOM   1827  HB3 ALA A 125     128.067 112.768 116.163  1.00  0.89           H  
ATOM   1828  N   ILE A 126     128.778 109.942 117.083  1.00  0.85           N  
ATOM   1829  CA  ILE A 126     128.098 108.760 117.612  1.00  0.85           C  
ATOM   1830  C   ILE A 126     129.050 107.559 117.787  1.00  0.85           C  
ATOM   1831  O   ILE A 126     129.013 106.934 118.847  1.00  0.85           O  
ATOM   1832  CB  ILE A 126     126.865 108.383 116.730  1.00  0.85           C  
ATOM   1833  CG1 ILE A 126     125.768 109.469 116.880  1.00  0.85           C  
ATOM   1834  CG2 ILE A 126     126.264 106.980 116.989  1.00  0.85           C  
ATOM   1835  CD1 ILE A 126     124.680 109.438 115.799  1.00  0.85           C  
ATOM   1836  H   ILE A 126     128.726 110.077 116.082  1.00  0.85           H  
ATOM   1837  HA  ILE A 126     127.714 108.999 118.606  1.00  0.85           H  
ATOM   1838  HB  ILE A 126     127.195 108.395 115.690  1.00  0.85           H  
ATOM   1839 HG13 ILE A 126     126.216 110.463 116.860  1.00  0.85           H  
ATOM   1840 HG12 ILE A 126     125.302 109.380 117.862  1.00  0.85           H  
ATOM   1841 HG21 ILE A 126     125.386 106.800 116.370  1.00  0.85           H  
ATOM   1842 HG22 ILE A 126     126.965 106.180 116.750  1.00  0.85           H  
ATOM   1843 HG23 ILE A 126     125.964 106.863 118.030  1.00  0.85           H  
ATOM   1844 HD11 ILE A 126     124.124 110.375 115.787  1.00  0.85           H  
ATOM   1845 HD12 ILE A 126     125.107 109.303 114.806  1.00  0.85           H  
ATOM   1846 HD13 ILE A 126     123.964 108.636 115.978  1.00  0.85           H  
ATOM   1847  N   SER A 127     129.874 107.252 116.768  1.00  0.86           N  
ATOM   1848  CA  SER A 127     130.744 106.066 116.757  1.00  0.86           C  
ATOM   1849  C   SER A 127     132.118 106.270 117.430  1.00  0.86           C  
ATOM   1850  O   SER A 127     132.767 105.271 117.737  1.00  0.86           O  
ATOM   1851  CB  SER A 127     130.860 105.513 115.317  1.00  0.86           C  
ATOM   1852  OG  SER A 127     131.807 106.199 114.521  1.00  0.86           O  
ATOM   1853  H   SER A 127     129.874 107.817 115.929  1.00  0.86           H  
ATOM   1854  HA  SER A 127     130.238 105.287 117.332  1.00  0.86           H  
ATOM   1855  HB3 SER A 127     129.890 105.528 114.817  1.00  0.86           H  
ATOM   1856  HB2 SER A 127     131.167 104.467 115.354  1.00  0.86           H  
ATOM   1857  HG  SER A 127     131.451 107.070 114.313  1.00  0.86           H  
ATOM   1858  N   ARG A 128     132.536 107.529 117.654  1.00  0.70           N  
ATOM   1859  CA  ARG A 128     133.812 107.900 118.279  1.00  0.70           C  
ATOM   1860  C   ARG A 128     133.584 109.009 119.332  1.00  0.70           C  
ATOM   1861  O   ARG A 128     134.045 110.133 119.124  1.00  0.70           O  
ATOM   1862  CB  ARG A 128     134.832 108.320 117.190  1.00  0.70           C  
ATOM   1863  CG  ARG A 128     135.270 107.213 116.208  1.00  0.70           C  
ATOM   1864  CD  ARG A 128     136.012 106.017 116.843  1.00  0.70           C  
ATOM   1865  NE  ARG A 128     137.295 106.416 117.453  1.00  0.70           N  
ATOM   1866  CZ  ARG A 128     138.482 106.581 116.840  1.00  0.70           C  
ATOM   1867  NH1 ARG A 128     138.657 106.326 115.534  1.00  0.70           N  
ATOM   1868  NH2 ARG A 128     139.521 107.020 117.561  1.00  0.70           N1+
ATOM   1869  H   ARG A 128     131.947 108.302 117.377  1.00  0.70           H  
ATOM   1870  HA  ARG A 128     134.233 107.057 118.824  1.00  0.70           H  
ATOM   1871  HB3 ARG A 128     135.726 108.720 117.672  1.00  0.70           H  
ATOM   1872  HB2 ARG A 128     134.431 109.149 116.608  1.00  0.70           H  
ATOM   1873  HG3 ARG A 128     135.948 107.695 115.500  1.00  0.70           H  
ATOM   1874  HG2 ARG A 128     134.440 106.860 115.596  1.00  0.70           H  
ATOM   1875  HD3 ARG A 128     136.118 105.193 116.137  1.00  0.70           H  
ATOM   1876  HD2 ARG A 128     135.424 105.612 117.664  1.00  0.70           H  
ATOM   1877  HE  ARG A 128     137.244 106.649 118.435  1.00  0.70           H  
ATOM   1878 HH12 ARG A 128     139.557 106.459 115.097  1.00  0.70           H  
ATOM   1879 HH11 ARG A 128     137.881 105.994 114.980  1.00  0.70           H  
ATOM   1880 HH22 ARG A 128     140.426 107.148 117.132  1.00  0.70           H  
ATOM   1881 HH21 ARG A 128     139.405 107.246 118.540  1.00  0.70           H  
ATOM   1882  N   PRO A 129     132.845 108.700 120.426  1.00  0.79           N  
ATOM   1883  CA  PRO A 129     132.357 109.724 121.369  1.00  0.79           C  
ATOM   1884  C   PRO A 129     133.447 110.492 122.143  1.00  0.79           C  
ATOM   1885  O   PRO A 129     133.321 111.709 122.279  1.00  0.79           O  
ATOM   1886  CB  PRO A 129     131.421 108.942 122.307  1.00  0.79           C  
ATOM   1887  CG  PRO A 129     131.938 107.513 122.267  1.00  0.79           C  
ATOM   1888  CD  PRO A 129     132.389 107.363 120.821  1.00  0.79           C  
ATOM   1889  HA  PRO A 129     131.767 110.460 120.818  1.00  0.79           H  
ATOM   1890  HB3 PRO A 129     130.407 108.973 121.906  1.00  0.79           H  
ATOM   1891  HB2 PRO A 129     131.378 109.339 123.322  1.00  0.79           H  
ATOM   1892  HG3 PRO A 129     131.194 106.774 122.565  1.00  0.79           H  
ATOM   1893  HG2 PRO A 129     132.796 107.414 122.933  1.00  0.79           H  
ATOM   1894  HD2 PRO A 129     133.157 106.595 120.729  1.00  0.79           H  
ATOM   1895  HD3 PRO A 129     131.540 107.080 120.198  1.00  0.79           H  
ATOM   1896  N   LEU A 130     134.489 109.787 122.619  1.00  0.74           N  
ATOM   1897  CA  LEU A 130     135.578 110.370 123.413  1.00  0.74           C  
ATOM   1898  C   LEU A 130     136.521 111.273 122.598  1.00  0.74           C  
ATOM   1899  O   LEU A 130     137.054 112.231 123.157  1.00  0.74           O  
ATOM   1900  CB  LEU A 130     136.388 109.249 124.106  1.00  0.74           C  
ATOM   1901  CG  LEU A 130     135.597 108.396 125.124  1.00  0.74           C  
ATOM   1902  CD1 LEU A 130     136.474 107.253 125.680  1.00  0.74           C  
ATOM   1903  CD2 LEU A 130     134.970 109.243 126.253  1.00  0.74           C  
ATOM   1904  H   LEU A 130     134.527 108.789 122.471  1.00  0.74           H  
ATOM   1905  HA  LEU A 130     135.128 111.005 124.178  1.00  0.74           H  
ATOM   1906  HB3 LEU A 130     137.243 109.690 124.621  1.00  0.74           H  
ATOM   1907  HB2 LEU A 130     136.809 108.595 123.340  1.00  0.74           H  
ATOM   1908  HG  LEU A 130     134.776 107.920 124.587  1.00  0.74           H  
ATOM   1909 HD11 LEU A 130     135.980 106.290 125.549  1.00  0.74           H  
ATOM   1910 HD12 LEU A 130     137.436 107.191 125.171  1.00  0.74           H  
ATOM   1911 HD13 LEU A 130     136.688 107.366 126.743  1.00  0.74           H  
ATOM   1912 HD21 LEU A 130     135.019 108.751 127.224  1.00  0.74           H  
ATOM   1913 HD22 LEU A 130     135.464 110.209 126.360  1.00  0.74           H  
ATOM   1914 HD23 LEU A 130     133.917 109.435 126.048  1.00  0.74           H  
ATOM   1915  N   HIS A 131     136.706 110.957 121.305  1.00  0.74           N  
ATOM   1916  CA  HIS A 131     137.607 111.674 120.401  1.00  0.74           C  
ATOM   1917  C   HIS A 131     136.914 112.762 119.564  1.00  0.74           C  
ATOM   1918  O   HIS A 131     137.624 113.455 118.839  1.00  0.74           O  
ATOM   1919  CB  HIS A 131     138.346 110.663 119.501  1.00  0.74           C  
ATOM   1920  CG  HIS A 131     139.268 109.738 120.253  1.00  0.74           C  
ATOM   1921  ND1 HIS A 131     138.896 108.444 120.638  1.00  0.74           N  
ATOM   1922  CD2 HIS A 131     140.556 109.980 120.685  1.00  0.74           C  
ATOM   1923  CE1 HIS A 131     139.951 107.970 121.290  1.00  0.74           C  
ATOM   1924  NE2 HIS A 131     140.964 108.836 121.345  1.00  0.74           N  
ATOM   1925  H   HIS A 131     136.221 110.162 120.914  1.00  0.74           H  
ATOM   1926  HA  HIS A 131     138.368 112.195 120.986  1.00  0.74           H  
ATOM   1927  HB3 HIS A 131     138.955 111.186 118.763  1.00  0.74           H  
ATOM   1928  HB2 HIS A 131     137.629 110.065 118.936  1.00  0.74           H  
ATOM   1929  HD2 HIS A 131     141.188 110.851 120.589  1.00  0.74           H  
ATOM   1930  HE1 HIS A 131     139.985 106.984 121.729  1.00  0.74           H  
ATOM   1931  HE2 HIS A 131     141.858 108.685 121.792  1.00  0.74           H  
ATOM   1932  N   TYR A 132     135.580 112.924 119.672  1.00  0.75           N  
ATOM   1933  CA  TYR A 132     134.804 113.927 118.927  1.00  0.75           C  
ATOM   1934  C   TYR A 132     135.298 115.374 119.123  1.00  0.75           C  
ATOM   1935  O   TYR A 132     135.448 116.094 118.136  1.00  0.75           O  
ATOM   1936  CB  TYR A 132     133.296 113.788 119.249  1.00  0.75           C  
ATOM   1937  CG  TYR A 132     132.417 114.866 118.627  1.00  0.75           C  
ATOM   1938  CD1 TYR A 132     132.142 114.834 117.245  1.00  0.75           C  
ATOM   1939  CD2 TYR A 132     131.921 115.933 119.407  1.00  0.75           C  
ATOM   1940  CE1 TYR A 132     131.388 115.856 116.643  1.00  0.75           C  
ATOM   1941  CE2 TYR A 132     131.173 116.965 118.802  1.00  0.75           C  
ATOM   1942  CZ  TYR A 132     130.910 116.930 117.418  1.00  0.75           C  
ATOM   1943  OH  TYR A 132     130.195 117.930 116.824  1.00  0.75           O  
ATOM   1944  H   TYR A 132     135.054 112.318 120.286  1.00  0.75           H  
ATOM   1945  HA  TYR A 132     134.935 113.689 117.870  1.00  0.75           H  
ATOM   1946  HB3 TYR A 132     133.150 113.809 120.330  1.00  0.75           H  
ATOM   1947  HB2 TYR A 132     132.938 112.811 118.919  1.00  0.75           H  
ATOM   1948  HD1 TYR A 132     132.511 114.026 116.634  1.00  0.75           H  
ATOM   1949  HD2 TYR A 132     132.133 115.979 120.465  1.00  0.75           H  
ATOM   1950  HE1 TYR A 132     131.182 115.811 115.585  1.00  0.75           H  
ATOM   1951  HE2 TYR A 132     130.809 117.787 119.401  1.00  0.75           H  
ATOM   1952  HH  TYR A 132     130.074 117.791 115.877  1.00  0.75           H  
ATOM   1953  N   THR A 133     135.559 115.751 120.386  1.00  0.81           N  
ATOM   1954  CA  THR A 133     136.044 117.074 120.784  1.00  0.81           C  
ATOM   1955  C   THR A 133     137.480 117.374 120.296  1.00  0.81           C  
ATOM   1956  O   THR A 133     137.783 118.538 120.034  1.00  0.81           O  
ATOM   1957  CB  THR A 133     136.013 117.227 122.330  1.00  0.81           C  
ATOM   1958  OG1 THR A 133     136.939 116.371 122.978  1.00  0.81           O  
ATOM   1959  CG2 THR A 133     134.620 117.001 122.939  1.00  0.81           C  
ATOM   1960  H   THR A 133     135.427 115.090 121.138  1.00  0.81           H  
ATOM   1961  HA  THR A 133     135.378 117.820 120.347  1.00  0.81           H  
ATOM   1962  HB  THR A 133     136.311 118.248 122.575  1.00  0.81           H  
ATOM   1963  HG1 THR A 133     136.797 116.425 123.926  1.00  0.81           H  
ATOM   1964 HG21 THR A 133     134.622 117.201 124.011  1.00  0.81           H  
ATOM   1965 HG22 THR A 133     133.884 117.664 122.484  1.00  0.81           H  
ATOM   1966 HG23 THR A 133     134.276 115.976 122.797  1.00  0.81           H  
ATOM   1967  N   THR A 134     138.314 116.330 120.155  1.00  0.84           N  
ATOM   1968  CA  THR A 134     139.688 116.427 119.662  1.00  0.84           C  
ATOM   1969  C   THR A 134     139.744 116.513 118.122  1.00  0.84           C  
ATOM   1970  O   THR A 134     140.551 117.281 117.599  1.00  0.84           O  
ATOM   1971  CB  THR A 134     140.525 115.204 120.128  1.00  0.84           C  
ATOM   1972  OG1 THR A 134     140.571 115.196 121.543  1.00  0.84           O  
ATOM   1973  CG2 THR A 134     141.979 115.150 119.620  1.00  0.84           C  
ATOM   1974  H   THR A 134     137.981 115.402 120.373  1.00  0.84           H  
ATOM   1975  HA  THR A 134     140.145 117.333 120.068  1.00  0.84           H  
ATOM   1976  HB  THR A 134     140.025 114.284 119.824  1.00  0.84           H  
ATOM   1977  HG1 THR A 134     139.672 115.167 121.881  1.00  0.84           H  
ATOM   1978 HG21 THR A 134     142.525 114.329 120.086  1.00  0.84           H  
ATOM   1979 HG22 THR A 134     142.028 114.992 118.542  1.00  0.84           H  
ATOM   1980 HG23 THR A 134     142.511 116.074 119.848  1.00  0.84           H  
ATOM   1981  N   ILE A 135     138.888 115.736 117.433  1.00  0.84           N  
ATOM   1982  CA  ILE A 135     138.833 115.642 115.972  1.00  0.84           C  
ATOM   1983  C   ILE A 135     138.194 116.886 115.324  1.00  0.84           C  
ATOM   1984  O   ILE A 135     138.812 117.480 114.438  1.00  0.84           O  
ATOM   1985  CB  ILE A 135     138.085 114.350 115.504  1.00  0.84           C  
ATOM   1986  CG1 ILE A 135     138.896 113.084 115.874  1.00  0.84           C  
ATOM   1987  CG2 ILE A 135     137.725 114.310 113.998  1.00  0.84           C  
ATOM   1988  CD1 ILE A 135     138.063 111.792 115.892  1.00  0.84           C  
ATOM   1989  H   ILE A 135     138.255 115.130 117.938  1.00  0.84           H  
ATOM   1990  HA  ILE A 135     139.860 115.578 115.607  1.00  0.84           H  
ATOM   1991  HB  ILE A 135     137.145 114.305 116.058  1.00  0.84           H  
ATOM   1992 HG13 ILE A 135     139.355 113.196 116.856  1.00  0.84           H  
ATOM   1993 HG12 ILE A 135     139.729 112.969 115.180  1.00  0.84           H  
ATOM   1994 HG21 ILE A 135     137.258 113.366 113.719  1.00  0.84           H  
ATOM   1995 HG22 ILE A 135     137.016 115.087 113.718  1.00  0.84           H  
ATOM   1996 HG23 ILE A 135     138.614 114.430 113.378  1.00  0.84           H  
ATOM   1997 HD11 ILE A 135     138.618 110.981 116.364  1.00  0.84           H  
ATOM   1998 HD12 ILE A 135     137.135 111.923 116.449  1.00  0.84           H  
ATOM   1999 HD13 ILE A 135     137.808 111.463 114.885  1.00  0.84           H  
ATOM   2000  N   MET A 136     136.980 117.253 115.772  1.00  0.83           N  
ATOM   2001  CA  MET A 136     136.181 118.342 115.204  1.00  0.83           C  
ATOM   2002  C   MET A 136     136.516 119.693 115.859  1.00  0.83           C  
ATOM   2003  O   MET A 136     135.647 120.329 116.457  1.00  0.83           O  
ATOM   2004  CB  MET A 136     134.675 117.987 115.265  1.00  0.83           C  
ATOM   2005  CG  MET A 136     134.290 116.707 114.497  1.00  0.83           C  
ATOM   2006  SD  MET A 136     134.679 116.676 112.721  1.00  0.83           S  
ATOM   2007  CE  MET A 136     133.443 117.839 112.084  1.00  0.83           C  
ATOM   2008  H   MET A 136     136.548 116.737 116.527  1.00  0.83           H  
ATOM   2009  HA  MET A 136     136.438 118.458 114.149  1.00  0.83           H  
ATOM   2010  HB3 MET A 136     134.085 118.817 114.874  1.00  0.83           H  
ATOM   2011  HB2 MET A 136     134.367 117.874 116.305  1.00  0.83           H  
ATOM   2012  HG3 MET A 136     133.219 116.538 114.597  1.00  0.83           H  
ATOM   2013  HG2 MET A 136     134.770 115.843 114.959  1.00  0.83           H  
ATOM   2014  HE1 MET A 136     133.538 117.934 111.003  1.00  0.83           H  
ATOM   2015  HE2 MET A 136     132.438 117.483 112.310  1.00  0.83           H  
ATOM   2016  HE3 MET A 136     133.573 118.824 112.530  1.00  0.83           H  
ATOM   2017  N   SER A 137     137.778 120.119 115.688  1.00  0.86           N  
ATOM   2018  CA  SER A 137     138.259 121.464 116.009  1.00  0.86           C  
ATOM   2019  C   SER A 137     137.681 122.517 115.026  1.00  0.86           C  
ATOM   2020  O   SER A 137     137.277 122.138 113.923  1.00  0.86           O  
ATOM   2021  CB  SER A 137     139.804 121.438 116.043  1.00  0.86           C  
ATOM   2022  OG  SER A 137     140.381 121.363 114.752  1.00  0.86           O  
ATOM   2023  H   SER A 137     138.430 119.517 115.204  1.00  0.86           H  
ATOM   2024  HA  SER A 137     137.902 121.663 117.019  1.00  0.86           H  
ATOM   2025  HB3 SER A 137     140.161 120.597 116.640  1.00  0.86           H  
ATOM   2026  HB2 SER A 137     140.185 122.337 116.526  1.00  0.86           H  
ATOM   2027  HG  SER A 137     140.250 120.477 114.404  1.00  0.86           H  
ATOM   2028  N   PRO A 138     137.654 123.817 115.413  1.00  0.87           N  
ATOM   2029  CA  PRO A 138     137.082 124.887 114.567  1.00  0.87           C  
ATOM   2030  C   PRO A 138     137.705 125.049 113.169  1.00  0.87           C  
ATOM   2031  O   PRO A 138     136.965 125.308 112.221  1.00  0.87           O  
ATOM   2032  CB  PRO A 138     137.250 126.166 115.405  1.00  0.87           C  
ATOM   2033  CG  PRO A 138     137.331 125.676 116.838  1.00  0.87           C  
ATOM   2034  CD  PRO A 138     138.076 124.354 116.709  1.00  0.87           C  
ATOM   2035  HA  PRO A 138     136.017 124.671 114.457  1.00  0.87           H  
ATOM   2036  HB3 PRO A 138     136.435 126.875 115.256  1.00  0.87           H  
ATOM   2037  HB2 PRO A 138     138.180 126.679 115.151  1.00  0.87           H  
ATOM   2038  HG3 PRO A 138     136.323 125.489 117.213  1.00  0.87           H  
ATOM   2039  HG2 PRO A 138     137.815 126.382 117.513  1.00  0.87           H  
ATOM   2040  HD2 PRO A 138     139.153 124.523 116.685  1.00  0.87           H  
ATOM   2041  HD3 PRO A 138     137.846 123.718 117.563  1.00  0.87           H  
ATOM   2042  N   ARG A 139     139.034 124.865 113.061  1.00  0.76           N  
ATOM   2043  CA  ARG A 139     139.779 124.974 111.804  1.00  0.76           C  
ATOM   2044  C   ARG A 139     139.428 123.884 110.775  1.00  0.76           C  
ATOM   2045  O   ARG A 139     139.490 124.170 109.581  1.00  0.76           O  
ATOM   2046  CB  ARG A 139     141.296 125.028 112.080  1.00  0.76           C  
ATOM   2047  CG  ARG A 139     141.915 123.762 112.721  1.00  0.76           C  
ATOM   2048  CD  ARG A 139     143.454 123.752 112.704  1.00  0.76           C  
ATOM   2049  NE  ARG A 139     143.994 123.565 111.342  1.00  0.76           N  
ATOM   2050  CZ  ARG A 139     145.272 123.703 110.940  1.00  0.76           C  
ATOM   2051  NH1 ARG A 139     146.259 124.023 111.792  1.00  0.76           N  
ATOM   2052  NH2 ARG A 139     145.566 123.517 109.647  1.00  0.76           N1+
ATOM   2053  H   ARG A 139     139.575 124.644 113.885  1.00  0.76           H  
ATOM   2054  HA  ARG A 139     139.501 125.931 111.356  1.00  0.76           H  
ATOM   2055  HB3 ARG A 139     141.509 125.881 112.725  1.00  0.76           H  
ATOM   2056  HB2 ARG A 139     141.799 125.248 111.138  1.00  0.76           H  
ATOM   2057  HG3 ARG A 139     141.585 122.893 112.153  1.00  0.76           H  
ATOM   2058  HG2 ARG A 139     141.546 123.599 113.733  1.00  0.76           H  
ATOM   2059  HD3 ARG A 139     143.861 123.037 113.420  1.00  0.76           H  
ATOM   2060  HD2 ARG A 139     143.797 124.738 113.019  1.00  0.76           H  
ATOM   2061  HE  ARG A 139     143.310 123.306 110.646  1.00  0.76           H  
ATOM   2062 HH12 ARG A 139     147.210 124.121 111.468  1.00  0.76           H  
ATOM   2063 HH11 ARG A 139     146.052 124.162 112.770  1.00  0.76           H  
ATOM   2064 HH22 ARG A 139     146.516 123.613 109.319  1.00  0.76           H  
ATOM   2065 HH21 ARG A 139     144.840 123.277 108.986  1.00  0.76           H  
ATOM   2066  N   SER A 140     139.052 122.679 111.243  1.00  0.85           N  
ATOM   2067  CA  SER A 140     138.607 121.571 110.397  1.00  0.85           C  
ATOM   2068  C   SER A 140     137.254 121.880 109.738  1.00  0.85           C  
ATOM   2069  O   SER A 140     137.108 121.656 108.539  1.00  0.85           O  
ATOM   2070  CB  SER A 140     138.526 120.269 111.220  1.00  0.85           C  
ATOM   2071  OG  SER A 140     139.818 119.819 111.573  1.00  0.85           O  
ATOM   2072  H   SER A 140     139.028 122.514 112.240  1.00  0.85           H  
ATOM   2073  HA  SER A 140     139.337 121.430 109.597  1.00  0.85           H  
ATOM   2074  HB3 SER A 140     138.052 119.479 110.636  1.00  0.85           H  
ATOM   2075  HB2 SER A 140     137.926 120.395 112.120  1.00  0.85           H  
ATOM   2076  HG  SER A 140     139.734 118.975 112.025  1.00  0.85           H  
ATOM   2077  N   CYS A 141     136.317 122.434 110.529  1.00  0.88           N  
ATOM   2078  CA  CYS A 141     134.978 122.847 110.100  1.00  0.88           C  
ATOM   2079  C   CYS A 141     135.025 123.996 109.075  1.00  0.88           C  
ATOM   2080  O   CYS A 141     134.291 123.949 108.088  1.00  0.88           O  
ATOM   2081  CB  CYS A 141     134.103 123.262 111.300  1.00  0.88           C  
ATOM   2082  SG  CYS A 141     133.920 121.885 112.470  1.00  0.88           S  
ATOM   2083  H   CYS A 141     136.537 122.602 111.500  1.00  0.88           H  
ATOM   2084  HA  CYS A 141     134.509 121.990 109.614  1.00  0.88           H  
ATOM   2085  HB3 CYS A 141     133.108 123.562 110.966  1.00  0.88           H  
ATOM   2086  HB2 CYS A 141     134.533 124.113 111.828  1.00  0.88           H  
ATOM   2087  HG  CYS A 141     135.179 121.905 112.921  1.00  0.88           H  
ATOM   2088  N   ILE A 142     135.906 124.982 109.322  1.00  0.84           N  
ATOM   2089  CA  ILE A 142     136.148 126.142 108.460  1.00  0.84           C  
ATOM   2090  C   ILE A 142     136.828 125.764 107.128  1.00  0.84           C  
ATOM   2091  O   ILE A 142     136.450 126.315 106.095  1.00  0.84           O  
ATOM   2092  CB  ILE A 142     136.978 127.235 109.201  1.00  0.84           C  
ATOM   2093  CG1 ILE A 142     136.135 127.874 110.330  1.00  0.84           C  
ATOM   2094  CG2 ILE A 142     137.569 128.349 108.303  1.00  0.84           C  
ATOM   2095  CD1 ILE A 142     136.966 128.623 111.383  1.00  0.84           C  
ATOM   2096  H   ILE A 142     136.461 124.943 110.167  1.00  0.84           H  
ATOM   2097  HA  ILE A 142     135.176 126.576 108.222  1.00  0.84           H  
ATOM   2098  HB  ILE A 142     137.822 126.727 109.671  1.00  0.84           H  
ATOM   2099 HG13 ILE A 142     135.547 127.115 110.846  1.00  0.84           H  
ATOM   2100 HG12 ILE A 142     135.404 128.556 109.895  1.00  0.84           H  
ATOM   2101 HG21 ILE A 142     138.081 129.107 108.895  1.00  0.84           H  
ATOM   2102 HG22 ILE A 142     138.309 127.967 107.599  1.00  0.84           H  
ATOM   2103 HG23 ILE A 142     136.788 128.852 107.731  1.00  0.84           H  
ATOM   2104 HD11 ILE A 142     136.457 128.624 112.347  1.00  0.84           H  
ATOM   2105 HD12 ILE A 142     137.943 128.161 111.532  1.00  0.84           H  
ATOM   2106 HD13 ILE A 142     137.126 129.662 111.094  1.00  0.84           H  
ATOM   2107  N   TRP A 143     137.789 124.824 107.164  1.00  0.78           N  
ATOM   2108  CA  TRP A 143     138.483 124.324 105.976  1.00  0.78           C  
ATOM   2109  C   TRP A 143     137.580 123.462 105.070  1.00  0.78           C  
ATOM   2110  O   TRP A 143     137.696 123.565 103.849  1.00  0.78           O  
ATOM   2111  CB  TRP A 143     139.771 123.585 106.392  1.00  0.78           C  
ATOM   2112  CG  TRP A 143     140.602 123.045 105.265  1.00  0.78           C  
ATOM   2113  CD1 TRP A 143     141.533 123.742 104.575  1.00  0.78           C  
ATOM   2114  CD2 TRP A 143     140.511 121.743 104.609  1.00  0.78           C  
ATOM   2115  NE1 TRP A 143     142.034 122.963 103.553  1.00  0.78           N  
ATOM   2116  CE2 TRP A 143     141.435 121.720 103.520  1.00  0.78           C  
ATOM   2117  CE3 TRP A 143     139.730 120.580 104.812  1.00  0.78           C  
ATOM   2118  CZ2 TRP A 143     141.579 120.602 102.679  1.00  0.78           C  
ATOM   2119  CZ3 TRP A 143     139.865 119.454 103.976  1.00  0.78           C  
ATOM   2120  CH2 TRP A 143     140.787 119.463 102.910  1.00  0.78           C  
ATOM   2121  H   TRP A 143     138.068 124.421 108.049  1.00  0.78           H  
ATOM   2122  HA  TRP A 143     138.790 125.191 105.388  1.00  0.78           H  
ATOM   2123  HB3 TRP A 143     139.523 122.756 107.056  1.00  0.78           H  
ATOM   2124  HB2 TRP A 143     140.402 124.258 106.974  1.00  0.78           H  
ATOM   2125  HD1 TRP A 143     141.819 124.761 104.795  1.00  0.78           H  
ATOM   2126  HE1 TRP A 143     142.738 123.294 102.910  1.00  0.78           H  
ATOM   2127  HE3 TRP A 143     139.014 120.558 105.620  1.00  0.78           H  
ATOM   2128  HZ2 TRP A 143     142.286 120.619 101.863  1.00  0.78           H  
ATOM   2129  HZ3 TRP A 143     139.259 118.577 104.151  1.00  0.78           H  
ATOM   2130  HH2 TRP A 143     140.885 118.597 102.272  1.00  0.78           H  
ATOM   2131  N   LEU A 144     136.692 122.652 105.676  1.00  0.85           N  
ATOM   2132  CA  LEU A 144     135.714 121.813 104.979  1.00  0.85           C  
ATOM   2133  C   LEU A 144     134.695 122.635 104.172  1.00  0.85           C  
ATOM   2134  O   LEU A 144     134.466 122.308 103.007  1.00  0.85           O  
ATOM   2135  CB  LEU A 144     134.990 120.891 105.989  1.00  0.85           C  
ATOM   2136  CG  LEU A 144     135.794 119.637 106.401  1.00  0.85           C  
ATOM   2137  CD1 LEU A 144     135.191 118.977 107.661  1.00  0.85           C  
ATOM   2138  CD2 LEU A 144     135.958 118.638 105.235  1.00  0.85           C  
ATOM   2139  H   LEU A 144     136.673 122.607 106.686  1.00  0.85           H  
ATOM   2140  HA  LEU A 144     136.262 121.197 104.264  1.00  0.85           H  
ATOM   2141  HB3 LEU A 144     134.034 120.556 105.582  1.00  0.85           H  
ATOM   2142  HB2 LEU A 144     134.736 121.480 106.871  1.00  0.85           H  
ATOM   2143  HG  LEU A 144     136.797 119.966 106.671  1.00  0.85           H  
ATOM   2144 HD11 LEU A 144     135.965 118.802 108.410  1.00  0.85           H  
ATOM   2145 HD12 LEU A 144     134.433 119.603 108.132  1.00  0.85           H  
ATOM   2146 HD13 LEU A 144     134.718 118.018 107.451  1.00  0.85           H  
ATOM   2147 HD21 LEU A 144     135.677 117.620 105.506  1.00  0.85           H  
ATOM   2148 HD22 LEU A 144     135.353 118.915 104.371  1.00  0.85           H  
ATOM   2149 HD23 LEU A 144     136.995 118.603 104.904  1.00  0.85           H  
ATOM   2150  N   ILE A 145     134.124 123.690 104.785  1.00  0.86           N  
ATOM   2151  CA  ILE A 145     133.162 124.578 104.123  1.00  0.86           C  
ATOM   2152  C   ILE A 145     133.836 125.537 103.112  1.00  0.86           C  
ATOM   2153  O   ILE A 145     133.211 125.859 102.102  1.00  0.86           O  
ATOM   2154  CB  ILE A 145     132.290 125.369 105.149  1.00  0.86           C  
ATOM   2155  CG1 ILE A 145     131.021 126.001 104.531  1.00  0.86           C  
ATOM   2156  CG2 ILE A 145     133.065 126.440 105.936  1.00  0.86           C  
ATOM   2157  CD1 ILE A 145     130.036 124.986 103.931  1.00  0.86           C  
ATOM   2158  H   ILE A 145     134.351 123.902 105.747  1.00  0.86           H  
ATOM   2159  HA  ILE A 145     132.491 123.935 103.554  1.00  0.86           H  
ATOM   2160  HB  ILE A 145     131.944 124.643 105.887  1.00  0.86           H  
ATOM   2161 HG13 ILE A 145     131.293 126.731 103.769  1.00  0.86           H  
ATOM   2162 HG12 ILE A 145     130.492 126.568 105.298  1.00  0.86           H  
ATOM   2163 HG21 ILE A 145     132.444 126.878 106.718  1.00  0.86           H  
ATOM   2164 HG22 ILE A 145     133.928 125.999 106.422  1.00  0.86           H  
ATOM   2165 HG23 ILE A 145     133.413 127.255 105.301  1.00  0.86           H  
ATOM   2166 HD11 ILE A 145     129.011 125.346 104.013  1.00  0.86           H  
ATOM   2167 HD12 ILE A 145     130.240 124.821 102.873  1.00  0.86           H  
ATOM   2168 HD13 ILE A 145     130.087 124.022 104.438  1.00  0.86           H  
ATOM   2169  N   ALA A 146     135.110 125.912 103.350  1.00  0.88           N  
ATOM   2170  CA  ALA A 146     135.944 126.660 102.404  1.00  0.88           C  
ATOM   2171  C   ALA A 146     136.210 125.879 101.107  1.00  0.88           C  
ATOM   2172  O   ALA A 146     136.071 126.450 100.027  1.00  0.88           O  
ATOM   2173  CB  ALA A 146     137.259 127.089 103.070  1.00  0.88           C  
ATOM   2174  H   ALA A 146     135.561 125.625 104.208  1.00  0.88           H  
ATOM   2175  HA  ALA A 146     135.411 127.569 102.135  1.00  0.88           H  
ATOM   2176  HB1 ALA A 146     137.895 127.634 102.371  1.00  0.88           H  
ATOM   2177  HB2 ALA A 146     137.070 127.751 103.915  1.00  0.88           H  
ATOM   2178  HB3 ALA A 146     137.827 126.234 103.434  1.00  0.88           H  
ATOM   2179  N   GLY A 147     136.521 124.578 101.243  1.00  0.89           N  
ATOM   2180  CA  GLY A 147     136.704 123.651 100.129  1.00  0.89           C  
ATOM   2181  C   GLY A 147     135.384 123.358  99.397  1.00  0.89           C  
ATOM   2182  O   GLY A 147     135.420 123.106  98.195  1.00  0.89           O  
ATOM   2183  H   GLY A 147     136.626 124.194 102.174  1.00  0.89           H  
ATOM   2184  HA3 GLY A 147     137.104 122.714 100.518  1.00  0.89           H  
ATOM   2185  HA2 GLY A 147     137.442 124.048  99.430  1.00  0.89           H  
ATOM   2186  N   SER A 148     134.230 123.418 100.091  1.00  0.85           N  
ATOM   2187  CA  SER A 148     132.902 123.181  99.513  1.00  0.85           C  
ATOM   2188  C   SER A 148     132.464 124.291  98.539  1.00  0.85           C  
ATOM   2189  O   SER A 148     131.949 123.961  97.471  1.00  0.85           O  
ATOM   2190  CB  SER A 148     131.854 122.984 100.625  1.00  0.85           C  
ATOM   2191  OG  SER A 148     130.597 122.535 100.154  1.00  0.85           O  
ATOM   2192  H   SER A 148     134.258 123.633 101.078  1.00  0.85           H  
ATOM   2193  HA  SER A 148     132.950 122.256  98.934  1.00  0.85           H  
ATOM   2194  HB3 SER A 148     131.704 123.911 101.178  1.00  0.85           H  
ATOM   2195  HB2 SER A 148     132.214 122.248 101.346  1.00  0.85           H  
ATOM   2196  HG  SER A 148     130.178 123.242  99.652  1.00  0.85           H  
ATOM   2197  N   TRP A 149     132.717 125.568  98.892  1.00  0.82           N  
ATOM   2198  CA  TRP A 149     132.523 126.710  97.988  1.00  0.82           C  
ATOM   2199  C   TRP A 149     133.496 126.692  96.803  1.00  0.82           C  
ATOM   2200  O   TRP A 149     133.049 126.895  95.676  1.00  0.82           O  
ATOM   2201  CB  TRP A 149     132.656 128.060  98.723  1.00  0.82           C  
ATOM   2202  CG  TRP A 149     131.555 128.450  99.662  1.00  0.82           C  
ATOM   2203  CD1 TRP A 149     130.246 128.566  99.338  1.00  0.82           C  
ATOM   2204  CD2 TRP A 149     131.655 128.854 101.060  1.00  0.82           C  
ATOM   2205  NE1 TRP A 149     129.532 128.990 100.439  1.00  0.82           N  
ATOM   2206  CE2 TRP A 149     130.348 129.175 101.536  1.00  0.82           C  
ATOM   2207  CE3 TRP A 149     132.720 128.989 101.979  1.00  0.82           C  
ATOM   2208  CZ2 TRP A 149     130.110 129.580 102.862  1.00  0.82           C  
ATOM   2209  CZ3 TRP A 149     132.497 129.384 103.312  1.00  0.82           C  
ATOM   2210  CH2 TRP A 149     131.192 129.676 103.756  1.00  0.82           C  
ATOM   2211  H   TRP A 149     133.130 125.769  99.793  1.00  0.82           H  
ATOM   2212  HA  TRP A 149     131.517 126.647  97.569  1.00  0.82           H  
ATOM   2213  HB3 TRP A 149     132.714 128.870  97.994  1.00  0.82           H  
ATOM   2214  HB2 TRP A 149     133.600 128.087  99.269  1.00  0.82           H  
ATOM   2215  HD1 TRP A 149     129.837 128.353  98.361  1.00  0.82           H  
ATOM   2216  HE1 TRP A 149     128.532 129.135 100.418  1.00  0.82           H  
ATOM   2217  HE3 TRP A 149     133.723 128.782 101.646  1.00  0.82           H  
ATOM   2218  HZ2 TRP A 149     129.107 129.809 103.193  1.00  0.82           H  
ATOM   2219  HZ3 TRP A 149     133.329 129.467 103.995  1.00  0.82           H  
ATOM   2220  HH2 TRP A 149     131.023 129.979 104.780  1.00  0.82           H  
ATOM   2221  N   VAL A 150     134.792 126.449  97.073  1.00  0.88           N  
ATOM   2222  CA  VAL A 150     135.854 126.423  96.064  1.00  0.88           C  
ATOM   2223  C   VAL A 150     135.614 125.365  94.972  1.00  0.88           C  
ATOM   2224  O   VAL A 150     135.710 125.710  93.797  1.00  0.88           O  
ATOM   2225  CB  VAL A 150     137.262 126.243  96.710  1.00  0.88           C  
ATOM   2226  CG1 VAL A 150     138.391 125.779  95.762  1.00  0.88           C  
ATOM   2227  CG2 VAL A 150     137.698 127.546  97.404  1.00  0.88           C  
ATOM   2228  H   VAL A 150     135.083 126.294  98.029  1.00  0.88           H  
ATOM   2229  HA  VAL A 150     135.835 127.396  95.568  1.00  0.88           H  
ATOM   2230  HB  VAL A 150     137.172 125.484  97.487  1.00  0.88           H  
ATOM   2231 HG11 VAL A 150     139.355 125.786  96.272  1.00  0.88           H  
ATOM   2232 HG12 VAL A 150     138.238 124.759  95.407  1.00  0.88           H  
ATOM   2233 HG13 VAL A 150     138.474 126.432  94.893  1.00  0.88           H  
ATOM   2234 HG21 VAL A 150     138.612 127.398  97.980  1.00  0.88           H  
ATOM   2235 HG22 VAL A 150     137.890 128.334  96.675  1.00  0.88           H  
ATOM   2236 HG23 VAL A 150     136.937 127.918  98.088  1.00  0.88           H  
ATOM   2237  N   ILE A 151     135.248 124.134  95.373  1.00  0.86           N  
ATOM   2238  CA  ILE A 151     134.891 123.049  94.458  1.00  0.86           C  
ATOM   2239  C   ILE A 151     133.563 123.318  93.717  1.00  0.86           C  
ATOM   2240  O   ILE A 151     133.490 123.011  92.531  1.00  0.86           O  
ATOM   2241  CB  ILE A 151     134.837 121.667  95.181  1.00  0.86           C  
ATOM   2242  CG1 ILE A 151     136.237 121.275  95.713  1.00  0.86           C  
ATOM   2243  CG2 ILE A 151     134.270 120.499  94.340  1.00  0.86           C  
ATOM   2244  CD1 ILE A 151     136.207 120.165  96.776  1.00  0.86           C  
ATOM   2245  H   ILE A 151     135.190 123.923  96.361  1.00  0.86           H  
ATOM   2246  HA  ILE A 151     135.676 122.990  93.702  1.00  0.86           H  
ATOM   2247  HB  ILE A 151     134.177 121.787  96.043  1.00  0.86           H  
ATOM   2248 HG13 ILE A 151     136.743 122.138  96.146  1.00  0.86           H  
ATOM   2249 HG12 ILE A 151     136.868 120.962  94.880  1.00  0.86           H  
ATOM   2250 HG21 ILE A 151     134.280 119.561  94.895  1.00  0.86           H  
ATOM   2251 HG22 ILE A 151     133.235 120.660  94.044  1.00  0.86           H  
ATOM   2252 HG23 ILE A 151     134.848 120.350  93.427  1.00  0.86           H  
ATOM   2253 HD11 ILE A 151     137.074 120.236  97.433  1.00  0.86           H  
ATOM   2254 HD12 ILE A 151     135.318 120.231  97.404  1.00  0.86           H  
ATOM   2255 HD13 ILE A 151     136.222 119.177  96.317  1.00  0.86           H  
ATOM   2256  N   GLY A 152     132.565 123.915  94.396  1.00  0.91           N  
ATOM   2257  CA  GLY A 152     131.249 124.235  93.831  1.00  0.91           C  
ATOM   2258  C   GLY A 152     131.334 125.269  92.695  1.00  0.91           C  
ATOM   2259  O   GLY A 152     130.723 125.070  91.645  1.00  0.91           O  
ATOM   2260  H   GLY A 152     132.703 124.143  95.371  1.00  0.91           H  
ATOM   2261  HA3 GLY A 152     130.613 124.631  94.624  1.00  0.91           H  
ATOM   2262  HA2 GLY A 152     130.775 123.322  93.471  1.00  0.91           H  
ATOM   2263  N   ASN A 153     132.128 126.338  92.891  1.00  0.86           N  
ATOM   2264  CA  ASN A 153     132.428 127.369  91.888  1.00  0.86           C  
ATOM   2265  C   ASN A 153     133.352 126.837  90.776  1.00  0.86           C  
ATOM   2266  O   ASN A 153     133.146 127.199  89.618  1.00  0.86           O  
ATOM   2267  CB  ASN A 153     133.052 128.600  92.590  1.00  0.86           C  
ATOM   2268  CG  ASN A 153     132.012 129.448  93.316  1.00  0.86           C  
ATOM   2269  OD1 ASN A 153     131.396 130.325  92.720  1.00  0.86           O  
ATOM   2270  ND2 ASN A 153     131.800 129.203  94.603  1.00  0.86           N  
ATOM   2271  H   ASN A 153     132.601 126.435  93.780  1.00  0.86           H  
ATOM   2272  HA  ASN A 153     131.463 127.654  91.464  1.00  0.86           H  
ATOM   2273  HB3 ASN A 153     133.497 129.253  91.836  1.00  0.86           H  
ATOM   2274  HB2 ASN A 153     133.868 128.313  93.256  1.00  0.86           H  
ATOM   2275 HD22 ASN A 153     131.119 129.746  95.111  1.00  0.86           H  
ATOM   2276 HD21 ASN A 153     132.280 128.435  95.069  1.00  0.86           H  
ATOM   2277  N   ALA A 154     134.319 125.970  91.131  1.00  0.89           N  
ATOM   2278  CA  ALA A 154     135.250 125.326  90.199  1.00  0.89           C  
ATOM   2279  C   ALA A 154     134.651 124.151  89.403  1.00  0.89           C  
ATOM   2280  O   ALA A 154     135.353 123.623  88.544  1.00  0.89           O  
ATOM   2281  CB  ALA A 154     136.512 124.881  90.954  1.00  0.89           C  
ATOM   2282  H   ALA A 154     134.436 125.727  92.106  1.00  0.89           H  
ATOM   2283  HA  ALA A 154     135.559 126.074  89.466  1.00  0.89           H  
ATOM   2284  HB1 ALA A 154     137.256 124.459  90.277  1.00  0.89           H  
ATOM   2285  HB2 ALA A 154     136.985 125.723  91.460  1.00  0.89           H  
ATOM   2286  HB3 ALA A 154     136.282 124.121  91.701  1.00  0.89           H  
ATOM   2287  N   ASN A 155     133.389 123.772  89.669  1.00  0.84           N  
ATOM   2288  CA  ASN A 155     132.602 122.849  88.843  1.00  0.84           C  
ATOM   2289  C   ASN A 155     131.619 123.634  87.966  1.00  0.84           C  
ATOM   2290  O   ASN A 155     131.423 123.240  86.817  1.00  0.84           O  
ATOM   2291  CB  ASN A 155     131.833 121.831  89.719  1.00  0.84           C  
ATOM   2292  CG  ASN A 155     132.692 120.804  90.469  1.00  0.84           C  
ATOM   2293  OD1 ASN A 155     132.289 120.329  91.529  1.00  0.84           O  
ATOM   2294  ND2 ASN A 155     133.854 120.425  89.931  1.00  0.84           N  
ATOM   2295  H   ASN A 155     132.899 124.210  90.437  1.00  0.84           H  
ATOM   2296  HA  ASN A 155     133.266 122.303  88.170  1.00  0.84           H  
ATOM   2297  HB3 ASN A 155     131.154 121.251  89.091  1.00  0.84           H  
ATOM   2298  HB2 ASN A 155     131.205 122.362  90.437  1.00  0.84           H  
ATOM   2299 HD22 ASN A 155     134.428 119.743  90.406  1.00  0.84           H  
ATOM   2300 HD21 ASN A 155     134.182 120.834  89.068  1.00  0.84           H  
ATOM   2301  N   ALA A 156     131.058 124.742  88.482  1.00  0.90           N  
ATOM   2302  CA  ALA A 156     130.166 125.629  87.737  1.00  0.90           C  
ATOM   2303  C   ALA A 156     130.850 126.356  86.567  1.00  0.90           C  
ATOM   2304  O   ALA A 156     130.223 126.497  85.518  1.00  0.90           O  
ATOM   2305  CB  ALA A 156     129.518 126.626  88.705  1.00  0.90           C  
ATOM   2306  H   ALA A 156     131.256 125.009  89.436  1.00  0.90           H  
ATOM   2307  HA  ALA A 156     129.372 125.016  87.309  1.00  0.90           H  
ATOM   2308  HB1 ALA A 156     128.838 127.297  88.181  1.00  0.90           H  
ATOM   2309  HB2 ALA A 156     128.939 126.104  89.466  1.00  0.90           H  
ATOM   2310  HB3 ALA A 156     130.263 127.238  89.214  1.00  0.90           H  
ATOM   2311  N   LEU A 157     132.113 126.782  86.757  1.00  0.87           N  
ATOM   2312  CA  LEU A 157     132.894 127.508  85.753  1.00  0.87           C  
ATOM   2313  C   LEU A 157     133.260 126.666  84.503  1.00  0.87           C  
ATOM   2314  O   LEU A 157     132.977 127.149  83.408  1.00  0.87           O  
ATOM   2315  CB  LEU A 157     134.079 128.245  86.432  1.00  0.87           C  
ATOM   2316  CG  LEU A 157     135.025 129.027  85.489  1.00  0.87           C  
ATOM   2317  CD1 LEU A 157     134.284 130.121  84.689  1.00  0.87           C  
ATOM   2318  CD2 LEU A 157     136.231 129.592  86.268  1.00  0.87           C  
ATOM   2319  H   LEU A 157     132.556 126.644  87.656  1.00  0.87           H  
ATOM   2320  HA  LEU A 157     132.228 128.292  85.387  1.00  0.87           H  
ATOM   2321  HB3 LEU A 157     134.662 127.541  87.022  1.00  0.87           H  
ATOM   2322  HB2 LEU A 157     133.684 128.944  87.168  1.00  0.87           H  
ATOM   2323  HG  LEU A 157     135.443 128.322  84.768  1.00  0.87           H  
ATOM   2324 HD11 LEU A 157     134.842 131.056  84.638  1.00  0.87           H  
ATOM   2325 HD12 LEU A 157     134.114 129.798  83.662  1.00  0.87           H  
ATOM   2326 HD13 LEU A 157     133.310 130.355  85.121  1.00  0.87           H  
ATOM   2327 HD21 LEU A 157     137.170 129.295  85.799  1.00  0.87           H  
ATOM   2328 HD22 LEU A 157     136.226 130.681  86.320  1.00  0.87           H  
ATOM   2329 HD23 LEU A 157     136.261 129.232  87.297  1.00  0.87           H  
ATOM   2330  N   PRO A 158     133.781 125.419  84.648  1.00  0.83           N  
ATOM   2331  CA  PRO A 158     133.909 124.463  83.529  1.00  0.83           C  
ATOM   2332  C   PRO A 158     132.627 124.165  82.737  1.00  0.83           C  
ATOM   2333  O   PRO A 158     132.691 124.187  81.511  1.00  0.83           O  
ATOM   2334  CB  PRO A 158     134.466 123.188  84.177  1.00  0.83           C  
ATOM   2335  CG  PRO A 158     135.284 123.707  85.336  1.00  0.83           C  
ATOM   2336  CD  PRO A 158     134.468 124.899  85.830  1.00  0.83           C  
ATOM   2337  HA  PRO A 158     134.659 124.871  82.848  1.00  0.83           H  
ATOM   2338  HB3 PRO A 158     135.060 122.588  83.486  1.00  0.83           H  
ATOM   2339  HB2 PRO A 158     133.662 122.556  84.559  1.00  0.83           H  
ATOM   2340  HG3 PRO A 158     136.249 124.057  84.968  1.00  0.83           H  
ATOM   2341  HG2 PRO A 158     135.470 122.949  86.096  1.00  0.83           H  
ATOM   2342  HD2 PRO A 158     133.731 124.582  86.559  1.00  0.83           H  
ATOM   2343  HD3 PRO A 158     135.133 125.618  86.300  1.00  0.83           H  
ATOM   2344  N   HIS A 159     131.497 123.923  83.429  1.00  0.83           N  
ATOM   2345  CA  HIS A 159     130.195 123.684  82.793  1.00  0.83           C  
ATOM   2346  C   HIS A 159     129.692 124.880  81.968  1.00  0.83           C  
ATOM   2347  O   HIS A 159     129.216 124.674  80.852  1.00  0.83           O  
ATOM   2348  CB  HIS A 159     129.137 123.259  83.834  1.00  0.83           C  
ATOM   2349  CG  HIS A 159     129.236 121.816  84.262  1.00  0.83           C  
ATOM   2350  ND1 HIS A 159     129.963 121.399  85.362  1.00  0.83           N  
ATOM   2351  CD2 HIS A 159     128.659 120.675  83.746  1.00  0.83           C  
ATOM   2352  CE1 HIS A 159     129.805 120.077  85.465  1.00  0.83           C  
ATOM   2353  NE2 HIS A 159     129.040 119.567  84.507  1.00  0.83           N  
ATOM   2354  H   HIS A 159     131.513 123.919  84.439  1.00  0.83           H  
ATOM   2355  HA  HIS A 159     130.318 122.860  82.088  1.00  0.83           H  
ATOM   2356  HB3 HIS A 159     128.134 123.394  83.423  1.00  0.83           H  
ATOM   2357  HB2 HIS A 159     129.182 123.902  84.714  1.00  0.83           H  
ATOM   2358  HD1 HIS A 159     130.510 121.995  85.983  1.00  0.83           H  
ATOM   2359  HD2 HIS A 159     128.005 120.571  82.892  1.00  0.83           H  
ATOM   2360  HE1 HIS A 159     130.251 119.482  86.249  1.00  0.83           H  
ATOM   2361  N   THR A 160     129.836 126.099  82.515  1.00  0.86           N  
ATOM   2362  CA  THR A 160     129.431 127.345  81.863  1.00  0.86           C  
ATOM   2363  C   THR A 160     130.344 127.723  80.679  1.00  0.86           C  
ATOM   2364  O   THR A 160     129.825 128.196  79.670  1.00  0.86           O  
ATOM   2365  CB  THR A 160     129.385 128.525  82.871  1.00  0.86           C  
ATOM   2366  OG1 THR A 160     128.465 128.200  83.894  1.00  0.86           O  
ATOM   2367  CG2 THR A 160     128.960 129.887  82.290  1.00  0.86           C  
ATOM   2368  H   THR A 160     130.245 126.187  83.436  1.00  0.86           H  
ATOM   2369  HA  THR A 160     128.423 127.201  81.468  1.00  0.86           H  
ATOM   2370  HB  THR A 160     130.363 128.637  83.344  1.00  0.86           H  
ATOM   2371  HG1 THR A 160     128.819 127.462  84.399  1.00  0.86           H  
ATOM   2372 HG21 THR A 160     128.858 130.633  83.079  1.00  0.86           H  
ATOM   2373 HG22 THR A 160     129.690 130.277  81.581  1.00  0.86           H  
ATOM   2374 HG23 THR A 160     127.999 129.817  81.779  1.00  0.86           H  
ATOM   2375  N   LEU A 161     131.661 127.469  80.795  1.00  0.84           N  
ATOM   2376  CA  LEU A 161     132.655 127.699  79.741  1.00  0.84           C  
ATOM   2377  C   LEU A 161     132.489 126.738  78.547  1.00  0.84           C  
ATOM   2378  O   LEU A 161     132.595 127.183  77.405  1.00  0.84           O  
ATOM   2379  CB  LEU A 161     134.075 127.634  80.352  1.00  0.84           C  
ATOM   2380  CG  LEU A 161     135.248 127.901  79.374  1.00  0.84           C  
ATOM   2381  CD1 LEU A 161     135.155 129.291  78.708  1.00  0.84           C  
ATOM   2382  CD2 LEU A 161     136.607 127.677  80.070  1.00  0.84           C  
ATOM   2383  H   LEU A 161     132.019 127.090  81.663  1.00  0.84           H  
ATOM   2384  HA  LEU A 161     132.491 128.711  79.368  1.00  0.84           H  
ATOM   2385  HB3 LEU A 161     134.212 126.651  80.806  1.00  0.84           H  
ATOM   2386  HB2 LEU A 161     134.138 128.350  81.174  1.00  0.84           H  
ATOM   2387  HG  LEU A 161     135.201 127.158  78.578  1.00  0.84           H  
ATOM   2388 HD11 LEU A 161     136.122 129.790  78.639  1.00  0.84           H  
ATOM   2389 HD12 LEU A 161     134.771 129.204  77.691  1.00  0.84           H  
ATOM   2390 HD13 LEU A 161     134.489 129.961  79.252  1.00  0.84           H  
ATOM   2391 HD21 LEU A 161     137.214 126.961  79.514  1.00  0.84           H  
ATOM   2392 HD22 LEU A 161     137.190 128.594  80.162  1.00  0.84           H  
ATOM   2393 HD23 LEU A 161     136.489 127.279  81.079  1.00  0.84           H  
ATOM   2394  N   LEU A 162     132.209 125.454  78.829  1.00  0.84           N  
ATOM   2395  CA  LEU A 162     131.952 124.427  77.815  1.00  0.84           C  
ATOM   2396  C   LEU A 162     130.600 124.606  77.103  1.00  0.84           C  
ATOM   2397  O   LEU A 162     130.502 124.246  75.932  1.00  0.84           O  
ATOM   2398  CB  LEU A 162     132.050 123.028  78.455  1.00  0.84           C  
ATOM   2399  CG  LEU A 162     133.489 122.586  78.805  1.00  0.84           C  
ATOM   2400  CD1 LEU A 162     133.460 121.325  79.681  1.00  0.84           C  
ATOM   2401  CD2 LEU A 162     134.379 122.397  77.557  1.00  0.84           C  
ATOM   2402  H   LEU A 162     132.160 125.151  79.793  1.00  0.84           H  
ATOM   2403  HA  LEU A 162     132.717 124.524  77.044  1.00  0.84           H  
ATOM   2404  HB3 LEU A 162     131.609 122.282  77.794  1.00  0.84           H  
ATOM   2405  HB2 LEU A 162     131.432 123.011  79.355  1.00  0.84           H  
ATOM   2406  HG  LEU A 162     133.952 123.374  79.398  1.00  0.84           H  
ATOM   2407 HD11 LEU A 162     134.286 120.646  79.466  1.00  0.84           H  
ATOM   2408 HD12 LEU A 162     133.533 121.589  80.736  1.00  0.84           H  
ATOM   2409 HD13 LEU A 162     132.532 120.768  79.545  1.00  0.84           H  
ATOM   2410 HD21 LEU A 162     135.252 123.048  77.606  1.00  0.84           H  
ATOM   2411 HD22 LEU A 162     134.743 121.376  77.444  1.00  0.84           H  
ATOM   2412 HD23 LEU A 162     133.853 122.639  76.637  1.00  0.84           H  
ATOM   2413  N   THR A 163     129.604 125.191  77.790  1.00  0.87           N  
ATOM   2414  CA  THR A 163     128.332 125.591  77.183  1.00  0.87           C  
ATOM   2415  C   THR A 163     128.485 126.867  76.329  1.00  0.87           C  
ATOM   2416  O   THR A 163     127.872 126.947  75.267  1.00  0.87           O  
ATOM   2417  CB  THR A 163     127.237 125.828  78.255  1.00  0.87           C  
ATOM   2418  OG1 THR A 163     127.028 124.616  78.950  1.00  0.87           O  
ATOM   2419  CG2 THR A 163     125.869 126.294  77.721  1.00  0.87           C  
ATOM   2420  H   THR A 163     129.745 125.448  78.757  1.00  0.87           H  
ATOM   2421  HA  THR A 163     127.994 124.787  76.524  1.00  0.87           H  
ATOM   2422  HB  THR A 163     127.592 126.558  78.985  1.00  0.87           H  
ATOM   2423  HG1 THR A 163     127.815 124.426  79.471  1.00  0.87           H  
ATOM   2424 HG21 THR A 163     125.125 126.307  78.517  1.00  0.87           H  
ATOM   2425 HG22 THR A 163     125.911 127.304  77.312  1.00  0.87           H  
ATOM   2426 HG23 THR A 163     125.502 125.629  76.939  1.00  0.87           H  
ATOM   2427  N   ALA A 164     129.336 127.810  76.775  1.00  0.89           N  
ATOM   2428  CA  ALA A 164     129.668 129.050  76.069  1.00  0.89           C  
ATOM   2429  C   ALA A 164     130.558 128.858  74.823  1.00  0.89           C  
ATOM   2430  O   ALA A 164     130.666 129.795  74.033  1.00  0.89           O  
ATOM   2431  CB  ALA A 164     130.318 130.032  77.056  1.00  0.89           C  
ATOM   2432  H   ALA A 164     129.795 127.679  77.667  1.00  0.89           H  
ATOM   2433  HA  ALA A 164     128.733 129.497  75.725  1.00  0.89           H  
ATOM   2434  HB1 ALA A 164     130.562 130.979  76.573  1.00  0.89           H  
ATOM   2435  HB2 ALA A 164     129.645 130.258  77.883  1.00  0.89           H  
ATOM   2436  HB3 ALA A 164     131.240 129.628  77.475  1.00  0.89           H  
ATOM   2437  N   SER A 165     131.149 127.662  74.647  1.00  0.87           N  
ATOM   2438  CA  SER A 165     131.906 127.267  73.453  1.00  0.87           C  
ATOM   2439  C   SER A 165     131.015 127.088  72.203  1.00  0.87           C  
ATOM   2440  O   SER A 165     131.528 127.165  71.087  1.00  0.87           O  
ATOM   2441  CB  SER A 165     132.670 125.961  73.748  1.00  0.87           C  
ATOM   2442  OG  SER A 165     133.701 126.184  74.689  1.00  0.87           O  
ATOM   2443  H   SER A 165     131.023 126.946  75.349  1.00  0.87           H  
ATOM   2444  HA  SER A 165     132.628 128.053  73.224  1.00  0.87           H  
ATOM   2445  HB3 SER A 165     133.136 125.576  72.840  1.00  0.87           H  
ATOM   2446  HB2 SER A 165     132.001 125.181  74.108  1.00  0.87           H  
ATOM   2447  HG  SER A 165     133.307 126.473  75.517  1.00  0.87           H  
ATOM   2448  N   LEU A 166     129.708 126.857  72.419  1.00  0.86           N  
ATOM   2449  CA  LEU A 166     128.684 126.674  71.391  1.00  0.86           C  
ATOM   2450  C   LEU A 166     128.183 128.006  70.813  1.00  0.86           C  
ATOM   2451  O   LEU A 166     128.401 129.068  71.398  1.00  0.86           O  
ATOM   2452  CB  LEU A 166     127.499 125.906  72.021  1.00  0.86           C  
ATOM   2453  CG  LEU A 166     127.840 124.457  72.419  1.00  0.86           C  
ATOM   2454  CD1 LEU A 166     126.712 123.833  73.265  1.00  0.86           C  
ATOM   2455  CD2 LEU A 166     128.176 123.618  71.174  1.00  0.86           C  
ATOM   2456  H   LEU A 166     129.372 126.833  73.371  1.00  0.86           H  
ATOM   2457  HA  LEU A 166     129.108 126.096  70.568  1.00  0.86           H  
ATOM   2458  HB3 LEU A 166     126.653 125.878  71.332  1.00  0.86           H  
ATOM   2459  HB2 LEU A 166     127.140 126.460  72.887  1.00  0.86           H  
ATOM   2460  HG  LEU A 166     128.723 124.473  73.059  1.00  0.86           H  
ATOM   2461 HD11 LEU A 166     127.121 123.321  74.137  1.00  0.86           H  
ATOM   2462 HD12 LEU A 166     126.012 124.583  73.634  1.00  0.86           H  
ATOM   2463 HD13 LEU A 166     126.125 123.109  72.704  1.00  0.86           H  
ATOM   2464 HD21 LEU A 166     127.888 122.576  71.287  1.00  0.86           H  
ATOM   2465 HD22 LEU A 166     127.669 123.994  70.286  1.00  0.86           H  
ATOM   2466 HD23 LEU A 166     129.246 123.641  70.968  1.00  0.86           H  
ATOM   2467  N   SER A 167     127.472 127.890  69.681  1.00  0.88           N  
ATOM   2468  CA  SER A 167     126.760 128.976  69.016  1.00  0.88           C  
ATOM   2469  C   SER A 167     125.343 128.516  68.631  1.00  0.88           C  
ATOM   2470  O   SER A 167     125.123 127.336  68.349  1.00  0.88           O  
ATOM   2471  CB  SER A 167     127.593 129.471  67.812  1.00  0.88           C  
ATOM   2472  OG  SER A 167     127.653 128.525  66.760  1.00  0.88           O  
ATOM   2473  H   SER A 167     127.336 126.977  69.272  1.00  0.88           H  
ATOM   2474  HA  SER A 167     126.651 129.809  69.714  1.00  0.88           H  
ATOM   2475  HB3 SER A 167     128.608 129.720  68.125  1.00  0.88           H  
ATOM   2476  HB2 SER A 167     127.159 130.389  67.415  1.00  0.88           H  
ATOM   2477  HG  SER A 167     126.780 128.442  66.368  1.00  0.88           H  
ATOM   2478  N   PHE A 168     124.417 129.486  68.624  1.00  0.86           N  
ATOM   2479  CA  PHE A 168     123.000 129.314  68.306  1.00  0.86           C  
ATOM   2480  C   PHE A 168     122.711 130.134  67.043  1.00  0.86           C  
ATOM   2481  O   PHE A 168     123.042 131.321  67.017  1.00  0.86           O  
ATOM   2482  CB  PHE A 168     122.154 129.827  69.492  1.00  0.86           C  
ATOM   2483  CG  PHE A 168     122.407 129.116  70.811  1.00  0.86           C  
ATOM   2484  CD1 PHE A 168     123.428 129.561  71.681  1.00  0.86           C  
ATOM   2485  CD2 PHE A 168     121.739 127.910  71.102  1.00  0.86           C  
ATOM   2486  CE1 PHE A 168     123.714 128.850  72.839  1.00  0.86           C  
ATOM   2487  CE2 PHE A 168     122.036 127.220  72.268  1.00  0.86           C  
ATOM   2488  CZ  PHE A 168     123.015 127.687  73.135  1.00  0.86           C  
ATOM   2489  H   PHE A 168     124.692 130.431  68.849  1.00  0.86           H  
ATOM   2490  HA  PHE A 168     122.761 128.264  68.124  1.00  0.86           H  
ATOM   2491  HB3 PHE A 168     121.094 129.722  69.252  1.00  0.86           H  
ATOM   2492  HB2 PHE A 168     122.319 130.895  69.644  1.00  0.86           H  
ATOM   2493  HD1 PHE A 168     123.987 130.456  71.451  1.00  0.86           H  
ATOM   2494  HD2 PHE A 168     120.987 127.526  70.427  1.00  0.86           H  
ATOM   2495  HE1 PHE A 168     124.487 129.199  73.509  1.00  0.86           H  
ATOM   2496  HE2 PHE A 168     121.497 126.317  72.493  1.00  0.86           H  
ATOM   2497  HZ  PHE A 168     123.239 127.138  74.038  1.00  0.86           H  
ATOM   2498  N   CYS A 169     122.132 129.489  66.017  1.00  0.90           N  
ATOM   2499  CA  CYS A 169     121.969 130.080  64.685  1.00  0.90           C  
ATOM   2500  C   CYS A 169     120.543 130.585  64.399  1.00  0.90           C  
ATOM   2501  O   CYS A 169     120.410 131.707  63.912  1.00  0.90           O  
ATOM   2502  CB  CYS A 169     122.455 129.077  63.616  1.00  0.90           C  
ATOM   2503  SG  CYS A 169     121.526 127.521  63.452  1.00  0.90           S  
ATOM   2504  H   CYS A 169     121.874 128.518  66.111  1.00  0.90           H  
ATOM   2505  HA  CYS A 169     122.625 130.948  64.594  1.00  0.90           H  
ATOM   2506  HB3 CYS A 169     123.502 128.834  63.801  1.00  0.90           H  
ATOM   2507  HB2 CYS A 169     122.439 129.561  62.638  1.00  0.90           H  
ATOM   2508  N   GLY A 170     119.521 129.751  64.655  1.00  0.89           N  
ATOM   2509  CA  GLY A 170     118.167 129.953  64.141  1.00  0.89           C  
ATOM   2510  C   GLY A 170     117.194 130.151  65.299  1.00  0.89           C  
ATOM   2511  O   GLY A 170     116.736 131.268  65.533  1.00  0.89           O  
ATOM   2512  H   GLY A 170     119.712 128.859  65.087  1.00  0.89           H  
ATOM   2513  HA3 GLY A 170     117.876 129.072  63.569  1.00  0.89           H  
ATOM   2514  HA2 GLY A 170     118.099 130.801  63.456  1.00  0.89           H  
ATOM   2515  N   ASN A 171     116.849 129.047  65.983  1.00  0.79           N  
ATOM   2516  CA  ASN A 171     115.843 129.006  67.050  1.00  0.79           C  
ATOM   2517  C   ASN A 171     116.336 129.673  68.342  1.00  0.79           C  
ATOM   2518  O   ASN A 171     117.535 129.665  68.627  1.00  0.79           O  
ATOM   2519  CB  ASN A 171     115.431 127.543  67.333  1.00  0.79           C  
ATOM   2520  CG  ASN A 171     114.824 126.827  66.122  1.00  0.79           C  
ATOM   2521  OD1 ASN A 171     115.332 125.794  65.693  1.00  0.79           O  
ATOM   2522  ND2 ASN A 171     113.735 127.366  65.569  1.00  0.79           N  
ATOM   2523  H   ASN A 171     117.267 128.161  65.739  1.00  0.79           H  
ATOM   2524  HA  ASN A 171     114.968 129.559  66.700  1.00  0.79           H  
ATOM   2525  HB3 ASN A 171     114.696 127.508  68.138  1.00  0.79           H  
ATOM   2526  HB2 ASN A 171     116.294 126.973  67.681  1.00  0.79           H  
ATOM   2527 HD22 ASN A 171     113.302 126.925  64.771  1.00  0.79           H  
ATOM   2528 HD21 ASN A 171     113.325 128.205  65.955  1.00  0.79           H  
ATOM   2529  N   GLN A 172     115.373 130.215  69.102  1.00  0.77           N  
ATOM   2530  CA  GLN A 172     115.615 130.946  70.344  1.00  0.77           C  
ATOM   2531  C   GLN A 172     114.564 130.647  71.432  1.00  0.77           C  
ATOM   2532  O   GLN A 172     114.638 131.244  72.503  1.00  0.77           O  
ATOM   2533  CB  GLN A 172     115.764 132.452  70.019  1.00  0.77           C  
ATOM   2534  CG  GLN A 172     114.496 133.138  69.460  1.00  0.77           C  
ATOM   2535  CD  GLN A 172     114.726 134.614  69.119  1.00  0.77           C  
ATOM   2536  OE1 GLN A 172     115.783 134.994  68.619  1.00  0.77           O  
ATOM   2537  NE2 GLN A 172     113.720 135.456  69.360  1.00  0.77           N  
ATOM   2538  H   GLN A 172     114.411 130.178  68.788  1.00  0.77           H  
ATOM   2539  HA  GLN A 172     116.558 130.600  70.767  1.00  0.77           H  
ATOM   2540  HB3 GLN A 172     116.590 132.574  69.316  1.00  0.77           H  
ATOM   2541  HB2 GLN A 172     116.077 132.979  70.918  1.00  0.77           H  
ATOM   2542  HG3 GLN A 172     113.679 133.058  70.179  1.00  0.77           H  
ATOM   2543  HG2 GLN A 172     114.162 132.633  68.553  1.00  0.77           H  
ATOM   2544 HE22 GLN A 172     113.824 136.438  69.151  1.00  0.77           H  
ATOM   2545 HE21 GLN A 172     112.854 135.119  69.755  1.00  0.77           H  
ATOM   2546  N   GLU A 173     113.615 129.739  71.156  1.00  0.76           N  
ATOM   2547  CA  GLU A 173     112.493 129.396  72.024  1.00  0.76           C  
ATOM   2548  C   GLU A 173     112.865 128.230  72.952  1.00  0.76           C  
ATOM   2549  O   GLU A 173     112.981 127.094  72.493  1.00  0.76           O  
ATOM   2550  CB  GLU A 173     111.248 129.059  71.168  1.00  0.76           C  
ATOM   2551  CG  GLU A 173     110.696 130.235  70.321  1.00  0.76           C  
ATOM   2552  CD  GLU A 173     111.397 130.549  68.982  1.00  0.76           C  
ATOM   2553  OE1 GLU A 173     112.185 129.711  68.483  1.00  0.76           O  
ATOM   2554  OE2 GLU A 173     111.121 131.652  68.463  1.00  0.76           O1-
ATOM   2555  H   GLU A 173     113.608 129.291  70.249  1.00  0.76           H  
ATOM   2556  HA  GLU A 173     112.237 130.257  72.643  1.00  0.76           H  
ATOM   2557  HB3 GLU A 173     110.451 128.734  71.838  1.00  0.76           H  
ATOM   2558  HB2 GLU A 173     111.446 128.194  70.533  1.00  0.76           H  
ATOM   2559  HG3 GLU A 173     110.671 131.136  70.934  1.00  0.76           H  
ATOM   2560  HG2 GLU A 173     109.655 130.017  70.079  1.00  0.76           H  
ATOM   2561  N   VAL A 174     113.025 128.544  74.246  1.00  0.83           N  
ATOM   2562  CA  VAL A 174     113.291 127.590  75.318  1.00  0.83           C  
ATOM   2563  C   VAL A 174     111.945 127.142  75.919  1.00  0.83           C  
ATOM   2564  O   VAL A 174     111.222 127.967  76.483  1.00  0.83           O  
ATOM   2565  CB  VAL A 174     114.163 128.231  76.442  1.00  0.83           C  
ATOM   2566  CG1 VAL A 174     114.415 127.298  77.646  1.00  0.83           C  
ATOM   2567  CG2 VAL A 174     115.511 128.737  75.897  1.00  0.83           C  
ATOM   2568  H   VAL A 174     112.916 129.508  74.538  1.00  0.83           H  
ATOM   2569  HA  VAL A 174     113.822 126.722  74.922  1.00  0.83           H  
ATOM   2570  HB  VAL A 174     113.641 129.110  76.825  1.00  0.83           H  
ATOM   2571 HG11 VAL A 174     115.099 127.755  78.362  1.00  0.83           H  
ATOM   2572 HG12 VAL A 174     113.498 127.079  78.191  1.00  0.83           H  
ATOM   2573 HG13 VAL A 174     114.853 126.351  77.330  1.00  0.83           H  
ATOM   2574 HG21 VAL A 174     116.103 129.210  76.682  1.00  0.83           H  
ATOM   2575 HG22 VAL A 174     116.101 127.917  75.490  1.00  0.83           H  
ATOM   2576 HG23 VAL A 174     115.379 129.478  75.108  1.00  0.83           H  
ATOM   2577  N   ALA A 175     111.645 125.838  75.789  1.00  0.82           N  
ATOM   2578  CA  ALA A 175     110.440 125.189  76.314  1.00  0.82           C  
ATOM   2579  C   ALA A 175     110.644 124.710  77.767  1.00  0.82           C  
ATOM   2580  O   ALA A 175     110.433 123.536  78.072  1.00  0.82           O  
ATOM   2581  CB  ALA A 175     110.038 124.052  75.358  1.00  0.82           C  
ATOM   2582  H   ALA A 175     112.292 125.233  75.304  1.00  0.82           H  
ATOM   2583  HA  ALA A 175     109.620 125.909  76.327  1.00  0.82           H  
ATOM   2584  HB1 ALA A 175     109.120 123.563  75.687  1.00  0.82           H  
ATOM   2585  HB2 ALA A 175     109.858 124.434  74.353  1.00  0.82           H  
ATOM   2586  HB3 ALA A 175     110.816 123.290  75.289  1.00  0.82           H  
ATOM   2587  N   ASN A 176     111.059 125.646  78.633  1.00  0.81           N  
ATOM   2588  CA  ASN A 176     111.312 125.440  80.056  1.00  0.81           C  
ATOM   2589  C   ASN A 176     111.051 126.759  80.809  1.00  0.81           C  
ATOM   2590  O   ASN A 176     110.896 127.813  80.189  1.00  0.81           O  
ATOM   2591  CB  ASN A 176     112.762 124.927  80.279  1.00  0.81           C  
ATOM   2592  CG  ASN A 176     112.934 124.089  81.553  1.00  0.81           C  
ATOM   2593  OD1 ASN A 176     112.202 123.129  81.781  1.00  0.81           O  
ATOM   2594  ND2 ASN A 176     113.909 124.448  82.391  1.00  0.81           N  
ATOM   2595  H   ASN A 176     111.190 126.593  78.304  1.00  0.81           H  
ATOM   2596  HA  ASN A 176     110.586 124.742  80.478  1.00  0.81           H  
ATOM   2597  HB3 ASN A 176     113.484 125.744  80.237  1.00  0.81           H  
ATOM   2598  HB2 ASN A 176     113.034 124.252  79.466  1.00  0.81           H  
ATOM   2599 HD22 ASN A 176     114.069 123.921  83.237  1.00  0.81           H  
ATOM   2600 HD21 ASN A 176     114.504 125.241  82.183  1.00  0.81           H  
ATOM   2601  N   PHE A 177     110.986 126.660  82.145  1.00  0.82           N  
ATOM   2602  CA  PHE A 177     110.646 127.749  83.064  1.00  0.82           C  
ATOM   2603  C   PHE A 177     111.861 128.558  83.560  1.00  0.82           C  
ATOM   2604  O   PHE A 177     111.661 129.635  84.121  1.00  0.82           O  
ATOM   2605  CB  PHE A 177     109.797 127.159  84.207  1.00  0.82           C  
ATOM   2606  CG  PHE A 177     110.482 126.226  85.199  1.00  0.82           C  
ATOM   2607  CD1 PHE A 177     110.862 124.919  84.818  1.00  0.82           C  
ATOM   2608  CD2 PHE A 177     110.807 126.679  86.496  1.00  0.82           C  
ATOM   2609  CE1 PHE A 177     111.518 124.094  85.721  1.00  0.82           C  
ATOM   2610  CE2 PHE A 177     111.433 125.826  87.395  1.00  0.82           C  
ATOM   2611  CZ  PHE A 177     111.787 124.541  87.009  1.00  0.82           C  
ATOM   2612  H   PHE A 177     111.133 125.759  82.577  1.00  0.82           H  
ATOM   2613  HA  PHE A 177     110.017 128.461  82.532  1.00  0.82           H  
ATOM   2614  HB3 PHE A 177     108.963 126.620  83.762  1.00  0.82           H  
ATOM   2615  HB2 PHE A 177     109.344 127.978  84.764  1.00  0.82           H  
ATOM   2616  HD1 PHE A 177     110.637 124.546  83.830  1.00  0.82           H  
ATOM   2617  HD2 PHE A 177     110.562 127.684  86.801  1.00  0.82           H  
ATOM   2618  HE1 PHE A 177     111.800 123.093  85.428  1.00  0.82           H  
ATOM   2619  HE2 PHE A 177     111.661 126.169  88.394  1.00  0.82           H  
ATOM   2620  HZ  PHE A 177     112.283 123.891  87.713  1.00  0.82           H  
ATOM   2621  N   TYR A 178     113.082 128.063  83.306  1.00  0.85           N  
ATOM   2622  CA  TYR A 178     114.342 128.782  83.501  1.00  0.85           C  
ATOM   2623  C   TYR A 178     115.387 128.226  82.515  1.00  0.85           C  
ATOM   2624  O   TYR A 178     115.200 127.135  81.971  1.00  0.85           O  
ATOM   2625  CB  TYR A 178     114.793 128.723  84.985  1.00  0.85           C  
ATOM   2626  CG  TYR A 178     115.436 127.426  85.455  1.00  0.85           C  
ATOM   2627  CD1 TYR A 178     114.629 126.351  85.869  1.00  0.85           C  
ATOM   2628  CD2 TYR A 178     116.838 127.283  85.464  1.00  0.85           C  
ATOM   2629  CE1 TYR A 178     115.217 125.137  86.269  1.00  0.85           C  
ATOM   2630  CE2 TYR A 178     117.426 126.053  85.817  1.00  0.85           C  
ATOM   2631  CZ  TYR A 178     116.614 124.976  86.222  1.00  0.85           C  
ATOM   2632  OH  TYR A 178     117.172 123.776  86.554  1.00  0.85           O  
ATOM   2633  H   TYR A 178     113.164 127.172  82.837  1.00  0.85           H  
ATOM   2634  HA  TYR A 178     114.183 129.828  83.235  1.00  0.85           H  
ATOM   2635  HB3 TYR A 178     113.965 128.974  85.649  1.00  0.85           H  
ATOM   2636  HB2 TYR A 178     115.529 129.511  85.144  1.00  0.85           H  
ATOM   2637  HD1 TYR A 178     113.557 126.456  85.861  1.00  0.85           H  
ATOM   2638  HD2 TYR A 178     117.465 128.111  85.168  1.00  0.85           H  
ATOM   2639  HE1 TYR A 178     114.589 124.321  86.582  1.00  0.85           H  
ATOM   2640  HE2 TYR A 178     118.499 125.941  85.770  1.00  0.85           H  
ATOM   2641  HH  TYR A 178     118.071 123.675  86.226  1.00  0.85           H  
ATOM   2642  N   CYS A 179     116.477 128.988  82.313  1.00  0.89           N  
ATOM   2643  CA  CYS A 179     117.632 128.570  81.515  1.00  0.89           C  
ATOM   2644  C   CYS A 179     118.385 127.408  82.180  1.00  0.89           C  
ATOM   2645  O   CYS A 179     119.002 127.608  83.224  1.00  0.89           O  
ATOM   2646  CB  CYS A 179     118.571 129.769  81.273  1.00  0.89           C  
ATOM   2647  SG  CYS A 179     118.136 130.743  79.810  1.00  0.89           S  
ATOM   2648  H   CYS A 179     116.563 129.876  82.785  1.00  0.89           H  
ATOM   2649  HA  CYS A 179     117.264 128.228  80.545  1.00  0.89           H  
ATOM   2650  HB3 CYS A 179     119.589 129.412  81.108  1.00  0.89           H  
ATOM   2651  HB2 CYS A 179     118.626 130.421  82.146  1.00  0.89           H  
ATOM   2652  N   ASP A 180     118.322 126.233  81.538  1.00  0.88           N  
ATOM   2653  CA  ASP A 180     119.021 125.015  81.939  1.00  0.88           C  
ATOM   2654  C   ASP A 180     119.810 124.502  80.722  1.00  0.88           C  
ATOM   2655  O   ASP A 180     119.405 124.732  79.579  1.00  0.88           O  
ATOM   2656  CB  ASP A 180     118.033 123.967  82.515  1.00  0.88           C  
ATOM   2657  CG  ASP A 180     118.697 122.732  83.149  1.00  0.88           C  
ATOM   2658  OD1 ASP A 180     119.148 122.859  84.310  1.00  0.88           O  
ATOM   2659  OD2 ASP A 180     118.889 121.735  82.416  1.00  0.88           O1-
ATOM   2660  H   ASP A 180     117.800 126.164  80.677  1.00  0.88           H  
ATOM   2661  HA  ASP A 180     119.752 125.256  82.714  1.00  0.88           H  
ATOM   2662  HB3 ASP A 180     117.322 123.658  81.748  1.00  0.88           H  
ATOM   2663  HB2 ASP A 180     117.410 124.449  83.271  1.00  0.88           H  
ATOM   2664  N   ILE A 181     120.931 123.820  81.004  1.00  0.88           N  
ATOM   2665  CA  ILE A 181     121.895 123.311  80.030  1.00  0.88           C  
ATOM   2666  C   ILE A 181     121.273 122.310  79.027  1.00  0.88           C  
ATOM   2667  O   ILE A 181     121.604 122.389  77.848  1.00  0.88           O  
ATOM   2668  CB  ILE A 181     123.102 122.612  80.737  1.00  0.88           C  
ATOM   2669  CG1 ILE A 181     123.823 123.545  81.747  1.00  0.88           C  
ATOM   2670  CG2 ILE A 181     124.169 122.085  79.750  1.00  0.88           C  
ATOM   2671  CD1 ILE A 181     123.104 123.770  83.089  1.00  0.88           C  
ATOM   2672  H   ILE A 181     121.167 123.657  81.973  1.00  0.88           H  
ATOM   2673  HA  ILE A 181     122.271 124.165  79.464  1.00  0.88           H  
ATOM   2674  HB  ILE A 181     122.729 121.747  81.288  1.00  0.88           H  
ATOM   2675 HG13 ILE A 181     124.032 124.505  81.272  1.00  0.88           H  
ATOM   2676 HG12 ILE A 181     124.805 123.134  81.986  1.00  0.88           H  
ATOM   2677 HG21 ILE A 181     125.002 121.629  80.284  1.00  0.88           H  
ATOM   2678 HG22 ILE A 181     123.785 121.316  79.083  1.00  0.88           H  
ATOM   2679 HG23 ILE A 181     124.573 122.889  79.134  1.00  0.88           H  
ATOM   2680 HD11 ILE A 181     123.832 123.896  83.890  1.00  0.88           H  
ATOM   2681 HD12 ILE A 181     122.498 124.675  83.073  1.00  0.88           H  
ATOM   2682 HD13 ILE A 181     122.463 122.930  83.363  1.00  0.88           H  
ATOM   2683  N   THR A 182     120.386 121.406  79.488  1.00  0.86           N  
ATOM   2684  CA  THR A 182     119.830 120.325  78.663  1.00  0.86           C  
ATOM   2685  C   THR A 182     118.817 120.773  77.572  1.00  0.86           C  
ATOM   2686  O   THR A 182     118.995 120.341  76.432  1.00  0.86           O  
ATOM   2687  CB  THR A 182     119.252 119.166  79.522  1.00  0.86           C  
ATOM   2688  OG1 THR A 182     120.295 118.618  80.305  1.00  0.86           O  
ATOM   2689  CG2 THR A 182     118.605 118.016  78.733  1.00  0.86           C  
ATOM   2690  H   THR A 182     120.104 121.428  80.461  1.00  0.86           H  
ATOM   2691  HA  THR A 182     120.677 119.899  78.119  1.00  0.86           H  
ATOM   2692  HB  THR A 182     118.528 119.544  80.241  1.00  0.86           H  
ATOM   2693  HG1 THR A 182     120.579 119.281  80.940  1.00  0.86           H  
ATOM   2694 HG21 THR A 182     118.380 117.174  79.388  1.00  0.86           H  
ATOM   2695 HG22 THR A 182     117.669 118.323  78.266  1.00  0.86           H  
ATOM   2696 HG23 THR A 182     119.268 117.654  77.950  1.00  0.86           H  
ATOM   2697  N   PRO A 183     117.860 121.692  77.866  1.00  0.86           N  
ATOM   2698  CA  PRO A 183     117.107 122.429  76.827  1.00  0.86           C  
ATOM   2699  C   PRO A 183     117.965 123.182  75.792  1.00  0.86           C  
ATOM   2700  O   PRO A 183     117.635 123.146  74.607  1.00  0.86           O  
ATOM   2701  CB  PRO A 183     116.223 123.400  77.629  1.00  0.86           C  
ATOM   2702  CG  PRO A 183     115.987 122.687  78.946  1.00  0.86           C  
ATOM   2703  CD  PRO A 183     117.306 121.966  79.194  1.00  0.86           C  
ATOM   2704  HA  PRO A 183     116.474 121.705  76.311  1.00  0.86           H  
ATOM   2705  HB3 PRO A 183     115.291 123.642  77.118  1.00  0.86           H  
ATOM   2706  HB2 PRO A 183     116.747 124.338  77.821  1.00  0.86           H  
ATOM   2707  HG3 PRO A 183     115.191 121.952  78.819  1.00  0.86           H  
ATOM   2708  HG2 PRO A 183     115.699 123.356  79.758  1.00  0.86           H  
ATOM   2709  HD2 PRO A 183     117.989 122.605  79.745  1.00  0.86           H  
ATOM   2710  HD3 PRO A 183     117.125 121.071  79.784  1.00  0.86           H  
ATOM   2711  N   LEU A 184     119.051 123.826  76.254  1.00  0.86           N  
ATOM   2712  CA  LEU A 184     119.988 124.577  75.415  1.00  0.86           C  
ATOM   2713  C   LEU A 184     120.876 123.682  74.530  1.00  0.86           C  
ATOM   2714  O   LEU A 184     121.215 124.110  73.431  1.00  0.86           O  
ATOM   2715  CB  LEU A 184     120.838 125.512  76.298  1.00  0.86           C  
ATOM   2716  CG  LEU A 184     120.047 126.698  76.899  1.00  0.86           C  
ATOM   2717  CD1 LEU A 184     120.865 127.390  78.001  1.00  0.86           C  
ATOM   2718  CD2 LEU A 184     119.566 127.696  75.824  1.00  0.86           C  
ATOM   2719  H   LEU A 184     119.255 123.815  77.244  1.00  0.86           H  
ATOM   2720  HA  LEU A 184     119.397 125.193  74.738  1.00  0.86           H  
ATOM   2721  HB3 LEU A 184     121.677 125.911  75.726  1.00  0.86           H  
ATOM   2722  HB2 LEU A 184     121.283 124.921  77.099  1.00  0.86           H  
ATOM   2723  HG  LEU A 184     119.158 126.295  77.384  1.00  0.86           H  
ATOM   2724 HD11 LEU A 184     120.284 127.475  78.920  1.00  0.86           H  
ATOM   2725 HD12 LEU A 184     121.767 126.826  78.231  1.00  0.86           H  
ATOM   2726 HD13 LEU A 184     121.190 128.392  77.724  1.00  0.86           H  
ATOM   2727 HD21 LEU A 184     119.764 128.736  76.088  1.00  0.86           H  
ATOM   2728 HD22 LEU A 184     120.037 127.518  74.857  1.00  0.86           H  
ATOM   2729 HD23 LEU A 184     118.489 127.610  75.679  1.00  0.86           H  
ATOM   2730  N   LEU A 185     121.202 122.455  74.975  1.00  0.86           N  
ATOM   2731  CA  LEU A 185     121.910 121.455  74.167  1.00  0.86           C  
ATOM   2732  C   LEU A 185     121.064 120.954  72.984  1.00  0.86           C  
ATOM   2733  O   LEU A 185     121.630 120.718  71.918  1.00  0.86           O  
ATOM   2734  CB  LEU A 185     122.352 120.261  75.040  1.00  0.86           C  
ATOM   2735  CG  LEU A 185     123.589 120.509  75.928  1.00  0.86           C  
ATOM   2736  CD1 LEU A 185     123.747 119.357  76.934  1.00  0.86           C  
ATOM   2737  CD2 LEU A 185     124.878 120.722  75.106  1.00  0.86           C  
ATOM   2738  H   LEU A 185     120.928 122.171  75.906  1.00  0.86           H  
ATOM   2739  HA  LEU A 185     122.795 121.932  73.743  1.00  0.86           H  
ATOM   2740  HB3 LEU A 185     122.570 119.404  74.403  1.00  0.86           H  
ATOM   2741  HB2 LEU A 185     121.513 119.951  75.663  1.00  0.86           H  
ATOM   2742  HG  LEU A 185     123.434 121.421  76.500  1.00  0.86           H  
ATOM   2743 HD11 LEU A 185     124.777 119.251  77.263  1.00  0.86           H  
ATOM   2744 HD12 LEU A 185     123.134 119.521  77.819  1.00  0.86           H  
ATOM   2745 HD13 LEU A 185     123.449 118.401  76.503  1.00  0.86           H  
ATOM   2746 HD21 LEU A 185     125.666 120.013  75.363  1.00  0.86           H  
ATOM   2747 HD22 LEU A 185     124.695 120.610  74.041  1.00  0.86           H  
ATOM   2748 HD23 LEU A 185     125.279 121.723  75.264  1.00  0.86           H  
ATOM   2749  N   LYS A 186     119.736 120.836  73.169  1.00  0.77           N  
ATOM   2750  CA  LYS A 186     118.800 120.507  72.091  1.00  0.77           C  
ATOM   2751  C   LYS A 186     118.577 121.666  71.100  1.00  0.77           C  
ATOM   2752  O   LYS A 186     118.339 121.393  69.925  1.00  0.77           O  
ATOM   2753  CB  LYS A 186     117.465 119.996  72.668  1.00  0.77           C  
ATOM   2754  CG  LYS A 186     117.595 118.627  73.365  1.00  0.77           C  
ATOM   2755  CD  LYS A 186     116.262 117.870  73.537  1.00  0.77           C  
ATOM   2756  CE  LYS A 186     115.556 117.430  72.234  1.00  0.77           C  
ATOM   2757  NZ  LYS A 186     116.399 116.569  71.382  1.00  0.77           N1+
ATOM   2758  H   LYS A 186     119.334 121.039  74.074  1.00  0.77           H  
ATOM   2759  HA  LYS A 186     119.239 119.692  71.511  1.00  0.77           H  
ATOM   2760  HB3 LYS A 186     116.764 119.902  71.840  1.00  0.77           H  
ATOM   2761  HB2 LYS A 186     117.027 120.727  73.349  1.00  0.77           H  
ATOM   2762  HG3 LYS A 186     118.035 118.781  74.351  1.00  0.77           H  
ATOM   2763  HG2 LYS A 186     118.310 117.999  72.834  1.00  0.77           H  
ATOM   2764  HD3 LYS A 186     115.578 118.495  74.111  1.00  0.77           H  
ATOM   2765  HD2 LYS A 186     116.438 116.994  74.163  1.00  0.77           H  
ATOM   2766  HE3 LYS A 186     115.233 118.293  71.653  1.00  0.77           H  
ATOM   2767  HE2 LYS A 186     114.652 116.875  72.488  1.00  0.77           H  
ATOM   2768  HZ1 LYS A 186     116.684 115.756  71.914  1.00  0.77           H  
ATOM   2769  HZ2 LYS A 186     115.875 116.276  70.569  1.00  0.77           H  
ATOM   2770  HZ3 LYS A 186     117.218 117.082  71.090  1.00  0.77           H  
ATOM   2771  N   LEU A 187     118.691 122.920  71.574  1.00  0.76           N  
ATOM   2772  CA  LEU A 187     118.627 124.133  70.750  1.00  0.76           C  
ATOM   2773  C   LEU A 187     119.955 124.468  70.041  1.00  0.76           C  
ATOM   2774  O   LEU A 187     119.937 125.332  69.163  1.00  0.76           O  
ATOM   2775  CB  LEU A 187     118.188 125.328  71.628  1.00  0.76           C  
ATOM   2776  CG  LEU A 187     116.693 125.330  72.016  1.00  0.76           C  
ATOM   2777  CD1 LEU A 187     116.418 126.363  73.129  1.00  0.76           C  
ATOM   2778  CD2 LEU A 187     115.774 125.526  70.788  1.00  0.76           C  
ATOM   2779  H   LEU A 187     118.869 123.062  72.558  1.00  0.76           H  
ATOM   2780  HA  LEU A 187     117.890 123.980  69.961  1.00  0.76           H  
ATOM   2781  HB3 LEU A 187     118.398 126.272  71.123  1.00  0.76           H  
ATOM   2782  HB2 LEU A 187     118.806 125.339  72.525  1.00  0.76           H  
ATOM   2783  HG  LEU A 187     116.464 124.351  72.439  1.00  0.76           H  
ATOM   2784 HD11 LEU A 187     115.943 125.884  73.985  1.00  0.76           H  
ATOM   2785 HD12 LEU A 187     117.334 126.828  73.494  1.00  0.76           H  
ATOM   2786 HD13 LEU A 187     115.767 127.176  72.808  1.00  0.76           H  
ATOM   2787 HD21 LEU A 187     115.063 126.342  70.912  1.00  0.76           H  
ATOM   2788 HD22 LEU A 187     116.341 125.744  69.883  1.00  0.76           H  
ATOM   2789 HD23 LEU A 187     115.192 124.624  70.596  1.00  0.76           H  
ATOM   2790  N   SER A 188     121.071 123.815  70.422  1.00  0.78           N  
ATOM   2791  CA  SER A 188     122.408 124.053  69.869  1.00  0.78           C  
ATOM   2792  C   SER A 188     122.479 123.721  68.368  1.00  0.78           C  
ATOM   2793  O   SER A 188     121.969 122.683  67.946  1.00  0.78           O  
ATOM   2794  CB  SER A 188     123.455 123.256  70.675  1.00  0.78           C  
ATOM   2795  OG  SER A 188     124.771 123.544  70.241  1.00  0.78           O  
ATOM   2796  H   SER A 188     121.009 123.117  71.150  1.00  0.78           H  
ATOM   2797  HA  SER A 188     122.621 125.116  70.002  1.00  0.78           H  
ATOM   2798  HB3 SER A 188     123.289 122.184  70.571  1.00  0.78           H  
ATOM   2799  HB2 SER A 188     123.384 123.492  71.737  1.00  0.78           H  
ATOM   2800  HG  SER A 188     125.381 122.967  70.709  1.00  0.78           H  
ATOM   2801  N   CYS A 189     123.125 124.619  67.608  1.00  0.87           N  
ATOM   2802  CA  CYS A 189     123.281 124.526  66.155  1.00  0.87           C  
ATOM   2803  C   CYS A 189     124.632 123.899  65.738  1.00  0.87           C  
ATOM   2804  O   CYS A 189     124.920 123.837  64.544  1.00  0.87           O  
ATOM   2805  CB  CYS A 189     123.046 125.936  65.571  1.00  0.87           C  
ATOM   2806  SG  CYS A 189     122.901 126.056  63.765  1.00  0.87           S  
ATOM   2807  H   CYS A 189     123.539 125.430  68.047  1.00  0.87           H  
ATOM   2808  HA  CYS A 189     122.504 123.876  65.750  1.00  0.87           H  
ATOM   2809  HB3 CYS A 189     123.825 126.625  65.900  1.00  0.87           H  
ATOM   2810  HB2 CYS A 189     122.112 126.322  65.982  1.00  0.87           H  
ATOM   2811  N   SER A 190     125.430 123.427  66.710  1.00  0.85           N  
ATOM   2812  CA  SER A 190     126.746 122.823  66.491  1.00  0.85           C  
ATOM   2813  C   SER A 190     126.853 121.476  67.235  1.00  0.85           C  
ATOM   2814  O   SER A 190     125.947 121.111  67.987  1.00  0.85           O  
ATOM   2815  CB  SER A 190     127.814 123.858  66.912  1.00  0.85           C  
ATOM   2816  OG  SER A 190     129.127 123.450  66.582  1.00  0.85           O  
ATOM   2817  H   SER A 190     125.119 123.465  67.671  1.00  0.85           H  
ATOM   2818  HA  SER A 190     126.884 122.599  65.431  1.00  0.85           H  
ATOM   2819  HB3 SER A 190     127.763 124.050  67.984  1.00  0.85           H  
ATOM   2820  HB2 SER A 190     127.629 124.811  66.415  1.00  0.85           H  
ATOM   2821  HG  SER A 190     129.742 124.128  66.873  1.00  0.85           H  
ATOM   2822  N   ASP A 191     127.964 120.758  66.988  1.00  0.80           N  
ATOM   2823  CA  ASP A 191     128.332 119.478  67.605  1.00  0.80           C  
ATOM   2824  C   ASP A 191     128.456 119.594  69.140  1.00  0.80           C  
ATOM   2825  O   ASP A 191     128.921 120.623  69.633  1.00  0.80           O  
ATOM   2826  CB  ASP A 191     129.617 118.914  66.946  1.00  0.80           C  
ATOM   2827  CG  ASP A 191     130.074 117.546  67.476  1.00  0.80           C  
ATOM   2828  OD1 ASP A 191     129.389 116.554  67.146  1.00  0.80           O  
ATOM   2829  OD2 ASP A 191     130.984 117.533  68.335  1.00  0.80           O1-
ATOM   2830  H   ASP A 191     128.658 121.155  66.371  1.00  0.80           H  
ATOM   2831  HA  ASP A 191     127.513 118.788  67.390  1.00  0.80           H  
ATOM   2832  HB3 ASP A 191     130.428 119.638  67.041  1.00  0.80           H  
ATOM   2833  HB2 ASP A 191     129.452 118.825  65.871  1.00  0.80           H  
ATOM   2834  N   ILE A 192     128.020 118.540  69.852  1.00  0.78           N  
ATOM   2835  CA  ILE A 192     127.843 118.545  71.303  1.00  0.78           C  
ATOM   2836  C   ILE A 192     128.351 117.254  71.982  1.00  0.78           C  
ATOM   2837  O   ILE A 192     127.606 116.584  72.700  1.00  0.78           O  
ATOM   2838  CB  ILE A 192     126.371 118.872  71.710  1.00  0.78           C  
ATOM   2839  CG1 ILE A 192     125.325 118.022  70.951  1.00  0.78           C  
ATOM   2840  CG2 ILE A 192     126.079 120.376  71.576  1.00  0.78           C  
ATOM   2841  CD1 ILE A 192     123.895 118.170  71.490  1.00  0.78           C  
ATOM   2842  H   ILE A 192     127.692 117.717  69.367  1.00  0.78           H  
ATOM   2843  HA  ILE A 192     128.481 119.325  71.711  1.00  0.78           H  
ATOM   2844  HB  ILE A 192     126.248 118.656  72.773  1.00  0.78           H  
ATOM   2845 HG13 ILE A 192     125.600 116.968  70.981  1.00  0.78           H  
ATOM   2846 HG12 ILE A 192     125.326 118.299  69.896  1.00  0.78           H  
ATOM   2847 HG21 ILE A 192     125.048 120.619  71.830  1.00  0.78           H  
ATOM   2848 HG22 ILE A 192     126.722 120.938  72.249  1.00  0.78           H  
ATOM   2849 HG23 ILE A 192     126.246 120.737  70.563  1.00  0.78           H  
ATOM   2850 HD11 ILE A 192     123.349 117.231  71.406  1.00  0.78           H  
ATOM   2851 HD12 ILE A 192     123.882 118.470  72.538  1.00  0.78           H  
ATOM   2852 HD13 ILE A 192     123.345 118.918  70.921  1.00  0.78           H  
ATOM   2853  N   HIS A 193     129.657 116.976  71.815  1.00  0.67           N  
ATOM   2854  CA  HIS A 193     130.392 115.973  72.601  1.00  0.67           C  
ATOM   2855  C   HIS A 193     130.819 116.456  74.008  1.00  0.67           C  
ATOM   2856  O   HIS A 193     131.534 115.728  74.697  1.00  0.67           O  
ATOM   2857  CB  HIS A 193     131.550 115.372  71.775  1.00  0.67           C  
ATOM   2858  CG  HIS A 193     131.086 114.349  70.767  1.00  0.67           C  
ATOM   2859  ND1 HIS A 193     130.594 114.688  69.520  1.00  0.67           N  
ATOM   2860  CD2 HIS A 193     131.031 112.973  70.822  1.00  0.67           C  
ATOM   2861  CE1 HIS A 193     130.263 113.553  68.901  1.00  0.67           C  
ATOM   2862  NE2 HIS A 193     130.499 112.470  69.632  1.00  0.67           N  
ATOM   2863  H   HIS A 193     130.211 117.547  71.191  1.00  0.67           H  
ATOM   2864  HA  HIS A 193     129.714 115.145  72.813  1.00  0.67           H  
ATOM   2865  HB3 HIS A 193     132.278 114.873  72.417  1.00  0.67           H  
ATOM   2866  HB2 HIS A 193     132.097 116.160  71.256  1.00  0.67           H  
ATOM   2867  HD1 HIS A 193     130.512 115.621  69.132  1.00  0.67           H  
ATOM   2868  HD2 HIS A 193     131.322 112.311  71.625  1.00  0.67           H  
ATOM   2869  HE1 HIS A 193     129.849 113.521  67.904  1.00  0.67           H  
ATOM   2870  N   PHE A 194     130.288 117.610  74.461  1.00  0.66           N  
ATOM   2871  CA  PHE A 194     130.307 118.073  75.860  1.00  0.66           C  
ATOM   2872  C   PHE A 194     129.502 117.147  76.797  1.00  0.66           C  
ATOM   2873  O   PHE A 194     129.697 117.209  78.010  1.00  0.66           O  
ATOM   2874  CB  PHE A 194     129.749 119.510  75.955  1.00  0.66           C  
ATOM   2875  CG  PHE A 194     130.383 120.503  75.001  1.00  0.66           C  
ATOM   2876  CD1 PHE A 194     129.771 120.755  73.758  1.00  0.66           C  
ATOM   2877  CD2 PHE A 194     131.664 121.034  75.253  1.00  0.66           C  
ATOM   2878  CE1 PHE A 194     130.417 121.535  72.811  1.00  0.66           C  
ATOM   2879  CE2 PHE A 194     132.275 121.849  74.307  1.00  0.66           C  
ATOM   2880  CZ  PHE A 194     131.654 122.097  73.090  1.00  0.66           C  
ATOM   2881  H   PHE A 194     129.724 118.161  73.831  1.00  0.66           H  
ATOM   2882  HA  PHE A 194     131.345 118.076  76.196  1.00  0.66           H  
ATOM   2883  HB3 PHE A 194     129.898 119.884  76.969  1.00  0.66           H  
ATOM   2884  HB2 PHE A 194     128.670 119.511  75.790  1.00  0.66           H  
ATOM   2885  HD1 PHE A 194     128.801 120.336  73.547  1.00  0.66           H  
ATOM   2886  HD2 PHE A 194     132.178 120.799  76.173  1.00  0.66           H  
ATOM   2887  HE1 PHE A 194     129.960 121.697  71.849  1.00  0.66           H  
ATOM   2888  HE2 PHE A 194     133.250 122.270  74.499  1.00  0.66           H  
ATOM   2889  HZ  PHE A 194     132.143 122.714  72.351  1.00  0.66           H  
ATOM   2890  N   HIS A 195     128.661 116.278  76.205  1.00  0.78           N  
ATOM   2891  CA  HIS A 195     128.008 115.116  76.802  1.00  0.78           C  
ATOM   2892  C   HIS A 195     128.973 114.214  77.597  1.00  0.78           C  
ATOM   2893  O   HIS A 195     128.608 113.785  78.686  1.00  0.78           O  
ATOM   2894  CB  HIS A 195     127.300 114.344  75.665  1.00  0.78           C  
ATOM   2895  CG  HIS A 195     126.617 113.058  76.063  1.00  0.78           C  
ATOM   2896  ND1 HIS A 195     127.205 111.801  75.879  1.00  0.78           N  
ATOM   2897  CD2 HIS A 195     125.376 112.889  76.642  1.00  0.78           C  
ATOM   2898  CE1 HIS A 195     126.314 110.937  76.348  1.00  0.78           C  
ATOM   2899  NE2 HIS A 195     125.213 111.526  76.815  1.00  0.78           N  
ATOM   2900  H   HIS A 195     128.560 116.342  75.202  1.00  0.78           H  
ATOM   2901  HA  HIS A 195     127.251 115.485  77.497  1.00  0.78           H  
ATOM   2902  HB3 HIS A 195     128.014 114.114  74.872  1.00  0.78           H  
ATOM   2903  HB2 HIS A 195     126.547 114.987  75.207  1.00  0.78           H  
ATOM   2904  HD2 HIS A 195     124.625 113.605  76.940  1.00  0.78           H  
ATOM   2905  HE1 HIS A 195     126.468 109.868  76.355  1.00  0.78           H  
ATOM   2906  HE2 HIS A 195     124.412 111.063  77.221  1.00  0.78           H  
ATOM   2907  N   VAL A 196     130.192 113.991  77.070  1.00  0.84           N  
ATOM   2908  CA  VAL A 196     131.259 113.208  77.705  1.00  0.84           C  
ATOM   2909  C   VAL A 196     131.679 113.766  79.082  1.00  0.84           C  
ATOM   2910  O   VAL A 196     131.821 112.986  80.025  1.00  0.84           O  
ATOM   2911  CB  VAL A 196     132.517 113.124  76.789  1.00  0.84           C  
ATOM   2912  CG1 VAL A 196     133.758 112.469  77.437  1.00  0.84           C  
ATOM   2913  CG2 VAL A 196     132.192 112.401  75.468  1.00  0.84           C  
ATOM   2914  H   VAL A 196     130.424 114.401  76.176  1.00  0.84           H  
ATOM   2915  HA  VAL A 196     130.871 112.199  77.860  1.00  0.84           H  
ATOM   2916  HB  VAL A 196     132.807 114.142  76.524  1.00  0.84           H  
ATOM   2917 HG11 VAL A 196     134.560 112.342  76.709  1.00  0.84           H  
ATOM   2918 HG12 VAL A 196     134.170 113.071  78.247  1.00  0.84           H  
ATOM   2919 HG13 VAL A 196     133.519 111.483  77.838  1.00  0.84           H  
ATOM   2920 HG21 VAL A 196     133.063 112.365  74.813  1.00  0.84           H  
ATOM   2921 HG22 VAL A 196     131.869 111.375  75.649  1.00  0.84           H  
ATOM   2922 HG23 VAL A 196     131.400 112.905  74.915  1.00  0.84           H  
ATOM   2923  N   LYS A 197     131.833 115.099  79.177  1.00  0.79           N  
ATOM   2924  CA  LYS A 197     132.174 115.799  80.416  1.00  0.79           C  
ATOM   2925  C   LYS A 197     131.034 115.756  81.445  1.00  0.79           C  
ATOM   2926  O   LYS A 197     131.303 115.518  82.620  1.00  0.79           O  
ATOM   2927  CB  LYS A 197     132.595 117.248  80.091  1.00  0.79           C  
ATOM   2928  CG  LYS A 197     133.020 118.098  81.304  1.00  0.79           C  
ATOM   2929  CD  LYS A 197     134.228 117.539  82.068  1.00  0.79           C  
ATOM   2930  CE  LYS A 197     134.860 118.592  82.991  1.00  0.79           C  
ATOM   2931  NZ  LYS A 197     135.941 118.020  83.814  1.00  0.79           N1+
ATOM   2932  H   LYS A 197     131.673 115.677  78.364  1.00  0.79           H  
ATOM   2933  HA  LYS A 197     133.033 115.283  80.849  1.00  0.79           H  
ATOM   2934  HB3 LYS A 197     131.777 117.760  79.582  1.00  0.79           H  
ATOM   2935  HB2 LYS A 197     133.419 117.226  79.376  1.00  0.79           H  
ATOM   2936  HG3 LYS A 197     132.182 118.242  81.988  1.00  0.79           H  
ATOM   2937  HG2 LYS A 197     133.271 119.091  80.950  1.00  0.79           H  
ATOM   2938  HD3 LYS A 197     134.971 117.170  81.360  1.00  0.79           H  
ATOM   2939  HD2 LYS A 197     133.908 116.677  82.655  1.00  0.79           H  
ATOM   2940  HE3 LYS A 197     134.107 119.022  83.648  1.00  0.79           H  
ATOM   2941  HE2 LYS A 197     135.267 119.414  82.401  1.00  0.79           H  
ATOM   2942  HZ1 LYS A 197     136.662 117.647  83.214  1.00  0.79           H  
ATOM   2943  HZ2 LYS A 197     136.335 118.741  84.402  1.00  0.79           H  
ATOM   2944  HZ3 LYS A 197     135.570 117.281  84.394  1.00  0.79           H  
ATOM   2945  N   MET A 198     129.794 115.972  80.980  1.00  0.79           N  
ATOM   2946  CA  MET A 198     128.584 115.988  81.803  1.00  0.79           C  
ATOM   2947  C   MET A 198     128.221 114.609  82.381  1.00  0.79           C  
ATOM   2948  O   MET A 198     127.696 114.560  83.492  1.00  0.79           O  
ATOM   2949  CB  MET A 198     127.426 116.587  80.984  1.00  0.79           C  
ATOM   2950  CG  MET A 198     127.673 118.062  80.620  1.00  0.79           C  
ATOM   2951  SD  MET A 198     126.510 118.749  79.418  1.00  0.79           S  
ATOM   2952  CE  MET A 198     127.299 120.353  79.111  1.00  0.79           C  
ATOM   2953  H   MET A 198     129.662 116.157  79.994  1.00  0.79           H  
ATOM   2954  HA  MET A 198     128.771 116.648  82.653  1.00  0.79           H  
ATOM   2955  HB3 MET A 198     126.501 116.519  81.559  1.00  0.79           H  
ATOM   2956  HB2 MET A 198     127.261 115.999  80.079  1.00  0.79           H  
ATOM   2957  HG3 MET A 198     128.674 118.197  80.214  1.00  0.79           H  
ATOM   2958  HG2 MET A 198     127.631 118.669  81.524  1.00  0.79           H  
ATOM   2959  HE1 MET A 198     126.724 120.924  78.380  1.00  0.79           H  
ATOM   2960  HE2 MET A 198     127.359 120.935  80.030  1.00  0.79           H  
ATOM   2961  HE3 MET A 198     128.307 120.216  78.724  1.00  0.79           H  
ATOM   2962  N   MET A 199     128.536 113.523  81.652  1.00  0.80           N  
ATOM   2963  CA  MET A 199     128.390 112.153  82.144  1.00  0.80           C  
ATOM   2964  C   MET A 199     129.511 111.769  83.124  1.00  0.80           C  
ATOM   2965  O   MET A 199     129.189 111.242  84.185  1.00  0.80           O  
ATOM   2966  CB  MET A 199     128.295 111.137  80.984  1.00  0.80           C  
ATOM   2967  CG  MET A 199     127.033 111.239  80.100  1.00  0.80           C  
ATOM   2968  SD  MET A 199     125.416 111.197  80.934  1.00  0.80           S  
ATOM   2969  CE  MET A 199     124.987 112.961  80.879  1.00  0.80           C  
ATOM   2970  H   MET A 199     128.936 113.633  80.730  1.00  0.80           H  
ATOM   2971  HA  MET A 199     127.459 112.093  82.710  1.00  0.80           H  
ATOM   2972  HB3 MET A 199     128.335 110.126  81.392  1.00  0.80           H  
ATOM   2973  HB2 MET A 199     129.176 111.231  80.348  1.00  0.80           H  
ATOM   2974  HG3 MET A 199     127.047 110.411  79.391  1.00  0.80           H  
ATOM   2975  HG2 MET A 199     127.063 112.133  79.485  1.00  0.80           H  
ATOM   2976  HE1 MET A 199     123.972 113.121  81.239  1.00  0.80           H  
ATOM   2977  HE2 MET A 199     125.661 113.544  81.505  1.00  0.80           H  
ATOM   2978  HE3 MET A 199     125.043 113.342  79.859  1.00  0.80           H  
ATOM   2979  N   TYR A 200     130.789 112.033  82.787  1.00  0.79           N  
ATOM   2980  CA  TYR A 200     131.927 111.681  83.647  1.00  0.79           C  
ATOM   2981  C   TYR A 200     131.936 112.456  84.978  1.00  0.79           C  
ATOM   2982  O   TYR A 200     131.923 111.831  86.039  1.00  0.79           O  
ATOM   2983  CB  TYR A 200     133.270 111.814  82.891  1.00  0.79           C  
ATOM   2984  CG  TYR A 200     134.494 111.521  83.752  1.00  0.79           C  
ATOM   2985  CD1 TYR A 200     135.244 112.577  84.313  1.00  0.79           C  
ATOM   2986  CD2 TYR A 200     134.838 110.186  84.055  1.00  0.79           C  
ATOM   2987  CE1 TYR A 200     136.310 112.302  85.192  1.00  0.79           C  
ATOM   2988  CE2 TYR A 200     135.908 109.911  84.930  1.00  0.79           C  
ATOM   2989  CZ  TYR A 200     136.639 110.968  85.507  1.00  0.79           C  
ATOM   2990  OH  TYR A 200     137.660 110.697  86.371  1.00  0.79           O  
ATOM   2991  H   TYR A 200     131.004 112.468  81.899  1.00  0.79           H  
ATOM   2992  HA  TYR A 200     131.814 110.624  83.897  1.00  0.79           H  
ATOM   2993  HB3 TYR A 200     133.365 112.821  82.479  1.00  0.79           H  
ATOM   2994  HB2 TYR A 200     133.278 111.140  82.033  1.00  0.79           H  
ATOM   2995  HD1 TYR A 200     134.983 113.602  84.096  1.00  0.79           H  
ATOM   2996  HD2 TYR A 200     134.266 109.371  83.638  1.00  0.79           H  
ATOM   2997  HE1 TYR A 200     136.867 113.117  85.630  1.00  0.79           H  
ATOM   2998  HE2 TYR A 200     136.157 108.887  85.169  1.00  0.79           H  
ATOM   2999  HH  TYR A 200     138.090 111.485  86.711  1.00  0.79           H  
ATOM   3000  N   LEU A 201     131.976 113.796  84.887  1.00  0.84           N  
ATOM   3001  CA  LEU A 201     132.067 114.692  86.037  1.00  0.84           C  
ATOM   3002  C   LEU A 201     130.763 114.731  86.846  1.00  0.84           C  
ATOM   3003  O   LEU A 201     130.832 114.696  88.073  1.00  0.84           O  
ATOM   3004  CB  LEU A 201     132.495 116.106  85.569  1.00  0.84           C  
ATOM   3005  CG  LEU A 201     132.882 117.075  86.713  1.00  0.84           C  
ATOM   3006  CD1 LEU A 201     134.144 116.618  87.474  1.00  0.84           C  
ATOM   3007  CD2 LEU A 201     132.990 118.536  86.233  1.00  0.84           C  
ATOM   3008  H   LEU A 201     131.945 114.239  83.977  1.00  0.84           H  
ATOM   3009  HA  LEU A 201     132.848 114.296  86.688  1.00  0.84           H  
ATOM   3010  HB3 LEU A 201     131.675 116.542  84.995  1.00  0.84           H  
ATOM   3011  HB2 LEU A 201     133.334 116.025  84.878  1.00  0.84           H  
ATOM   3012  HG  LEU A 201     132.059 117.067  87.424  1.00  0.84           H  
ATOM   3013 HD11 LEU A 201     134.859 117.427  87.627  1.00  0.84           H  
ATOM   3014 HD12 LEU A 201     133.877 116.243  88.463  1.00  0.84           H  
ATOM   3015 HD13 LEU A 201     134.673 115.818  86.956  1.00  0.84           H  
ATOM   3016 HD21 LEU A 201     132.517 119.209  86.949  1.00  0.84           H  
ATOM   3017 HD22 LEU A 201     134.023 118.865  86.123  1.00  0.84           H  
ATOM   3018 HD23 LEU A 201     132.492 118.689  85.275  1.00  0.84           H  
ATOM   3019  N   GLY A 202     129.613 114.805  86.152  1.00  0.86           N  
ATOM   3020  CA  GLY A 202     128.300 114.998  86.766  1.00  0.86           C  
ATOM   3021  C   GLY A 202     127.862 113.784  87.593  1.00  0.86           C  
ATOM   3022  O   GLY A 202     127.358 113.981  88.696  1.00  0.86           O  
ATOM   3023  H   GLY A 202     129.645 114.803  85.142  1.00  0.86           H  
ATOM   3024  HA3 GLY A 202     127.557 115.184  85.992  1.00  0.86           H  
ATOM   3025  HA2 GLY A 202     128.323 115.888  87.398  1.00  0.86           H  
ATOM   3026  N   VAL A 203     128.078 112.551  87.094  1.00  0.88           N  
ATOM   3027  CA  VAL A 203     127.774 111.310  87.819  1.00  0.88           C  
ATOM   3028  C   VAL A 203     128.716 111.095  89.024  1.00  0.88           C  
ATOM   3029  O   VAL A 203     128.260 110.585  90.046  1.00  0.88           O  
ATOM   3030  CB  VAL A 203     127.818 110.055  86.896  1.00  0.88           C  
ATOM   3031  CG1 VAL A 203     127.669 108.700  87.624  1.00  0.88           C  
ATOM   3032  CG2 VAL A 203     126.744 110.136  85.796  1.00  0.88           C  
ATOM   3033  H   VAL A 203     128.496 112.444  86.179  1.00  0.88           H  
ATOM   3034  HA  VAL A 203     126.758 111.393  88.207  1.00  0.88           H  
ATOM   3035  HB  VAL A 203     128.792 110.037  86.405  1.00  0.88           H  
ATOM   3036 HG11 VAL A 203     127.593 107.878  86.911  1.00  0.88           H  
ATOM   3037 HG12 VAL A 203     128.523 108.476  88.262  1.00  0.88           H  
ATOM   3038 HG13 VAL A 203     126.771 108.683  88.243  1.00  0.88           H  
ATOM   3039 HG21 VAL A 203     126.836 109.309  85.091  1.00  0.88           H  
ATOM   3040 HG22 VAL A 203     125.742 110.094  86.223  1.00  0.88           H  
ATOM   3041 HG23 VAL A 203     126.817 111.056  85.218  1.00  0.88           H  
ATOM   3042  N   GLY A 204     129.985 111.530  88.905  1.00  0.91           N  
ATOM   3043  CA  GLY A 204     130.978 111.490  89.981  1.00  0.91           C  
ATOM   3044  C   GLY A 204     130.597 112.449  91.119  1.00  0.91           C  
ATOM   3045  O   GLY A 204     130.603 112.043  92.280  1.00  0.91           O  
ATOM   3046  H   GLY A 204     130.281 111.942  88.031  1.00  0.91           H  
ATOM   3047  HA3 GLY A 204     131.949 111.781  89.578  1.00  0.91           H  
ATOM   3048  HA2 GLY A 204     131.077 110.472  90.361  1.00  0.91           H  
ATOM   3049  N   ILE A 205     130.216 113.694  90.776  1.00  0.86           N  
ATOM   3050  CA  ILE A 205     129.697 114.716  91.693  1.00  0.86           C  
ATOM   3051  C   ILE A 205     128.407 114.278  92.419  1.00  0.86           C  
ATOM   3052  O   ILE A 205     128.272 114.544  93.612  1.00  0.86           O  
ATOM   3053  CB  ILE A 205     129.455 116.071  90.947  1.00  0.86           C  
ATOM   3054  CG1 ILE A 205     130.804 116.769  90.658  1.00  0.86           C  
ATOM   3055  CG2 ILE A 205     128.483 117.070  91.631  1.00  0.86           C  
ATOM   3056  CD1 ILE A 205     130.703 117.948  89.679  1.00  0.86           C  
ATOM   3057  H   ILE A 205     130.251 113.963  89.801  1.00  0.86           H  
ATOM   3058  HA  ILE A 205     130.457 114.876  92.460  1.00  0.86           H  
ATOM   3059  HB  ILE A 205     129.008 115.828  89.982  1.00  0.86           H  
ATOM   3060 HG13 ILE A 205     131.523 116.052  90.260  1.00  0.86           H  
ATOM   3061 HG12 ILE A 205     131.236 117.124  91.595  1.00  0.86           H  
ATOM   3062 HG21 ILE A 205     128.389 118.000  91.073  1.00  0.86           H  
ATOM   3063 HG22 ILE A 205     127.468 116.680  91.710  1.00  0.86           H  
ATOM   3064 HG23 ILE A 205     128.820 117.327  92.634  1.00  0.86           H  
ATOM   3065 HD11 ILE A 205     131.694 118.232  89.327  1.00  0.86           H  
ATOM   3066 HD12 ILE A 205     130.092 117.700  88.811  1.00  0.86           H  
ATOM   3067 HD13 ILE A 205     130.276 118.827  90.160  1.00  0.86           H  
ATOM   3068  N   PHE A 206     127.502 113.617  91.680  1.00  0.86           N  
ATOM   3069  CA  PHE A 206     126.238 113.071  92.169  1.00  0.86           C  
ATOM   3070  C   PHE A 206     126.396 111.925  93.188  1.00  0.86           C  
ATOM   3071  O   PHE A 206     125.783 111.976  94.256  1.00  0.86           O  
ATOM   3072  CB  PHE A 206     125.332 112.722  90.955  1.00  0.86           C  
ATOM   3073  CG  PHE A 206     124.344 111.584  91.136  1.00  0.86           C  
ATOM   3074  CD1 PHE A 206     123.180 111.775  91.907  1.00  0.86           C  
ATOM   3075  CD2 PHE A 206     124.691 110.279  90.719  1.00  0.86           C  
ATOM   3076  CE1 PHE A 206     122.400 110.682  92.251  1.00  0.86           C  
ATOM   3077  CE2 PHE A 206     123.887 109.204  91.066  1.00  0.86           C  
ATOM   3078  CZ  PHE A 206     122.752 109.406  91.838  1.00  0.86           C  
ATOM   3079  H   PHE A 206     127.691 113.470  90.698  1.00  0.86           H  
ATOM   3080  HA  PHE A 206     125.734 113.874  92.710  1.00  0.86           H  
ATOM   3081  HB3 PHE A 206     125.944 112.462  90.095  1.00  0.86           H  
ATOM   3082  HB2 PHE A 206     124.777 113.615  90.662  1.00  0.86           H  
ATOM   3083  HD1 PHE A 206     122.915 112.760  92.263  1.00  0.86           H  
ATOM   3084  HD2 PHE A 206     125.597 110.107  90.157  1.00  0.86           H  
ATOM   3085  HE1 PHE A 206     121.517 110.822  92.852  1.00  0.86           H  
ATOM   3086  HE2 PHE A 206     124.153 108.205  90.753  1.00  0.86           H  
ATOM   3087  HZ  PHE A 206     122.134 108.564  92.117  1.00  0.86           H  
ATOM   3088  N   SER A 207     127.169 110.896  92.804  1.00  0.88           N  
ATOM   3089  CA  SER A 207     127.236 109.616  93.507  1.00  0.88           C  
ATOM   3090  C   SER A 207     128.093 109.633  94.782  1.00  0.88           C  
ATOM   3091  O   SER A 207     127.761 108.899  95.712  1.00  0.88           O  
ATOM   3092  CB  SER A 207     127.670 108.509  92.522  1.00  0.88           C  
ATOM   3093  OG  SER A 207     129.021 108.635  92.119  1.00  0.88           O  
ATOM   3094  H   SER A 207     127.641 110.937  91.911  1.00  0.88           H  
ATOM   3095  HA  SER A 207     126.218 109.370  93.816  1.00  0.88           H  
ATOM   3096  HB3 SER A 207     127.033 108.511  91.637  1.00  0.88           H  
ATOM   3097  HB2 SER A 207     127.549 107.530  92.987  1.00  0.88           H  
ATOM   3098  HG  SER A 207     129.074 109.331  91.457  1.00  0.88           H  
ATOM   3099  N   VAL A 208     129.160 110.452  94.817  1.00  0.90           N  
ATOM   3100  CA  VAL A 208     130.103 110.508  95.939  1.00  0.90           C  
ATOM   3101  C   VAL A 208     129.470 110.935  97.290  1.00  0.90           C  
ATOM   3102  O   VAL A 208     129.636 110.179  98.248  1.00  0.90           O  
ATOM   3103  CB  VAL A 208     131.386 111.324  95.582  1.00  0.90           C  
ATOM   3104  CG1 VAL A 208     132.201 111.865  96.777  1.00  0.90           C  
ATOM   3105  CG2 VAL A 208     132.306 110.497  94.666  1.00  0.90           C  
ATOM   3106  H   VAL A 208     129.379 111.027  94.015  1.00  0.90           H  
ATOM   3107  HA  VAL A 208     130.430 109.476  96.089  1.00  0.90           H  
ATOM   3108  HB  VAL A 208     131.092 112.185  94.984  1.00  0.90           H  
ATOM   3109 HG11 VAL A 208     133.122 112.340  96.438  1.00  0.90           H  
ATOM   3110 HG12 VAL A 208     131.651 112.620  97.340  1.00  0.90           H  
ATOM   3111 HG13 VAL A 208     132.478 111.064  97.463  1.00  0.90           H  
ATOM   3112 HG21 VAL A 208     133.153 111.090  94.318  1.00  0.90           H  
ATOM   3113 HG22 VAL A 208     132.703 109.626  95.187  1.00  0.90           H  
ATOM   3114 HG23 VAL A 208     131.776 110.139  93.783  1.00  0.90           H  
ATOM   3115  N   PRO A 209     128.683 112.040  97.346  1.00  0.91           N  
ATOM   3116  CA  PRO A 209     127.846 112.368  98.517  1.00  0.91           C  
ATOM   3117  C   PRO A 209     126.834 111.280  98.910  1.00  0.91           C  
ATOM   3118  O   PRO A 209     126.748 110.960 100.091  1.00  0.91           O  
ATOM   3119  CB  PRO A 209     127.130 113.671  98.117  1.00  0.91           C  
ATOM   3120  CG  PRO A 209     128.053 114.308  97.101  1.00  0.91           C  
ATOM   3121  CD  PRO A 209     128.595 113.103  96.347  1.00  0.91           C  
ATOM   3122  HA  PRO A 209     128.517 112.564  99.355  1.00  0.91           H  
ATOM   3123  HB3 PRO A 209     126.927 114.325  98.963  1.00  0.91           H  
ATOM   3124  HB2 PRO A 209     126.176 113.459  97.632  1.00  0.91           H  
ATOM   3125  HG3 PRO A 209     128.869 114.814  97.619  1.00  0.91           H  
ATOM   3126  HG2 PRO A 209     127.563 115.036  96.455  1.00  0.91           H  
ATOM   3127  HD2 PRO A 209     127.895 112.795  95.573  1.00  0.91           H  
ATOM   3128  HD3 PRO A 209     129.542 113.357  95.879  1.00  0.91           H  
ATOM   3129  N   LEU A 210     126.109 110.734  97.917  1.00  0.88           N  
ATOM   3130  CA  LEU A 210     125.029 109.763  98.098  1.00  0.88           C  
ATOM   3131  C   LEU A 210     125.474 108.464  98.795  1.00  0.88           C  
ATOM   3132  O   LEU A 210     124.822 108.058  99.755  1.00  0.88           O  
ATOM   3133  CB  LEU A 210     124.352 109.508  96.730  1.00  0.88           C  
ATOM   3134  CG  LEU A 210     123.106 108.594  96.755  1.00  0.88           C  
ATOM   3135  CD1 LEU A 210     121.964 109.158  97.626  1.00  0.88           C  
ATOM   3136  CD2 LEU A 210     122.627 108.292  95.326  1.00  0.88           C  
ATOM   3137  H   LEU A 210     126.261 111.047  96.969  1.00  0.88           H  
ATOM   3138  HA  LEU A 210     124.301 110.244  98.754  1.00  0.88           H  
ATOM   3139  HB3 LEU A 210     125.091 109.081  96.052  1.00  0.88           H  
ATOM   3140  HB2 LEU A 210     124.069 110.466  96.290  1.00  0.88           H  
ATOM   3141  HG  LEU A 210     123.402 107.633  97.176  1.00  0.88           H  
ATOM   3142 HD11 LEU A 210     121.001 109.117  97.116  1.00  0.88           H  
ATOM   3143 HD12 LEU A 210     121.864 108.591  98.551  1.00  0.88           H  
ATOM   3144 HD13 LEU A 210     122.133 110.200  97.899  1.00  0.88           H  
ATOM   3145 HD21 LEU A 210     122.041 107.372  95.298  1.00  0.88           H  
ATOM   3146 HD22 LEU A 210     122.002 109.094  94.936  1.00  0.88           H  
ATOM   3147 HD23 LEU A 210     123.463 108.167  94.637  1.00  0.88           H  
ATOM   3148  N   LEU A 211     126.587 107.864  98.336  1.00  0.89           N  
ATOM   3149  CA  LEU A 211     127.160 106.651  98.928  1.00  0.89           C  
ATOM   3150  C   LEU A 211     127.765 106.894 100.322  1.00  0.89           C  
ATOM   3151  O   LEU A 211     127.617 106.027 101.181  1.00  0.89           O  
ATOM   3152  CB  LEU A 211     128.208 106.024  97.981  1.00  0.89           C  
ATOM   3153  CG  LEU A 211     127.667 105.562  96.607  1.00  0.89           C  
ATOM   3154  CD1 LEU A 211     128.805 104.988  95.737  1.00  0.89           C  
ATOM   3155  CD2 LEU A 211     126.475 104.589  96.721  1.00  0.89           C  
ATOM   3156  H   LEU A 211     127.078 108.255  97.541  1.00  0.89           H  
ATOM   3157  HA  LEU A 211     126.346 105.938  99.066  1.00  0.89           H  
ATOM   3158  HB3 LEU A 211     128.664 105.165  98.477  1.00  0.89           H  
ATOM   3159  HB2 LEU A 211     129.016 106.741  97.822  1.00  0.89           H  
ATOM   3160  HG  LEU A 211     127.293 106.440  96.084  1.00  0.89           H  
ATOM   3161 HD11 LEU A 211     128.846 105.499  94.774  1.00  0.89           H  
ATOM   3162 HD12 LEU A 211     129.781 105.111  96.206  1.00  0.89           H  
ATOM   3163 HD13 LEU A 211     128.683 103.923  95.536  1.00  0.89           H  
ATOM   3164 HD21 LEU A 211     126.484 103.826  95.942  1.00  0.89           H  
ATOM   3165 HD22 LEU A 211     126.464 104.069  97.679  1.00  0.89           H  
ATOM   3166 HD23 LEU A 211     125.531 105.126  96.627  1.00  0.89           H  
ATOM   3167  N   CYS A 212     128.393 108.066 100.538  1.00  0.94           N  
ATOM   3168  CA  CYS A 212     128.946 108.484 101.833  1.00  0.94           C  
ATOM   3169  C   CYS A 212     127.853 108.671 102.900  1.00  0.94           C  
ATOM   3170  O   CYS A 212     128.040 108.227 104.032  1.00  0.94           O  
ATOM   3171  CB  CYS A 212     129.789 109.771 101.725  1.00  0.94           C  
ATOM   3172  SG  CYS A 212     131.338 109.439 100.842  1.00  0.94           S  
ATOM   3173  H   CYS A 212     128.472 108.734  99.783  1.00  0.94           H  
ATOM   3174  HA  CYS A 212     129.598 107.682 102.185  1.00  0.94           H  
ATOM   3175  HB3 CYS A 212     130.048 110.151 102.714  1.00  0.94           H  
ATOM   3176  HB2 CYS A 212     129.242 110.562 101.211  1.00  0.94           H  
ATOM   3177  HG  CYS A 212     130.786 109.356  99.626  1.00  0.94           H  
ATOM   3178  N   ILE A 213     126.727 109.290 102.505  1.00  0.89           N  
ATOM   3179  CA  ILE A 213     125.535 109.491 103.327  1.00  0.89           C  
ATOM   3180  C   ILE A 213     124.856 108.157 103.704  1.00  0.89           C  
ATOM   3181  O   ILE A 213     124.547 107.966 104.880  1.00  0.89           O  
ATOM   3182  CB  ILE A 213     124.526 110.459 102.628  1.00  0.89           C  
ATOM   3183  CG1 ILE A 213     125.079 111.907 102.607  1.00  0.89           C  
ATOM   3184  CG2 ILE A 213     123.101 110.470 103.219  1.00  0.89           C  
ATOM   3185  CD1 ILE A 213     124.440 112.811 101.539  1.00  0.89           C  
ATOM   3186  H   ILE A 213     126.668 109.643 101.557  1.00  0.89           H  
ATOM   3187  HA  ILE A 213     125.861 109.962 104.257  1.00  0.89           H  
ATOM   3188  HB  ILE A 213     124.435 110.131 101.591  1.00  0.89           H  
ATOM   3189 HG13 ILE A 213     126.157 111.904 102.446  1.00  0.89           H  
ATOM   3190 HG12 ILE A 213     124.941 112.364 103.587  1.00  0.89           H  
ATOM   3191 HG21 ILE A 213     122.474 111.218 102.734  1.00  0.89           H  
ATOM   3192 HG22 ILE A 213     122.589 109.514 103.100  1.00  0.89           H  
ATOM   3193 HG23 ILE A 213     123.135 110.710 104.280  1.00  0.89           H  
ATOM   3194 HD11 ILE A 213     125.116 113.621 101.263  1.00  0.89           H  
ATOM   3195 HD12 ILE A 213     124.202 112.262 100.628  1.00  0.89           H  
ATOM   3196 HD13 ILE A 213     123.519 113.265 101.904  1.00  0.89           H  
ATOM   3197  N   ILE A 214     124.689 107.248 102.723  1.00  0.87           N  
ATOM   3198  CA  ILE A 214     124.138 105.900 102.910  1.00  0.87           C  
ATOM   3199  C   ILE A 214     124.957 105.046 103.898  1.00  0.87           C  
ATOM   3200  O   ILE A 214     124.362 104.461 104.802  1.00  0.87           O  
ATOM   3201  CB  ILE A 214     123.969 105.145 101.552  1.00  0.87           C  
ATOM   3202  CG1 ILE A 214     122.787 105.739 100.753  1.00  0.87           C  
ATOM   3203  CG2 ILE A 214     123.809 103.607 101.648  1.00  0.87           C  
ATOM   3204  CD1 ILE A 214     122.809 105.392  99.256  1.00  0.87           C  
ATOM   3205  H   ILE A 214     124.967 107.485 101.780  1.00  0.87           H  
ATOM   3206  HA  ILE A 214     123.146 106.027 103.349  1.00  0.87           H  
ATOM   3207  HB  ILE A 214     124.875 105.329 100.973  1.00  0.87           H  
ATOM   3208 HG13 ILE A 214     122.770 106.824 100.849  1.00  0.87           H  
ATOM   3209 HG12 ILE A 214     121.846 105.399 101.188  1.00  0.87           H  
ATOM   3210 HG21 ILE A 214     123.638 103.161 100.668  1.00  0.87           H  
ATOM   3211 HG22 ILE A 214     124.701 103.121 102.043  1.00  0.87           H  
ATOM   3212 HG23 ILE A 214     122.965 103.336 102.283  1.00  0.87           H  
ATOM   3213 HD11 ILE A 214     122.185 106.086  98.693  1.00  0.87           H  
ATOM   3214 HD12 ILE A 214     123.816 105.448  98.843  1.00  0.87           H  
ATOM   3215 HD13 ILE A 214     122.423 104.390  99.073  1.00  0.87           H  
ATOM   3216  N   VAL A 215     126.292 105.028 103.733  1.00  0.90           N  
ATOM   3217  CA  VAL A 215     127.223 104.333 104.626  1.00  0.90           C  
ATOM   3218  C   VAL A 215     127.176 104.882 106.065  1.00  0.90           C  
ATOM   3219  O   VAL A 215     127.121 104.077 106.992  1.00  0.90           O  
ATOM   3220  CB  VAL A 215     128.682 104.346 104.077  1.00  0.90           C  
ATOM   3221  CG1 VAL A 215     129.785 103.966 105.092  1.00  0.90           C  
ATOM   3222  CG2 VAL A 215     128.800 103.424 102.850  1.00  0.90           C  
ATOM   3223  H   VAL A 215     126.708 105.532 102.961  1.00  0.90           H  
ATOM   3224  HA  VAL A 215     126.898 103.292 104.674  1.00  0.90           H  
ATOM   3225  HB  VAL A 215     128.899 105.360 103.736  1.00  0.90           H  
ATOM   3226 HG11 VAL A 215     130.757 103.891 104.603  1.00  0.90           H  
ATOM   3227 HG12 VAL A 215     129.893 104.711 105.881  1.00  0.90           H  
ATOM   3228 HG13 VAL A 215     129.578 103.004 105.561  1.00  0.90           H  
ATOM   3229 HG21 VAL A 215     129.777 103.519 102.376  1.00  0.90           H  
ATOM   3230 HG22 VAL A 215     128.667 102.379 103.130  1.00  0.90           H  
ATOM   3231 HG23 VAL A 215     128.049 103.652 102.094  1.00  0.90           H  
ATOM   3232  N   SER A 216     127.128 106.217 106.226  1.00  0.90           N  
ATOM   3233  CA  SER A 216     126.989 106.884 107.524  1.00  0.90           C  
ATOM   3234  C   SER A 216     125.706 106.497 108.284  1.00  0.90           C  
ATOM   3235  O   SER A 216     125.803 106.180 109.468  1.00  0.90           O  
ATOM   3236  CB  SER A 216     127.107 108.412 107.355  1.00  0.90           C  
ATOM   3237  OG  SER A 216     128.464 108.794 107.273  1.00  0.90           O  
ATOM   3238  H   SER A 216     127.185 106.823 105.418  1.00  0.90           H  
ATOM   3239  HA  SER A 216     127.821 106.550 108.148  1.00  0.90           H  
ATOM   3240  HB3 SER A 216     126.678 108.934 108.212  1.00  0.90           H  
ATOM   3241  HB2 SER A 216     126.570 108.758 106.473  1.00  0.90           H  
ATOM   3242  HG  SER A 216     128.514 109.753 107.308  1.00  0.90           H  
ATOM   3243  N   TYR A 217     124.550 106.467 107.592  1.00  0.86           N  
ATOM   3244  CA  TYR A 217     123.272 106.017 108.160  1.00  0.86           C  
ATOM   3245  C   TYR A 217     123.225 104.517 108.501  1.00  0.86           C  
ATOM   3246  O   TYR A 217     122.558 104.170 109.475  1.00  0.86           O  
ATOM   3247  CB  TYR A 217     122.088 106.427 107.253  1.00  0.86           C  
ATOM   3248  CG  TYR A 217     121.639 107.867 107.438  1.00  0.86           C  
ATOM   3249  CD1 TYR A 217     121.076 108.273 108.668  1.00  0.86           C  
ATOM   3250  CD2 TYR A 217     121.780 108.806 106.397  1.00  0.86           C  
ATOM   3251  CE1 TYR A 217     120.704 109.616 108.872  1.00  0.86           C  
ATOM   3252  CE2 TYR A 217     121.412 110.149 106.602  1.00  0.86           C  
ATOM   3253  CZ  TYR A 217     120.894 110.559 107.844  1.00  0.86           C  
ATOM   3254  OH  TYR A 217     120.584 111.872 108.041  1.00  0.86           O  
ATOM   3255  H   TYR A 217     124.540 106.739 106.618  1.00  0.86           H  
ATOM   3256  HA  TYR A 217     123.160 106.539 109.111  1.00  0.86           H  
ATOM   3257  HB3 TYR A 217     121.212 105.818 107.486  1.00  0.86           H  
ATOM   3258  HB2 TYR A 217     122.316 106.222 106.205  1.00  0.86           H  
ATOM   3259  HD1 TYR A 217     120.946 107.558 109.467  1.00  0.86           H  
ATOM   3260  HD2 TYR A 217     122.172 108.503 105.439  1.00  0.86           H  
ATOM   3261  HE1 TYR A 217     120.291 109.920 109.823  1.00  0.86           H  
ATOM   3262  HE2 TYR A 217     121.528 110.872 105.809  1.00  0.86           H  
ATOM   3263  HH  TYR A 217     120.094 112.041 108.851  1.00  0.86           H  
ATOM   3264  N   ILE A 218     123.948 103.668 107.746  1.00  0.86           N  
ATOM   3265  CA  ILE A 218     124.095 102.237 108.037  1.00  0.86           C  
ATOM   3266  C   ILE A 218     124.858 101.983 109.353  1.00  0.86           C  
ATOM   3267  O   ILE A 218     124.382 101.187 110.160  1.00  0.86           O  
ATOM   3268  CB  ILE A 218     124.752 101.452 106.855  1.00  0.86           C  
ATOM   3269  CG1 ILE A 218     123.760 101.330 105.675  1.00  0.86           C  
ATOM   3270  CG2 ILE A 218     125.310 100.051 107.208  1.00  0.86           C  
ATOM   3271  CD1 ILE A 218     124.422 100.991 104.331  1.00  0.86           C  
ATOM   3272  H   ILE A 218     124.461 104.019 106.947  1.00  0.86           H  
ATOM   3273  HA  ILE A 218     123.088 101.837 108.175  1.00  0.86           H  
ATOM   3274  HB  ILE A 218     125.595 102.045 106.502  1.00  0.86           H  
ATOM   3275 HG13 ILE A 218     123.199 102.256 105.553  1.00  0.86           H  
ATOM   3276 HG12 ILE A 218     123.011 100.572 105.908  1.00  0.86           H  
ATOM   3277 HG21 ILE A 218     125.707  99.547 106.327  1.00  0.86           H  
ATOM   3278 HG22 ILE A 218     126.132 100.098 107.921  1.00  0.86           H  
ATOM   3279 HG23 ILE A 218     124.534  99.412 107.630  1.00  0.86           H  
ATOM   3280 HD11 ILE A 218     123.754 101.233 103.504  1.00  0.86           H  
ATOM   3281 HD12 ILE A 218     125.345 101.552 104.182  1.00  0.86           H  
ATOM   3282 HD13 ILE A 218     124.656  99.929 104.258  1.00  0.86           H  
ATOM   3283  N   ARG A 219     125.991 102.684 109.561  1.00  0.80           N  
ATOM   3284  CA  ARG A 219     126.790 102.598 110.790  1.00  0.80           C  
ATOM   3285  C   ARG A 219     126.063 103.166 112.019  1.00  0.80           C  
ATOM   3286  O   ARG A 219     126.160 102.561 113.086  1.00  0.80           O  
ATOM   3287  CB  ARG A 219     128.163 103.290 110.618  1.00  0.80           C  
ATOM   3288  CG  ARG A 219     129.061 102.753 109.486  1.00  0.80           C  
ATOM   3289  CD  ARG A 219     129.172 101.221 109.403  1.00  0.80           C  
ATOM   3290  NE  ARG A 219     130.130 100.800 108.366  1.00  0.80           N  
ATOM   3291  CZ  ARG A 219     131.470 100.715 108.473  1.00  0.80           C  
ATOM   3292  NH1 ARG A 219     132.118 100.996 109.614  1.00  0.80           N  
ATOM   3293  NH2 ARG A 219     132.179 100.338 107.401  1.00  0.80           N1+
ATOM   3294  H   ARG A 219     126.316 103.328 108.852  1.00  0.80           H  
ATOM   3295  HA  ARG A 219     126.964 101.540 110.993  1.00  0.80           H  
ATOM   3296  HB3 ARG A 219     128.719 103.197 111.552  1.00  0.80           H  
ATOM   3297  HB2 ARG A 219     128.017 104.361 110.466  1.00  0.80           H  
ATOM   3298  HG3 ARG A 219     130.040 103.233 109.490  1.00  0.80           H  
ATOM   3299  HG2 ARG A 219     128.600 103.079 108.562  1.00  0.80           H  
ATOM   3300  HD3 ARG A 219     128.222 100.828 109.041  1.00  0.80           H  
ATOM   3301  HD2 ARG A 219     129.342 100.755 110.374  1.00  0.80           H  
ATOM   3302  HE  ARG A 219     129.718 100.597 107.467  1.00  0.80           H  
ATOM   3303 HH12 ARG A 219     133.123 100.924 109.670  1.00  0.80           H  
ATOM   3304 HH11 ARG A 219     131.596 101.278 110.431  1.00  0.80           H  
ATOM   3305 HH22 ARG A 219     133.185 100.264 107.453  1.00  0.80           H  
ATOM   3306 HH21 ARG A 219     131.715 100.118 106.532  1.00  0.80           H  
ATOM   3307  N   VAL A 220     125.341 104.289 111.850  1.00  0.89           N  
ATOM   3308  CA  VAL A 220     124.566 104.934 112.911  1.00  0.89           C  
ATOM   3309  C   VAL A 220     123.376 104.074 113.385  1.00  0.89           C  
ATOM   3310  O   VAL A 220     123.240 103.896 114.593  1.00  0.89           O  
ATOM   3311  CB  VAL A 220     124.105 106.368 112.509  1.00  0.89           C  
ATOM   3312  CG1 VAL A 220     122.972 106.973 113.367  1.00  0.89           C  
ATOM   3313  CG2 VAL A 220     125.306 107.333 112.509  1.00  0.89           C  
ATOM   3314  H   VAL A 220     125.321 104.740 110.945  1.00  0.89           H  
ATOM   3315  HA  VAL A 220     125.235 105.038 113.769  1.00  0.89           H  
ATOM   3316  HB  VAL A 220     123.733 106.323 111.484  1.00  0.89           H  
ATOM   3317 HG11 VAL A 220     122.798 108.018 113.108  1.00  0.89           H  
ATOM   3318 HG12 VAL A 220     122.024 106.455 113.219  1.00  0.89           H  
ATOM   3319 HG13 VAL A 220     123.216 106.933 114.429  1.00  0.89           H  
ATOM   3320 HG21 VAL A 220     125.024 108.323 112.150  1.00  0.89           H  
ATOM   3321 HG22 VAL A 220     125.717 107.448 113.512  1.00  0.89           H  
ATOM   3322 HG23 VAL A 220     126.117 106.977 111.876  1.00  0.89           H  
ATOM   3323  N   PHE A 221     122.586 103.508 112.451  1.00  0.85           N  
ATOM   3324  CA  PHE A 221     121.513 102.556 112.769  1.00  0.85           C  
ATOM   3325  C   PHE A 221     122.026 101.263 113.433  1.00  0.85           C  
ATOM   3326  O   PHE A 221     121.452 100.852 114.441  1.00  0.85           O  
ATOM   3327  CB  PHE A 221     120.589 102.319 111.545  1.00  0.85           C  
ATOM   3328  CG  PHE A 221     119.620 101.137 111.592  1.00  0.85           C  
ATOM   3329  CD1 PHE A 221     118.913 100.795 112.769  1.00  0.85           C  
ATOM   3330  CD2 PHE A 221     119.317 100.438 110.403  1.00  0.85           C  
ATOM   3331  CE1 PHE A 221     118.073  99.689 112.781  1.00  0.85           C  
ATOM   3332  CE2 PHE A 221     118.428  99.371 110.424  1.00  0.85           C  
ATOM   3333  CZ  PHE A 221     117.827  98.983 111.614  1.00  0.85           C  
ATOM   3334  H   PHE A 221     122.748 103.694 111.470  1.00  0.85           H  
ATOM   3335  HA  PHE A 221     120.889 103.043 113.522  1.00  0.85           H  
ATOM   3336  HB3 PHE A 221     121.217 102.190 110.663  1.00  0.85           H  
ATOM   3337  HB2 PHE A 221     119.999 103.218 111.361  1.00  0.85           H  
ATOM   3338  HD1 PHE A 221     119.060 101.352 113.682  1.00  0.85           H  
ATOM   3339  HD2 PHE A 221     119.791 100.716 109.473  1.00  0.85           H  
ATOM   3340  HE1 PHE A 221     117.604  99.372 113.699  1.00  0.85           H  
ATOM   3341  HE2 PHE A 221     118.217  98.829 109.514  1.00  0.85           H  
ATOM   3342  HZ  PHE A 221     117.159  98.135 111.629  1.00  0.85           H  
ATOM   3343  N   SER A 222     123.121 100.685 112.906  1.00  0.85           N  
ATOM   3344  CA  SER A 222     123.764  99.489 113.463  1.00  0.85           C  
ATOM   3345  C   SER A 222     124.217  99.674 114.923  1.00  0.85           C  
ATOM   3346  O   SER A 222     123.960  98.794 115.742  1.00  0.85           O  
ATOM   3347  CB  SER A 222     124.951  99.060 112.578  1.00  0.85           C  
ATOM   3348  OG  SER A 222     124.492  98.496 111.368  1.00  0.85           O  
ATOM   3349  H   SER A 222     123.547 101.080 112.078  1.00  0.85           H  
ATOM   3350  HA  SER A 222     123.025  98.685 113.461  1.00  0.85           H  
ATOM   3351  HB3 SER A 222     125.552  98.301 113.083  1.00  0.85           H  
ATOM   3352  HB2 SER A 222     125.614  99.898 112.366  1.00  0.85           H  
ATOM   3353  HG  SER A 222     124.185  99.209 110.800  1.00  0.85           H  
ATOM   3354  N   THR A 223     124.824 100.836 115.226  1.00  0.87           N  
ATOM   3355  CA  THR A 223     125.263 101.221 116.569  1.00  0.87           C  
ATOM   3356  C   THR A 223     124.088 101.453 117.542  1.00  0.87           C  
ATOM   3357  O   THR A 223     124.170 100.997 118.681  1.00  0.87           O  
ATOM   3358  CB  THR A 223     126.141 102.503 116.539  1.00  0.87           C  
ATOM   3359  OG1 THR A 223     127.290 102.254 115.752  1.00  0.87           O  
ATOM   3360  CG2 THR A 223     126.626 103.017 117.908  1.00  0.87           C  
ATOM   3361  H   THR A 223     124.980 101.518 114.496  1.00  0.87           H  
ATOM   3362  HA  THR A 223     125.865 100.402 116.966  1.00  0.87           H  
ATOM   3363  HB  THR A 223     125.591 103.306 116.046  1.00  0.87           H  
ATOM   3364  HG1 THR A 223     127.015 102.152 114.836  1.00  0.87           H  
ATOM   3365 HG21 THR A 223     127.333 103.839 117.789  1.00  0.87           H  
ATOM   3366 HG22 THR A 223     125.804 103.395 118.517  1.00  0.87           H  
ATOM   3367 HG23 THR A 223     127.127 102.230 118.472  1.00  0.87           H  
ATOM   3368  N   VAL A 224     123.016 102.120 117.080  1.00  0.88           N  
ATOM   3369  CA  VAL A 224     121.813 102.390 117.875  1.00  0.88           C  
ATOM   3370  C   VAL A 224     121.002 101.116 118.201  1.00  0.88           C  
ATOM   3371  O   VAL A 224     120.462 101.025 119.303  1.00  0.88           O  
ATOM   3372  CB  VAL A 224     120.908 103.453 117.183  1.00  0.88           C  
ATOM   3373  CG1 VAL A 224     119.473 103.565 117.738  1.00  0.88           C  
ATOM   3374  CG2 VAL A 224     121.567 104.845 117.237  1.00  0.88           C  
ATOM   3375  H   VAL A 224     123.012 102.472 116.132  1.00  0.88           H  
ATOM   3376  HA  VAL A 224     122.143 102.805 118.830  1.00  0.88           H  
ATOM   3377  HB  VAL A 224     120.823 103.184 116.129  1.00  0.88           H  
ATOM   3378 HG11 VAL A 224     118.976 104.437 117.324  1.00  0.88           H  
ATOM   3379 HG12 VAL A 224     118.862 102.698 117.483  1.00  0.88           H  
ATOM   3380 HG13 VAL A 224     119.472 103.677 118.823  1.00  0.88           H  
ATOM   3381 HG21 VAL A 224     121.018 105.566 116.630  1.00  0.88           H  
ATOM   3382 HG22 VAL A 224     121.594 105.225 118.259  1.00  0.88           H  
ATOM   3383 HG23 VAL A 224     122.594 104.830 116.875  1.00  0.88           H  
ATOM   3384  N   PHE A 225     120.970 100.146 117.269  1.00  0.84           N  
ATOM   3385  CA  PHE A 225     120.340  98.839 117.462  1.00  0.84           C  
ATOM   3386  C   PHE A 225     121.083  97.953 118.484  1.00  0.84           C  
ATOM   3387  O   PHE A 225     120.425  97.236 119.238  1.00  0.84           O  
ATOM   3388  CB  PHE A 225     120.154  98.147 116.092  1.00  0.84           C  
ATOM   3389  CG  PHE A 225     119.477  96.786 116.143  1.00  0.84           C  
ATOM   3390  CD1 PHE A 225     120.244  95.604 116.230  1.00  0.84           C  
ATOM   3391  CD2 PHE A 225     118.076  96.706 116.292  1.00  0.84           C  
ATOM   3392  CE1 PHE A 225     119.614  94.379 116.411  1.00  0.84           C  
ATOM   3393  CE2 PHE A 225     117.465  95.472 116.470  1.00  0.84           C  
ATOM   3394  CZ  PHE A 225     118.230  94.314 116.527  1.00  0.84           C  
ATOM   3395  H   PHE A 225     121.421 100.299 116.376  1.00  0.84           H  
ATOM   3396  HA  PHE A 225     119.343  99.019 117.869  1.00  0.84           H  
ATOM   3397  HB3 PHE A 225     121.115  98.052 115.585  1.00  0.84           H  
ATOM   3398  HB2 PHE A 225     119.545  98.790 115.456  1.00  0.84           H  
ATOM   3399  HD1 PHE A 225     121.322  95.649 116.170  1.00  0.84           H  
ATOM   3400  HD2 PHE A 225     117.475  97.604 116.277  1.00  0.84           H  
ATOM   3401  HE1 PHE A 225     120.202  93.476 116.472  1.00  0.84           H  
ATOM   3402  HE2 PHE A 225     116.392  95.413 116.577  1.00  0.84           H  
ATOM   3403  HZ  PHE A 225     117.749  93.358 116.672  1.00  0.84           H  
ATOM   3404  N   GLN A 226     122.427  98.038 118.504  1.00  0.83           N  
ATOM   3405  CA  GLN A 226     123.304  97.331 119.445  1.00  0.83           C  
ATOM   3406  C   GLN A 226     123.122  97.736 120.919  1.00  0.83           C  
ATOM   3407  O   GLN A 226     123.293  96.882 121.789  1.00  0.83           O  
ATOM   3408  CB  GLN A 226     124.776  97.515 119.022  1.00  0.83           C  
ATOM   3409  CG  GLN A 226     125.203  96.611 117.848  1.00  0.83           C  
ATOM   3410  CD  GLN A 226     126.599  96.910 117.281  1.00  0.83           C  
ATOM   3411  OE1 GLN A 226     127.084  96.162 116.436  1.00  0.83           O  
ATOM   3412  NE2 GLN A 226     127.260  97.986 117.718  1.00  0.83           N  
ATOM   3413  H   GLN A 226     122.889  98.645 117.842  1.00  0.83           H  
ATOM   3414  HA  GLN A 226     123.059  96.269 119.379  1.00  0.83           H  
ATOM   3415  HB3 GLN A 226     125.438  97.307 119.865  1.00  0.83           H  
ATOM   3416  HB2 GLN A 226     124.934  98.563 118.771  1.00  0.83           H  
ATOM   3417  HG3 GLN A 226     124.485  96.684 117.034  1.00  0.83           H  
ATOM   3418  HG2 GLN A 226     125.182  95.569 118.169  1.00  0.83           H  
ATOM   3419 HE22 GLN A 226     128.179  98.196 117.354  1.00  0.83           H  
ATOM   3420 HE21 GLN A 226     126.851  98.592 118.414  1.00  0.83           H  
ATOM   3421  N   VAL A 227     122.782  99.012 121.171  1.00  0.89           N  
ATOM   3422  CA  VAL A 227     122.509  99.546 122.508  1.00  0.89           C  
ATOM   3423  C   VAL A 227     121.175  98.962 123.042  1.00  0.89           C  
ATOM   3424  O   VAL A 227     120.169  99.074 122.338  1.00  0.89           O  
ATOM   3425  CB  VAL A 227     122.389 101.100 122.458  1.00  0.89           C  
ATOM   3426  CG1 VAL A 227     121.872 101.748 123.762  1.00  0.89           C  
ATOM   3427  CG2 VAL A 227     123.738 101.746 122.098  1.00  0.89           C  
ATOM   3428  H   VAL A 227     122.651  99.653 120.401  1.00  0.89           H  
ATOM   3429  HA  VAL A 227     123.363  99.291 123.131  1.00  0.89           H  
ATOM   3430  HB  VAL A 227     121.686 101.365 121.667  1.00  0.89           H  
ATOM   3431 HG11 VAL A 227     121.887 102.836 123.691  1.00  0.89           H  
ATOM   3432 HG12 VAL A 227     120.845 101.467 123.985  1.00  0.89           H  
ATOM   3433 HG13 VAL A 227     122.489 101.465 124.615  1.00  0.89           H  
ATOM   3434 HG21 VAL A 227     123.639 102.825 121.974  1.00  0.89           H  
ATOM   3435 HG22 VAL A 227     124.480 101.567 122.877  1.00  0.89           H  
ATOM   3436 HG23 VAL A 227     124.143 101.350 121.170  1.00  0.89           H  
ATOM   3437  N   PRO A 228     121.179  98.348 124.251  1.00  0.84           N  
ATOM   3438  CA  PRO A 228     119.976  97.726 124.844  1.00  0.84           C  
ATOM   3439  C   PRO A 228     118.976  98.737 125.464  1.00  0.84           C  
ATOM   3440  O   PRO A 228     118.528  98.542 126.595  1.00  0.84           O  
ATOM   3441  CB  PRO A 228     120.582  96.738 125.859  1.00  0.84           C  
ATOM   3442  CG  PRO A 228     121.831  97.443 126.359  1.00  0.84           C  
ATOM   3443  CD  PRO A 228     122.353  98.133 125.104  1.00  0.84           C  
ATOM   3444  HA  PRO A 228     119.429  97.160 124.088  1.00  0.84           H  
ATOM   3445  HB3 PRO A 228     120.867  95.823 125.338  1.00  0.84           H  
ATOM   3446  HB2 PRO A 228     119.913  96.444 126.668  1.00  0.84           H  
ATOM   3447  HG3 PRO A 228     122.557  96.771 126.816  1.00  0.84           H  
ATOM   3448  HG2 PRO A 228     121.552  98.192 127.101  1.00  0.84           H  
ATOM   3449  HD2 PRO A 228     122.869  99.061 125.354  1.00  0.84           H  
ATOM   3450  HD3 PRO A 228     123.052  97.476 124.583  1.00  0.84           H  
ATOM   3451  N   SER A 229     118.622  99.787 124.702  1.00  0.82           N  
ATOM   3452  CA  SER A 229     117.572 100.753 125.025  1.00  0.82           C  
ATOM   3453  C   SER A 229     116.181 100.156 124.740  1.00  0.82           C  
ATOM   3454  O   SER A 229     116.037  99.331 123.835  1.00  0.82           O  
ATOM   3455  CB  SER A 229     117.811 102.045 124.214  1.00  0.82           C  
ATOM   3456  OG  SER A 229     116.869 103.057 124.528  1.00  0.82           O  
ATOM   3457  H   SER A 229     119.018  99.862 123.774  1.00  0.82           H  
ATOM   3458  HA  SER A 229     117.640 100.994 126.088  1.00  0.82           H  
ATOM   3459  HB3 SER A 229     117.767 101.844 123.143  1.00  0.82           H  
ATOM   3460  HB2 SER A 229     118.804 102.443 124.422  1.00  0.82           H  
ATOM   3461  HG  SER A 229     117.121 103.456 125.365  1.00  0.82           H  
ATOM   3462  N   THR A 230     115.189 100.602 125.521  1.00  0.80           N  
ATOM   3463  CA  THR A 230     113.817 100.097 125.496  1.00  0.80           C  
ATOM   3464  C   THR A 230     112.820 101.060 124.810  1.00  0.80           C  
ATOM   3465  O   THR A 230     111.684 100.642 124.588  1.00  0.80           O  
ATOM   3466  CB  THR A 230     113.324  99.860 126.952  1.00  0.80           C  
ATOM   3467  OG1 THR A 230     113.195 101.071 127.680  1.00  0.80           O  
ATOM   3468  CG2 THR A 230     114.211  98.891 127.752  1.00  0.80           C  
ATOM   3469  H   THR A 230     115.386 101.281 126.242  1.00  0.80           H  
ATOM   3470  HA  THR A 230     113.770  99.147 124.961  1.00  0.80           H  
ATOM   3471  HB  THR A 230     112.328  99.416 126.909  1.00  0.80           H  
ATOM   3472  HG1 THR A 230     112.979 100.857 128.591  1.00  0.80           H  
ATOM   3473 HG21 THR A 230     113.784  98.686 128.734  1.00  0.80           H  
ATOM   3474 HG22 THR A 230     114.311  97.937 127.233  1.00  0.80           H  
ATOM   3475 HG23 THR A 230     115.214  99.290 127.906  1.00  0.80           H  
ATOM   3476  N   LYS A 231     113.227 102.308 124.502  1.00  0.76           N  
ATOM   3477  CA  LYS A 231     112.304 103.369 124.074  1.00  0.76           C  
ATOM   3478  C   LYS A 231     112.841 104.243 122.925  1.00  0.76           C  
ATOM   3479  O   LYS A 231     112.030 104.741 122.142  1.00  0.76           O  
ATOM   3480  CB  LYS A 231     111.905 104.197 125.318  1.00  0.76           C  
ATOM   3481  CG  LYS A 231     110.849 105.290 125.066  1.00  0.76           C  
ATOM   3482  CD  LYS A 231     110.371 105.954 126.365  1.00  0.76           C  
ATOM   3483  CE  LYS A 231     109.276 107.004 126.117  1.00  0.76           C  
ATOM   3484  NZ  LYS A 231     108.809 107.613 127.375  1.00  0.76           N1+
ATOM   3485  H   LYS A 231     114.181 102.579 124.692  1.00  0.76           H  
ATOM   3486  HA  LYS A 231     111.394 102.915 123.677  1.00  0.76           H  
ATOM   3487  HB3 LYS A 231     112.794 104.648 125.762  1.00  0.76           H  
ATOM   3488  HB2 LYS A 231     111.509 103.513 126.070  1.00  0.76           H  
ATOM   3489  HG3 LYS A 231     109.996 104.854 124.544  1.00  0.76           H  
ATOM   3490  HG2 LYS A 231     111.254 106.059 124.408  1.00  0.76           H  
ATOM   3491  HD3 LYS A 231     111.225 106.418 126.863  1.00  0.76           H  
ATOM   3492  HD2 LYS A 231     110.000 105.185 127.045  1.00  0.76           H  
ATOM   3493  HE3 LYS A 231     108.422 106.547 125.616  1.00  0.76           H  
ATOM   3494  HE2 LYS A 231     109.649 107.793 125.463  1.00  0.76           H  
ATOM   3495  HZ1 LYS A 231     109.581 108.070 127.839  1.00  0.76           H  
ATOM   3496  HZ2 LYS A 231     108.088 108.292 127.176  1.00  0.76           H  
ATOM   3497  HZ3 LYS A 231     108.433 106.895 127.979  1.00  0.76           H  
ATOM   3498  N   GLY A 232     114.172 104.414 122.821  1.00  0.84           N  
ATOM   3499  CA  GLY A 232     114.807 105.284 121.822  1.00  0.84           C  
ATOM   3500  C   GLY A 232     114.767 104.714 120.391  1.00  0.84           C  
ATOM   3501  O   GLY A 232     115.091 105.435 119.447  1.00  0.84           O  
ATOM   3502  H   GLY A 232     114.788 103.963 123.483  1.00  0.84           H  
ATOM   3503  HA3 GLY A 232     115.849 105.432 122.106  1.00  0.84           H  
ATOM   3504  HA2 GLY A 232     114.335 106.268 121.831  1.00  0.84           H  
ATOM   3505  N   VAL A 233     114.368 103.441 120.236  1.00  0.84           N  
ATOM   3506  CA  VAL A 233     114.284 102.686 118.986  1.00  0.84           C  
ATOM   3507  C   VAL A 233     113.320 103.312 117.953  1.00  0.84           C  
ATOM   3508  O   VAL A 233     113.702 103.444 116.791  1.00  0.84           O  
ATOM   3509  CB  VAL A 233     113.856 101.217 119.285  1.00  0.84           C  
ATOM   3510  CG1 VAL A 233     113.589 100.350 118.040  1.00  0.84           C  
ATOM   3511  CG2 VAL A 233     114.894 100.507 120.178  1.00  0.84           C  
ATOM   3512  H   VAL A 233     114.114 102.922 121.064  1.00  0.84           H  
ATOM   3513  HA  VAL A 233     115.282 102.675 118.544  1.00  0.84           H  
ATOM   3514  HB  VAL A 233     112.923 101.246 119.850  1.00  0.84           H  
ATOM   3515 HG11 VAL A 233     113.362  99.320 118.318  1.00  0.84           H  
ATOM   3516 HG12 VAL A 233     112.743 100.708 117.455  1.00  0.84           H  
ATOM   3517 HG13 VAL A 233     114.469 100.331 117.398  1.00  0.84           H  
ATOM   3518 HG21 VAL A 233     114.598  99.479 120.388  1.00  0.84           H  
ATOM   3519 HG22 VAL A 233     115.873 100.477 119.700  1.00  0.84           H  
ATOM   3520 HG23 VAL A 233     115.010 101.004 121.142  1.00  0.84           H  
ATOM   3521  N   LEU A 234     112.114 103.714 118.397  1.00  0.83           N  
ATOM   3522  CA  LEU A 234     111.088 104.340 117.553  1.00  0.83           C  
ATOM   3523  C   LEU A 234     111.486 105.738 117.051  1.00  0.83           C  
ATOM   3524  O   LEU A 234     111.204 106.053 115.895  1.00  0.83           O  
ATOM   3525  CB  LEU A 234     109.748 104.414 118.320  1.00  0.83           C  
ATOM   3526  CG  LEU A 234     109.055 103.051 118.541  1.00  0.83           C  
ATOM   3527  CD1 LEU A 234     107.857 103.192 119.504  1.00  0.83           C  
ATOM   3528  CD2 LEU A 234     108.656 102.374 117.211  1.00  0.83           C  
ATOM   3529  H   LEU A 234     111.876 103.586 119.370  1.00  0.83           H  
ATOM   3530  HA  LEU A 234     110.961 103.713 116.668  1.00  0.83           H  
ATOM   3531  HB3 LEU A 234     109.052 105.065 117.788  1.00  0.83           H  
ATOM   3532  HB2 LEU A 234     109.926 104.895 119.283  1.00  0.83           H  
ATOM   3533  HG  LEU A 234     109.773 102.395 119.036  1.00  0.83           H  
ATOM   3534 HD11 LEU A 234     107.942 102.486 120.331  1.00  0.83           H  
ATOM   3535 HD12 LEU A 234     107.796 104.189 119.941  1.00  0.83           H  
ATOM   3536 HD13 LEU A 234     106.900 103.006 119.017  1.00  0.83           H  
ATOM   3537 HD21 LEU A 234     107.655 101.943 117.239  1.00  0.83           H  
ATOM   3538 HD22 LEU A 234     108.679 103.072 116.373  1.00  0.83           H  
ATOM   3539 HD23 LEU A 234     109.343 101.561 116.974  1.00  0.83           H  
ATOM   3540  N   LYS A 235     112.149 106.534 117.910  1.00  0.81           N  
ATOM   3541  CA  LYS A 235     112.659 107.864 117.568  1.00  0.81           C  
ATOM   3542  C   LYS A 235     113.796 107.818 116.537  1.00  0.81           C  
ATOM   3543  O   LYS A 235     113.823 108.666 115.645  1.00  0.81           O  
ATOM   3544  CB  LYS A 235     113.118 108.609 118.836  1.00  0.81           C  
ATOM   3545  CG  LYS A 235     111.957 109.013 119.761  1.00  0.81           C  
ATOM   3546  CD  LYS A 235     112.382 109.898 120.952  1.00  0.81           C  
ATOM   3547  CE  LYS A 235     113.016 111.262 120.598  1.00  0.81           C  
ATOM   3548  NZ  LYS A 235     112.122 112.120 119.796  1.00  0.81           N1+
ATOM   3549  H   LYS A 235     112.357 106.198 118.839  1.00  0.81           H  
ATOM   3550  HA  LYS A 235     111.838 108.427 117.120  1.00  0.81           H  
ATOM   3551  HB3 LYS A 235     113.640 109.513 118.523  1.00  0.81           H  
ATOM   3552  HB2 LYS A 235     113.848 108.013 119.387  1.00  0.81           H  
ATOM   3553  HG3 LYS A 235     111.488 108.110 120.154  1.00  0.81           H  
ATOM   3554  HG2 LYS A 235     111.181 109.515 119.183  1.00  0.81           H  
ATOM   3555  HD3 LYS A 235     113.088 109.337 121.565  1.00  0.81           H  
ATOM   3556  HD2 LYS A 235     111.515 110.061 121.594  1.00  0.81           H  
ATOM   3557  HE3 LYS A 235     113.955 111.127 120.061  1.00  0.81           H  
ATOM   3558  HE2 LYS A 235     113.263 111.794 121.517  1.00  0.81           H  
ATOM   3559  HZ1 LYS A 235     111.265 112.285 120.303  1.00  0.81           H  
ATOM   3560  HZ2 LYS A 235     112.579 113.001 119.608  1.00  0.81           H  
ATOM   3561  HZ3 LYS A 235     111.912 111.660 118.922  1.00  0.81           H  
ATOM   3562  N   ALA A 236     114.687 106.820 116.666  1.00  0.88           N  
ATOM   3563  CA  ALA A 236     115.791 106.568 115.744  1.00  0.88           C  
ATOM   3564  C   ALA A 236     115.316 106.172 114.339  1.00  0.88           C  
ATOM   3565  O   ALA A 236     115.847 106.703 113.365  1.00  0.88           O  
ATOM   3566  CB  ALA A 236     116.703 105.489 116.335  1.00  0.88           C  
ATOM   3567  H   ALA A 236     114.598 106.172 117.438  1.00  0.88           H  
ATOM   3568  HA  ALA A 236     116.369 107.490 115.657  1.00  0.88           H  
ATOM   3569  HB1 ALA A 236     117.551 105.294 115.677  1.00  0.88           H  
ATOM   3570  HB2 ALA A 236     117.095 105.806 117.301  1.00  0.88           H  
ATOM   3571  HB3 ALA A 236     116.175 104.546 116.485  1.00  0.88           H  
ATOM   3572  N   PHE A 237     114.301 105.292 114.266  1.00  0.83           N  
ATOM   3573  CA  PHE A 237     113.686 104.838 113.015  1.00  0.83           C  
ATOM   3574  C   PHE A 237     112.919 105.954 112.289  1.00  0.83           C  
ATOM   3575  O   PHE A 237     112.999 106.031 111.065  1.00  0.83           O  
ATOM   3576  CB  PHE A 237     112.748 103.641 113.284  1.00  0.83           C  
ATOM   3577  CG  PHE A 237     113.363 102.349 113.804  1.00  0.83           C  
ATOM   3578  CD1 PHE A 237     114.761 102.162 113.909  1.00  0.83           C  
ATOM   3579  CD2 PHE A 237     112.508 101.285 114.159  1.00  0.83           C  
ATOM   3580  CE1 PHE A 237     115.264 100.966 114.394  1.00  0.83           C  
ATOM   3581  CE2 PHE A 237     113.036 100.081 114.606  1.00  0.83           C  
ATOM   3582  CZ  PHE A 237     114.410  99.922 114.722  1.00  0.83           C  
ATOM   3583  H   PHE A 237     113.929 104.891 115.116  1.00  0.83           H  
ATOM   3584  HA  PHE A 237     114.480 104.515 112.340  1.00  0.83           H  
ATOM   3585  HB3 PHE A 237     112.214 103.389 112.366  1.00  0.83           H  
ATOM   3586  HB2 PHE A 237     111.979 103.940 113.999  1.00  0.83           H  
ATOM   3587  HD1 PHE A 237     115.458 102.942 113.647  1.00  0.83           H  
ATOM   3588  HD2 PHE A 237     111.437 101.400 114.077  1.00  0.83           H  
ATOM   3589  HE1 PHE A 237     116.327 100.859 114.527  1.00  0.83           H  
ATOM   3590  HE2 PHE A 237     112.376  99.270 114.875  1.00  0.83           H  
ATOM   3591  HZ  PHE A 237     114.816  98.991 115.091  1.00  0.83           H  
ATOM   3592  N   SER A 238     112.218 106.804 113.059  1.00  0.86           N  
ATOM   3593  CA  SER A 238     111.476 107.961 112.562  1.00  0.86           C  
ATOM   3594  C   SER A 238     112.400 109.049 111.983  1.00  0.86           C  
ATOM   3595  O   SER A 238     112.104 109.570 110.907  1.00  0.86           O  
ATOM   3596  CB  SER A 238     110.573 108.499 113.693  1.00  0.86           C  
ATOM   3597  OG  SER A 238     109.797 109.607 113.281  1.00  0.86           O  
ATOM   3598  H   SER A 238     112.190 106.656 114.059  1.00  0.86           H  
ATOM   3599  HA  SER A 238     110.828 107.614 111.754  1.00  0.86           H  
ATOM   3600  HB3 SER A 238     111.170 108.794 114.557  1.00  0.86           H  
ATOM   3601  HB2 SER A 238     109.893 107.717 114.033  1.00  0.86           H  
ATOM   3602  HG  SER A 238     110.380 110.358 113.146  1.00  0.86           H  
ATOM   3603  N   THR A 239     113.502 109.355 112.690  1.00  0.86           N  
ATOM   3604  CA  THR A 239     114.488 110.357 112.280  1.00  0.86           C  
ATOM   3605  C   THR A 239     115.303 109.907 111.054  1.00  0.86           C  
ATOM   3606  O   THR A 239     115.435 110.692 110.116  1.00  0.86           O  
ATOM   3607  CB  THR A 239     115.473 110.715 113.425  1.00  0.86           C  
ATOM   3608  OG1 THR A 239     114.737 111.220 114.521  1.00  0.86           O  
ATOM   3609  CG2 THR A 239     116.546 111.762 113.067  1.00  0.86           C  
ATOM   3610  H   THR A 239     113.685 108.877 113.563  1.00  0.86           H  
ATOM   3611  HA  THR A 239     113.946 111.265 112.007  1.00  0.86           H  
ATOM   3612  HB  THR A 239     115.974 109.808 113.769  1.00  0.86           H  
ATOM   3613  HG1 THR A 239     114.235 110.495 114.908  1.00  0.86           H  
ATOM   3614 HG21 THR A 239     117.129 112.040 113.946  1.00  0.86           H  
ATOM   3615 HG22 THR A 239     117.253 111.391 112.325  1.00  0.86           H  
ATOM   3616 HG23 THR A 239     116.093 112.671 112.670  1.00  0.86           H  
ATOM   3617  N   CYS A 240     115.789 108.652 111.061  1.00  0.89           N  
ATOM   3618  CA  CYS A 240     116.536 108.056 109.948  1.00  0.89           C  
ATOM   3619  C   CYS A 240     115.666 107.889 108.692  1.00  0.89           C  
ATOM   3620  O   CYS A 240     116.155 108.175 107.603  1.00  0.89           O  
ATOM   3621  CB  CYS A 240     117.180 106.705 110.317  1.00  0.89           C  
ATOM   3622  SG  CYS A 240     118.539 106.952 111.494  1.00  0.89           S  
ATOM   3623  H   CYS A 240     115.638 108.056 111.864  1.00  0.89           H  
ATOM   3624  HA  CYS A 240     117.339 108.748 109.686  1.00  0.89           H  
ATOM   3625  HB3 CYS A 240     117.595 106.219 109.433  1.00  0.89           H  
ATOM   3626  HB2 CYS A 240     116.446 106.020 110.743  1.00  0.89           H  
ATOM   3627  HG  CYS A 240     117.759 107.237 112.542  1.00  0.89           H  
ATOM   3628  N   GLY A 241     114.400 107.469 108.863  1.00  0.91           N  
ATOM   3629  CA  GLY A 241     113.450 107.245 107.774  1.00  0.91           C  
ATOM   3630  C   GLY A 241     113.052 108.557 107.084  1.00  0.91           C  
ATOM   3631  O   GLY A 241     113.027 108.602 105.856  1.00  0.91           O  
ATOM   3632  H   GLY A 241     114.073 107.251 109.796  1.00  0.91           H  
ATOM   3633  HA3 GLY A 241     112.555 106.771 108.178  1.00  0.91           H  
ATOM   3634  HA2 GLY A 241     113.879 106.553 107.047  1.00  0.91           H  
ATOM   3635  N   SER A 242     112.783 109.622 107.861  1.00  0.88           N  
ATOM   3636  CA  SER A 242     112.439 110.955 107.352  1.00  0.88           C  
ATOM   3637  C   SER A 242     113.606 111.662 106.635  1.00  0.88           C  
ATOM   3638  O   SER A 242     113.368 112.300 105.610  1.00  0.88           O  
ATOM   3639  CB  SER A 242     111.826 111.807 108.482  1.00  0.88           C  
ATOM   3640  OG  SER A 242     112.771 112.157 109.475  1.00  0.88           O  
ATOM   3641  H   SER A 242     112.811 109.521 108.867  1.00  0.88           H  
ATOM   3642  HA  SER A 242     111.654 110.811 106.607  1.00  0.88           H  
ATOM   3643  HB3 SER A 242     110.993 111.282 108.950  1.00  0.88           H  
ATOM   3644  HB2 SER A 242     111.416 112.730 108.069  1.00  0.88           H  
ATOM   3645  HG  SER A 242     113.028 111.355 109.940  1.00  0.88           H  
ATOM   3646  N   HIS A 243     114.838 111.505 107.155  1.00  0.84           N  
ATOM   3647  CA  HIS A 243     116.059 112.038 106.547  1.00  0.84           C  
ATOM   3648  C   HIS A 243     116.408 111.325 105.230  1.00  0.84           C  
ATOM   3649  O   HIS A 243     116.699 112.007 104.250  1.00  0.84           O  
ATOM   3650  CB  HIS A 243     117.239 111.974 107.539  1.00  0.84           C  
ATOM   3651  CG  HIS A 243     117.189 112.941 108.702  1.00  0.84           C  
ATOM   3652  ND1 HIS A 243     118.291 113.151 109.540  1.00  0.84           N  
ATOM   3653  CD2 HIS A 243     116.152 113.744 109.136  1.00  0.84           C  
ATOM   3654  CE1 HIS A 243     117.890 114.063 110.416  1.00  0.84           C  
ATOM   3655  NE2 HIS A 243     116.630 114.453 110.222  1.00  0.84           N  
ATOM   3656  H   HIS A 243     114.957 110.977 108.009  1.00  0.84           H  
ATOM   3657  HA  HIS A 243     115.888 113.088 106.299  1.00  0.84           H  
ATOM   3658  HB3 HIS A 243     118.164 112.183 107.001  1.00  0.84           H  
ATOM   3659  HB2 HIS A 243     117.342 110.964 107.939  1.00  0.84           H  
ATOM   3660  HD2 HIS A 243     115.144 113.863 108.769  1.00  0.84           H  
ATOM   3661  HE1 HIS A 243     118.519 114.449 111.204  1.00  0.84           H  
ATOM   3662  HE2 HIS A 243     116.123 115.137 110.766  1.00  0.84           H  
ATOM   3663  N   LEU A 244     116.330 109.981 105.220  1.00  0.87           N  
ATOM   3664  CA  LEU A 244     116.579 109.144 104.043  1.00  0.87           C  
ATOM   3665  C   LEU A 244     115.563 109.363 102.912  1.00  0.87           C  
ATOM   3666  O   LEU A 244     115.981 109.329 101.758  1.00  0.87           O  
ATOM   3667  CB  LEU A 244     116.633 107.653 104.446  1.00  0.87           C  
ATOM   3668  CG  LEU A 244     117.954 107.237 105.133  1.00  0.87           C  
ATOM   3669  CD1 LEU A 244     117.813 105.875 105.849  1.00  0.87           C  
ATOM   3670  CD2 LEU A 244     119.150 107.265 104.156  1.00  0.87           C  
ATOM   3671  H   LEU A 244     116.089 109.488 106.070  1.00  0.87           H  
ATOM   3672  HA  LEU A 244     117.553 109.432 103.644  1.00  0.87           H  
ATOM   3673  HB3 LEU A 244     116.494 107.016 103.570  1.00  0.87           H  
ATOM   3674  HB2 LEU A 244     115.780 107.438 105.092  1.00  0.87           H  
ATOM   3675  HG  LEU A 244     118.167 107.970 105.912  1.00  0.87           H  
ATOM   3676 HD11 LEU A 244     118.113 105.960 106.894  1.00  0.87           H  
ATOM   3677 HD12 LEU A 244     116.785 105.511 105.841  1.00  0.87           H  
ATOM   3678 HD13 LEU A 244     118.427 105.095 105.399  1.00  0.87           H  
ATOM   3679 HD21 LEU A 244     119.781 106.380 104.229  1.00  0.87           H  
ATOM   3680 HD22 LEU A 244     118.828 107.345 103.117  1.00  0.87           H  
ATOM   3681 HD23 LEU A 244     119.789 108.125 104.358  1.00  0.87           H  
ATOM   3682  N   THR A 245     114.280 109.608 103.240  1.00  0.89           N  
ATOM   3683  CA  THR A 245     113.218 109.875 102.261  1.00  0.89           C  
ATOM   3684  C   THR A 245     113.423 111.208 101.512  1.00  0.89           C  
ATOM   3685  O   THR A 245     113.259 111.234 100.293  1.00  0.89           O  
ATOM   3686  CB  THR A 245     111.812 109.892 102.925  1.00  0.89           C  
ATOM   3687  OG1 THR A 245     111.525 108.599 103.418  1.00  0.89           O  
ATOM   3688  CG2 THR A 245     110.634 110.301 102.018  1.00  0.89           C  
ATOM   3689  H   THR A 245     114.008 109.616 104.213  1.00  0.89           H  
ATOM   3690  HA  THR A 245     113.239 109.071 101.521  1.00  0.89           H  
ATOM   3691  HB  THR A 245     111.830 110.562 103.786  1.00  0.89           H  
ATOM   3692  HG1 THR A 245     112.115 108.416 104.158  1.00  0.89           H  
ATOM   3693 HG21 THR A 245     109.681 110.163 102.529  1.00  0.89           H  
ATOM   3694 HG22 THR A 245     110.685 111.351 101.728  1.00  0.89           H  
ATOM   3695 HG23 THR A 245     110.610 109.702 101.107  1.00  0.89           H  
ATOM   3696  N   VAL A 246     113.800 112.270 102.244  1.00  0.90           N  
ATOM   3697  CA  VAL A 246     114.062 113.607 101.701  1.00  0.90           C  
ATOM   3698  C   VAL A 246     115.337 113.658 100.838  1.00  0.90           C  
ATOM   3699  O   VAL A 246     115.321 114.293  99.782  1.00  0.90           O  
ATOM   3700  CB  VAL A 246     114.145 114.650 102.851  1.00  0.90           C  
ATOM   3701  CG1 VAL A 246     114.730 116.032 102.480  1.00  0.90           C  
ATOM   3702  CG2 VAL A 246     112.753 114.838 103.472  1.00  0.90           C  
ATOM   3703  H   VAL A 246     113.921 112.167 103.242  1.00  0.90           H  
ATOM   3704  HA  VAL A 246     113.222 113.874 101.055  1.00  0.90           H  
ATOM   3705  HB  VAL A 246     114.787 114.235 103.631  1.00  0.90           H  
ATOM   3706 HG11 VAL A 246     114.647 116.729 103.316  1.00  0.90           H  
ATOM   3707 HG12 VAL A 246     115.788 115.979 102.226  1.00  0.90           H  
ATOM   3708 HG13 VAL A 246     114.201 116.472 101.634  1.00  0.90           H  
ATOM   3709 HG21 VAL A 246     112.826 115.434 104.373  1.00  0.90           H  
ATOM   3710 HG22 VAL A 246     112.074 115.343 102.785  1.00  0.90           H  
ATOM   3711 HG23 VAL A 246     112.294 113.891 103.754  1.00  0.90           H  
ATOM   3712  N   VAL A 247     116.388 112.944 101.278  1.00  0.89           N  
ATOM   3713  CA  VAL A 247     117.623 112.717 100.528  1.00  0.89           C  
ATOM   3714  C   VAL A 247     117.355 111.930  99.227  1.00  0.89           C  
ATOM   3715  O   VAL A 247     117.696 112.425  98.155  1.00  0.89           O  
ATOM   3716  CB  VAL A 247     118.682 111.997 101.422  1.00  0.89           C  
ATOM   3717  CG1 VAL A 247     119.858 111.307 100.697  1.00  0.89           C  
ATOM   3718  CG2 VAL A 247     119.252 112.974 102.468  1.00  0.89           C  
ATOM   3719  H   VAL A 247     116.320 112.468 102.167  1.00  0.89           H  
ATOM   3720  HA  VAL A 247     118.020 113.694 100.245  1.00  0.89           H  
ATOM   3721  HB  VAL A 247     118.161 111.211 101.971  1.00  0.89           H  
ATOM   3722 HG11 VAL A 247     120.513 110.816 101.416  1.00  0.89           H  
ATOM   3723 HG12 VAL A 247     119.535 110.533 100.002  1.00  0.89           H  
ATOM   3724 HG13 VAL A 247     120.465 112.028 100.154  1.00  0.89           H  
ATOM   3725 HG21 VAL A 247     119.893 112.457 103.183  1.00  0.89           H  
ATOM   3726 HG22 VAL A 247     119.846 113.756 101.995  1.00  0.89           H  
ATOM   3727 HG23 VAL A 247     118.462 113.464 103.035  1.00  0.89           H  
ATOM   3728  N   SER A 248     116.688 110.767  99.335  1.00  0.87           N  
ATOM   3729  CA  SER A 248     116.350 109.885  98.210  1.00  0.87           C  
ATOM   3730  C   SER A 248     115.469 110.540  97.133  1.00  0.87           C  
ATOM   3731  O   SER A 248     115.646 110.223  95.957  1.00  0.87           O  
ATOM   3732  CB  SER A 248     115.673 108.599  98.723  1.00  0.87           C  
ATOM   3733  OG  SER A 248     116.614 107.768  99.370  1.00  0.87           O  
ATOM   3734  H   SER A 248     116.411 110.436 100.251  1.00  0.87           H  
ATOM   3735  HA  SER A 248     117.286 109.609  97.720  1.00  0.87           H  
ATOM   3736  HB3 SER A 248     115.254 108.026  97.895  1.00  0.87           H  
ATOM   3737  HB2 SER A 248     114.846 108.826  99.397  1.00  0.87           H  
ATOM   3738  HG  SER A 248     116.772 108.125 100.249  1.00  0.87           H  
ATOM   3739  N   LEU A 249     114.572 111.455  97.545  1.00  0.88           N  
ATOM   3740  CA  LEU A 249     113.737 112.258  96.653  1.00  0.88           C  
ATOM   3741  C   LEU A 249     114.582 113.175  95.754  1.00  0.88           C  
ATOM   3742  O   LEU A 249     114.405 113.126  94.540  1.00  0.88           O  
ATOM   3743  CB  LEU A 249     112.688 113.042  97.477  1.00  0.88           C  
ATOM   3744  CG  LEU A 249     111.713 113.915  96.650  1.00  0.88           C  
ATOM   3745  CD1 LEU A 249     110.880 113.073  95.660  1.00  0.88           C  
ATOM   3746  CD2 LEU A 249     110.825 114.783  97.566  1.00  0.88           C  
ATOM   3747  H   LEU A 249     114.473 111.643  98.534  1.00  0.88           H  
ATOM   3748  HA  LEU A 249     113.206 111.558  96.006  1.00  0.88           H  
ATOM   3749  HB3 LEU A 249     113.210 113.679  98.193  1.00  0.88           H  
ATOM   3750  HB2 LEU A 249     112.107 112.341  98.077  1.00  0.88           H  
ATOM   3751  HG  LEU A 249     112.302 114.623  96.067  1.00  0.88           H  
ATOM   3752 HD11 LEU A 249     109.876 113.473  95.517  1.00  0.88           H  
ATOM   3753 HD12 LEU A 249     111.356 113.049  94.680  1.00  0.88           H  
ATOM   3754 HD13 LEU A 249     110.775 112.041  95.995  1.00  0.88           H  
ATOM   3755 HD21 LEU A 249     109.771 114.512  97.504  1.00  0.88           H  
ATOM   3756 HD22 LEU A 249     111.111 114.697  98.615  1.00  0.88           H  
ATOM   3757 HD23 LEU A 249     110.905 115.837  97.299  1.00  0.88           H  
ATOM   3758  N   TYR A 250     115.492 113.960  96.359  1.00  0.87           N  
ATOM   3759  CA  TYR A 250     116.383 114.888  95.661  1.00  0.87           C  
ATOM   3760  C   TYR A 250     117.359 114.172  94.713  1.00  0.87           C  
ATOM   3761  O   TYR A 250     117.325 114.448  93.517  1.00  0.87           O  
ATOM   3762  CB  TYR A 250     117.110 115.790  96.681  1.00  0.87           C  
ATOM   3763  CG  TYR A 250     118.028 116.857  96.092  1.00  0.87           C  
ATOM   3764  CD1 TYR A 250     117.481 118.051  95.576  1.00  0.87           C  
ATOM   3765  CD2 TYR A 250     119.430 116.677  96.079  1.00  0.87           C  
ATOM   3766  CE1 TYR A 250     118.323 119.060  95.069  1.00  0.87           C  
ATOM   3767  CE2 TYR A 250     120.273 117.690  95.576  1.00  0.87           C  
ATOM   3768  CZ  TYR A 250     119.721 118.888  95.078  1.00  0.87           C  
ATOM   3769  OH  TYR A 250     120.523 119.891  94.609  1.00  0.87           O  
ATOM   3770  H   TYR A 250     115.586 113.925  97.365  1.00  0.87           H  
ATOM   3771  HA  TYR A 250     115.750 115.535  95.050  1.00  0.87           H  
ATOM   3772  HB3 TYR A 250     117.689 115.178  97.375  1.00  0.87           H  
ATOM   3773  HB2 TYR A 250     116.366 116.299  97.296  1.00  0.87           H  
ATOM   3774  HD1 TYR A 250     116.413 118.210  95.589  1.00  0.87           H  
ATOM   3775  HD2 TYR A 250     119.870 115.768  96.465  1.00  0.87           H  
ATOM   3776  HE1 TYR A 250     117.895 119.978  94.691  1.00  0.87           H  
ATOM   3777  HE2 TYR A 250     121.342 117.538  95.584  1.00  0.87           H  
ATOM   3778  HH  TYR A 250     121.460 119.805  94.823  1.00  0.87           H  
ATOM   3779  N   TYR A 251     118.186 113.260  95.254  1.00  0.87           N  
ATOM   3780  CA  TYR A 251     119.207 112.521  94.505  1.00  0.87           C  
ATOM   3781  C   TYR A 251     118.638 111.615  93.395  1.00  0.87           C  
ATOM   3782  O   TYR A 251     119.212 111.593  92.307  1.00  0.87           O  
ATOM   3783  CB  TYR A 251     120.108 111.736  95.483  1.00  0.87           C  
ATOM   3784  CG  TYR A 251     121.147 112.580  96.210  1.00  0.87           C  
ATOM   3785  CD1 TYR A 251     120.911 113.033  97.523  1.00  0.87           C  
ATOM   3786  CD2 TYR A 251     122.370 112.905  95.583  1.00  0.87           C  
ATOM   3787  CE1 TYR A 251     121.868 113.809  98.200  1.00  0.87           C  
ATOM   3788  CE2 TYR A 251     123.329 113.689  96.256  1.00  0.87           C  
ATOM   3789  CZ  TYR A 251     123.072 114.147  97.563  1.00  0.87           C  
ATOM   3790  OH  TYR A 251     123.972 114.925  98.225  1.00  0.87           O  
ATOM   3791  H   TYR A 251     118.134 113.069  96.246  1.00  0.87           H  
ATOM   3792  HA  TYR A 251     119.832 113.268  94.011  1.00  0.87           H  
ATOM   3793  HB3 TYR A 251     120.666 110.979  94.934  1.00  0.87           H  
ATOM   3794  HB2 TYR A 251     119.505 111.179  96.202  1.00  0.87           H  
ATOM   3795  HD1 TYR A 251     119.999 112.786  98.031  1.00  0.87           H  
ATOM   3796  HD2 TYR A 251     122.587 112.552  94.587  1.00  0.87           H  
ATOM   3797  HE1 TYR A 251     121.675 114.154  99.205  1.00  0.87           H  
ATOM   3798  HE2 TYR A 251     124.262 113.927  95.764  1.00  0.87           H  
ATOM   3799  HH  TYR A 251     124.555 115.432  97.628  1.00  0.87           H  
ATOM   3800  N   GLY A 252     117.515 110.922  93.655  1.00  0.93           N  
ATOM   3801  CA  GLY A 252     116.894 109.998  92.700  1.00  0.93           C  
ATOM   3802  C   GLY A 252     116.301 110.722  91.479  1.00  0.93           C  
ATOM   3803  O   GLY A 252     116.376 110.195  90.369  1.00  0.93           O  
ATOM   3804  H   GLY A 252     117.077 110.999  94.563  1.00  0.93           H  
ATOM   3805  HA3 GLY A 252     116.097 109.454  93.206  1.00  0.93           H  
ATOM   3806  HA2 GLY A 252     117.627 109.258  92.372  1.00  0.93           H  
ATOM   3807  N   THR A 253     115.748 111.930  91.676  1.00  0.90           N  
ATOM   3808  CA  THR A 253     115.175 112.756  90.611  1.00  0.90           C  
ATOM   3809  C   THR A 253     116.225 113.603  89.870  1.00  0.90           C  
ATOM   3810  O   THR A 253     116.054 113.814  88.670  1.00  0.90           O  
ATOM   3811  CB  THR A 253     114.093 113.708  91.159  1.00  0.90           C  
ATOM   3812  OG1 THR A 253     114.569 114.556  92.183  1.00  0.90           O  
ATOM   3813  CG2 THR A 253     112.850 112.942  91.632  1.00  0.90           C  
ATOM   3814  H   THR A 253     115.724 112.322  92.607  1.00  0.90           H  
ATOM   3815  HA  THR A 253     114.704 112.103  89.872  1.00  0.90           H  
ATOM   3816  HB  THR A 253     113.806 114.387  90.369  1.00  0.90           H  
ATOM   3817  HG1 THR A 253     114.592 114.061  93.009  1.00  0.90           H  
ATOM   3818 HG21 THR A 253     112.071 113.621  91.963  1.00  0.90           H  
ATOM   3819 HG22 THR A 253     112.430 112.349  90.819  1.00  0.90           H  
ATOM   3820 HG23 THR A 253     113.073 112.260  92.452  1.00  0.90           H  
ATOM   3821  N   VAL A 254     117.303 114.017  90.558  1.00  0.90           N  
ATOM   3822  CA  VAL A 254     118.498 114.631  89.970  1.00  0.90           C  
ATOM   3823  C   VAL A 254     119.185 113.680  88.967  1.00  0.90           C  
ATOM   3824  O   VAL A 254     119.502 114.102  87.855  1.00  0.90           O  
ATOM   3825  CB  VAL A 254     119.483 115.081  91.097  1.00  0.90           C  
ATOM   3826  CG1 VAL A 254     120.984 115.179  90.752  1.00  0.90           C  
ATOM   3827  CG2 VAL A 254     119.014 116.417  91.703  1.00  0.90           C  
ATOM   3828  H   VAL A 254     117.346 113.844  91.554  1.00  0.90           H  
ATOM   3829  HA  VAL A 254     118.174 115.513  89.413  1.00  0.90           H  
ATOM   3830  HB  VAL A 254     119.419 114.339  91.893  1.00  0.90           H  
ATOM   3831 HG11 VAL A 254     121.556 115.517  91.617  1.00  0.90           H  
ATOM   3832 HG12 VAL A 254     121.410 114.219  90.457  1.00  0.90           H  
ATOM   3833 HG13 VAL A 254     121.162 115.894  89.952  1.00  0.90           H  
ATOM   3834 HG21 VAL A 254     119.572 116.665  92.607  1.00  0.90           H  
ATOM   3835 HG22 VAL A 254     119.142 117.238  90.998  1.00  0.90           H  
ATOM   3836 HG23 VAL A 254     117.958 116.392  91.974  1.00  0.90           H  
ATOM   3837  N   MET A 255     119.325 112.401  89.359  1.00  0.85           N  
ATOM   3838  CA  MET A 255     119.844 111.320  88.524  1.00  0.85           C  
ATOM   3839  C   MET A 255     118.960 111.030  87.296  1.00  0.85           C  
ATOM   3840  O   MET A 255     119.487 110.875  86.195  1.00  0.85           O  
ATOM   3841  CB  MET A 255     120.028 110.059  89.393  1.00  0.85           C  
ATOM   3842  CG  MET A 255     120.883 108.959  88.745  1.00  0.85           C  
ATOM   3843  SD  MET A 255     120.905 107.392  89.652  1.00  0.85           S  
ATOM   3844  CE  MET A 255     122.175 106.523  88.695  1.00  0.85           C  
ATOM   3845  H   MET A 255     119.039 112.139  90.293  1.00  0.85           H  
ATOM   3846  HA  MET A 255     120.822 111.647  88.176  1.00  0.85           H  
ATOM   3847  HB3 MET A 255     119.057 109.651  89.679  1.00  0.85           H  
ATOM   3848  HB2 MET A 255     120.508 110.345  90.327  1.00  0.85           H  
ATOM   3849  HG3 MET A 255     121.913 109.309  88.671  1.00  0.85           H  
ATOM   3850  HG2 MET A 255     120.545 108.746  87.731  1.00  0.85           H  
ATOM   3851  HE1 MET A 255     122.333 105.525  89.103  1.00  0.85           H  
ATOM   3852  HE2 MET A 255     121.867 106.428  87.654  1.00  0.85           H  
ATOM   3853  HE3 MET A 255     123.120 107.065  88.731  1.00  0.85           H  
ATOM   3854  N   GLY A 256     117.634 110.985  87.515  1.00  0.92           N  
ATOM   3855  CA  GLY A 256     116.635 110.657  86.500  1.00  0.92           C  
ATOM   3856  C   GLY A 256     116.376 111.798  85.501  1.00  0.92           C  
ATOM   3857  O   GLY A 256     115.759 111.540  84.470  1.00  0.92           O  
ATOM   3858  H   GLY A 256     117.291 111.129  88.455  1.00  0.92           H  
ATOM   3859  HA3 GLY A 256     115.698 110.422  87.005  1.00  0.92           H  
ATOM   3860  HA2 GLY A 256     116.936 109.760  85.958  1.00  0.92           H  
ATOM   3861  N   THR A 257     116.834 113.030  85.784  1.00  0.87           N  
ATOM   3862  CA  THR A 257     116.670 114.197  84.914  1.00  0.87           C  
ATOM   3863  C   THR A 257     117.924 114.431  84.053  1.00  0.87           C  
ATOM   3864  O   THR A 257     117.785 114.593  82.840  1.00  0.87           O  
ATOM   3865  CB  THR A 257     116.393 115.481  85.744  1.00  0.87           C  
ATOM   3866  OG1 THR A 257     115.145 115.328  86.386  1.00  0.87           O  
ATOM   3867  CG2 THR A 257     116.345 116.808  84.962  1.00  0.87           C  
ATOM   3868  H   THR A 257     117.324 113.187  86.654  1.00  0.87           H  
ATOM   3869  HA  THR A 257     115.824 114.046  84.239  1.00  0.87           H  
ATOM   3870  HB  THR A 257     117.144 115.575  86.530  1.00  0.87           H  
ATOM   3871  HG1 THR A 257     115.237 114.640  87.054  1.00  0.87           H  
ATOM   3872 HG21 THR A 257     116.077 117.630  85.624  1.00  0.87           H  
ATOM   3873 HG22 THR A 257     117.309 117.065  84.523  1.00  0.87           H  
ATOM   3874 HG23 THR A 257     115.606 116.773  84.161  1.00  0.87           H  
ATOM   3875  N   TYR A 258     119.111 114.465  84.684  1.00  0.82           N  
ATOM   3876  CA  TYR A 258     120.356 114.883  84.032  1.00  0.82           C  
ATOM   3877  C   TYR A 258     121.051 113.791  83.206  1.00  0.82           C  
ATOM   3878  O   TYR A 258     121.743 114.149  82.253  1.00  0.82           O  
ATOM   3879  CB  TYR A 258     121.334 115.457  85.079  1.00  0.82           C  
ATOM   3880  CG  TYR A 258     120.864 116.748  85.740  1.00  0.82           C  
ATOM   3881  CD1 TYR A 258     120.445 117.849  84.959  1.00  0.82           C  
ATOM   3882  CD2 TYR A 258     120.852 116.857  87.144  1.00  0.82           C  
ATOM   3883  CE1 TYR A 258     119.982 119.027  85.576  1.00  0.82           C  
ATOM   3884  CE2 TYR A 258     120.392 118.034  87.765  1.00  0.82           C  
ATOM   3885  CZ  TYR A 258     119.948 119.116  86.981  1.00  0.82           C  
ATOM   3886  OH  TYR A 258     119.448 120.233  87.587  1.00  0.82           O  
ATOM   3887  H   TYR A 258     119.159 114.316  85.684  1.00  0.82           H  
ATOM   3888  HA  TYR A 258     120.112 115.678  83.325  1.00  0.82           H  
ATOM   3889  HB3 TYR A 258     122.290 115.680  84.602  1.00  0.82           H  
ATOM   3890  HB2 TYR A 258     121.551 114.703  85.838  1.00  0.82           H  
ATOM   3891  HD1 TYR A 258     120.461 117.802  83.880  1.00  0.82           H  
ATOM   3892  HD2 TYR A 258     121.185 116.029  87.749  1.00  0.82           H  
ATOM   3893  HE1 TYR A 258     119.641 119.849  84.962  1.00  0.82           H  
ATOM   3894  HE2 TYR A 258     120.366 118.099  88.843  1.00  0.82           H  
ATOM   3895  HH  TYR A 258     119.249 120.934  86.954  1.00  0.82           H  
ATOM   3896  N   PHE A 259     120.880 112.506  83.564  1.00  0.80           N  
ATOM   3897  CA  PHE A 259     121.597 111.389  82.928  1.00  0.80           C  
ATOM   3898  C   PHE A 259     120.698 110.626  81.940  1.00  0.80           C  
ATOM   3899  O   PHE A 259     120.815 109.410  81.791  1.00  0.80           O  
ATOM   3900  CB  PHE A 259     122.254 110.508  84.011  1.00  0.80           C  
ATOM   3901  CG  PHE A 259     123.054 111.290  85.050  1.00  0.80           C  
ATOM   3902  CD1 PHE A 259     124.023 112.246  84.671  1.00  0.80           C  
ATOM   3903  CD2 PHE A 259     122.848 111.042  86.420  1.00  0.80           C  
ATOM   3904  CE1 PHE A 259     124.687 112.984  85.642  1.00  0.80           C  
ATOM   3905  CE2 PHE A 259     123.526 111.782  87.379  1.00  0.80           C  
ATOM   3906  CZ  PHE A 259     124.428 112.762  86.990  1.00  0.80           C  
ATOM   3907  H   PHE A 259     120.293 112.274  84.354  1.00  0.80           H  
ATOM   3908  HA  PHE A 259     122.410 111.772  82.311  1.00  0.80           H  
ATOM   3909  HB3 PHE A 259     122.913 109.775  83.543  1.00  0.80           H  
ATOM   3910  HB2 PHE A 259     121.479 109.932  84.519  1.00  0.80           H  
ATOM   3911  HD1 PHE A 259     124.232 112.437  83.629  1.00  0.80           H  
ATOM   3912  HD2 PHE A 259     122.133 110.294  86.716  1.00  0.80           H  
ATOM   3913  HE1 PHE A 259     125.409 113.731  85.345  1.00  0.80           H  
ATOM   3914  HE2 PHE A 259     123.343 111.605  88.429  1.00  0.80           H  
ATOM   3915  HZ  PHE A 259     124.941 113.344  87.741  1.00  0.80           H  
ATOM   3916  N   ARG A 260     119.838 111.395  81.257  1.00  0.75           N  
ATOM   3917  CA  ARG A 260     118.993 110.995  80.139  1.00  0.75           C  
ATOM   3918  C   ARG A 260     119.766 111.300  78.839  1.00  0.75           C  
ATOM   3919  O   ARG A 260     120.285 112.413  78.723  1.00  0.75           O  
ATOM   3920  CB  ARG A 260     117.718 111.869  80.205  1.00  0.75           C  
ATOM   3921  CG  ARG A 260     116.877 111.607  81.472  1.00  0.75           C  
ATOM   3922  CD  ARG A 260     115.812 110.507  81.308  1.00  0.75           C  
ATOM   3923  NE  ARG A 260     114.598 111.012  80.640  1.00  0.75           N  
ATOM   3924  CZ  ARG A 260     113.756 110.392  79.796  1.00  0.75           C  
ATOM   3925  NH1 ARG A 260     113.968 109.147  79.346  1.00  0.75           N  
ATOM   3926  NH2 ARG A 260     112.659 111.049  79.404  1.00  0.75           N1+
ATOM   3927  H   ARG A 260     119.834 112.386  81.456  1.00  0.75           H  
ATOM   3928  HA  ARG A 260     118.716 109.947  80.237  1.00  0.75           H  
ATOM   3929  HB3 ARG A 260     117.107 111.714  79.314  1.00  0.75           H  
ATOM   3930  HB2 ARG A 260     117.997 112.925  80.187  1.00  0.75           H  
ATOM   3931  HG3 ARG A 260     116.360 112.546  81.680  1.00  0.75           H  
ATOM   3932  HG2 ARG A 260     117.482 111.431  82.361  1.00  0.75           H  
ATOM   3933  HD3 ARG A 260     115.589 110.010  82.252  1.00  0.75           H  
ATOM   3934  HD2 ARG A 260     116.233 109.743  80.654  1.00  0.75           H  
ATOM   3935  HE  ARG A 260     114.304 111.924  80.975  1.00  0.75           H  
ATOM   3936 HH12 ARG A 260     113.312 108.707  78.718  1.00  0.75           H  
ATOM   3937 HH11 ARG A 260     114.789 108.640  79.644  1.00  0.75           H  
ATOM   3938 HH22 ARG A 260     112.014 110.642  78.743  1.00  0.75           H  
ATOM   3939 HH21 ARG A 260     112.503 111.996  79.734  1.00  0.75           H  
ATOM   3940  N   PRO A 261     119.815 110.354  77.868  1.00  0.86           N  
ATOM   3941  CA  PRO A 261     120.231 110.673  76.485  1.00  0.86           C  
ATOM   3942  C   PRO A 261     119.390 111.810  75.876  1.00  0.86           C  
ATOM   3943  O   PRO A 261     118.177 111.840  76.089  1.00  0.86           O  
ATOM   3944  CB  PRO A 261     120.037 109.351  75.718  1.00  0.86           C  
ATOM   3945  CG  PRO A 261     120.039 108.270  76.785  1.00  0.86           C  
ATOM   3946  CD  PRO A 261     119.400 108.957  77.984  1.00  0.86           C  
ATOM   3947  HA  PRO A 261     121.289 110.940  76.505  1.00  0.86           H  
ATOM   3948  HB3 PRO A 261     120.812 109.187  74.968  1.00  0.86           H  
ATOM   3949  HB2 PRO A 261     119.081 109.343  75.193  1.00  0.86           H  
ATOM   3950  HG3 PRO A 261     121.070 108.008  77.028  1.00  0.86           H  
ATOM   3951  HG2 PRO A 261     119.525 107.358  76.481  1.00  0.86           H  
ATOM   3952  HD2 PRO A 261     118.311 108.906  77.929  1.00  0.86           H  
ATOM   3953  HD3 PRO A 261     119.729 108.487  78.911  1.00  0.86           H  
ATOM   3954  N   LEU A 262     120.054 112.737  75.166  1.00  0.84           N  
ATOM   3955  CA  LEU A 262     119.447 113.948  74.596  1.00  0.84           C  
ATOM   3956  C   LEU A 262     118.307 113.683  73.591  1.00  0.84           C  
ATOM   3957  O   LEU A 262     117.445 114.546  73.434  1.00  0.84           O  
ATOM   3958  CB  LEU A 262     120.552 114.820  73.958  1.00  0.84           C  
ATOM   3959  CG  LEU A 262     121.535 115.444  74.977  1.00  0.84           C  
ATOM   3960  CD1 LEU A 262     122.766 116.047  74.272  1.00  0.84           C  
ATOM   3961  CD2 LEU A 262     120.841 116.456  75.914  1.00  0.84           C  
ATOM   3962  H   LEU A 262     121.052 112.646  75.045  1.00  0.84           H  
ATOM   3963  HA  LEU A 262     118.995 114.496  75.424  1.00  0.84           H  
ATOM   3964  HB3 LEU A 262     120.105 115.627  73.375  1.00  0.84           H  
ATOM   3965  HB2 LEU A 262     121.102 114.208  73.241  1.00  0.84           H  
ATOM   3966  HG  LEU A 262     121.916 114.635  75.602  1.00  0.84           H  
ATOM   3967 HD11 LEU A 262     123.688 115.724  74.759  1.00  0.84           H  
ATOM   3968 HD12 LEU A 262     122.833 115.739  73.229  1.00  0.84           H  
ATOM   3969 HD13 LEU A 262     122.761 117.135  74.280  1.00  0.84           H  
ATOM   3970 HD21 LEU A 262     121.376 117.402  75.990  1.00  0.84           H  
ATOM   3971 HD22 LEU A 262     119.829 116.696  75.585  1.00  0.84           H  
ATOM   3972 HD23 LEU A 262     120.767 116.051  76.923  1.00  0.84           H  
ATOM   3973  N   THR A 263     118.290 112.490  72.974  1.00  0.81           N  
ATOM   3974  CA  THR A 263     117.224 112.000  72.099  1.00  0.81           C  
ATOM   3975  C   THR A 263     115.929 111.599  72.849  1.00  0.81           C  
ATOM   3976  O   THR A 263     114.903 111.444  72.188  1.00  0.81           O  
ATOM   3977  CB  THR A 263     117.715 110.759  71.301  1.00  0.81           C  
ATOM   3978  OG1 THR A 263     117.965 109.645  72.143  1.00  0.81           O  
ATOM   3979  CG2 THR A 263     118.973 111.031  70.461  1.00  0.81           C  
ATOM   3980  H   THR A 263     119.031 111.829  73.163  1.00  0.81           H  
ATOM   3981  HA  THR A 263     116.968 112.790  71.392  1.00  0.81           H  
ATOM   3982  HB  THR A 263     116.926 110.457  70.610  1.00  0.81           H  
ATOM   3983  HG1 THR A 263     117.136 109.362  72.539  1.00  0.81           H  
ATOM   3984 HG21 THR A 263     119.238 110.160  69.862  1.00  0.81           H  
ATOM   3985 HG22 THR A 263     118.812 111.864  69.776  1.00  0.81           H  
ATOM   3986 HG23 THR A 263     119.834 111.274  71.085  1.00  0.81           H  
ATOM   3987  N   ASN A 264     115.986 111.429  74.184  1.00  0.80           N  
ATOM   3988  CA  ASN A 264     114.868 110.957  75.010  1.00  0.80           C  
ATOM   3989  C   ASN A 264     114.246 112.055  75.892  1.00  0.80           C  
ATOM   3990  O   ASN A 264     113.148 111.818  76.396  1.00  0.80           O  
ATOM   3991  CB  ASN A 264     115.326 109.784  75.914  1.00  0.80           C  
ATOM   3992  CG  ASN A 264     115.867 108.557  75.173  1.00  0.80           C  
ATOM   3993  OD1 ASN A 264     116.893 108.005  75.557  1.00  0.80           O  
ATOM   3994  ND2 ASN A 264     115.172 108.100  74.128  1.00  0.80           N  
ATOM   3995  H   ASN A 264     116.861 111.580  74.670  1.00  0.80           H  
ATOM   3996  HA  ASN A 264     114.053 110.598  74.378  1.00  0.80           H  
ATOM   3997  HB3 ASN A 264     114.484 109.434  76.511  1.00  0.80           H  
ATOM   3998  HB2 ASN A 264     116.081 110.127  76.624  1.00  0.80           H  
ATOM   3999 HD22 ASN A 264     115.490 107.280  73.632  1.00  0.80           H  
ATOM   4000 HD21 ASN A 264     114.322 108.559  73.832  1.00  0.80           H  
ATOM   4001  N   TYR A 265     114.922 113.204  76.087  1.00  0.80           N  
ATOM   4002  CA  TYR A 265     114.481 114.273  76.995  1.00  0.80           C  
ATOM   4003  C   TYR A 265     113.127 114.888  76.577  1.00  0.80           C  
ATOM   4004  O   TYR A 265     112.930 115.184  75.398  1.00  0.80           O  
ATOM   4005  CB  TYR A 265     115.588 115.340  77.119  1.00  0.80           C  
ATOM   4006  CG  TYR A 265     115.408 116.313  78.275  1.00  0.80           C  
ATOM   4007  CD1 TYR A 265     115.851 115.952  79.566  1.00  0.80           C  
ATOM   4008  CD2 TYR A 265     114.811 117.576  78.073  1.00  0.80           C  
ATOM   4009  CE1 TYR A 265     115.717 116.853  80.640  1.00  0.80           C  
ATOM   4010  CE2 TYR A 265     114.664 118.472  79.151  1.00  0.80           C  
ATOM   4011  CZ  TYR A 265     115.120 118.112  80.435  1.00  0.80           C  
ATOM   4012  OH  TYR A 265     114.980 118.975  81.483  1.00  0.80           O  
ATOM   4013  H   TYR A 265     115.813 113.341  75.631  1.00  0.80           H  
ATOM   4014  HA  TYR A 265     114.358 113.811  77.976  1.00  0.80           H  
ATOM   4015  HB3 TYR A 265     115.692 115.893  76.185  1.00  0.80           H  
ATOM   4016  HB2 TYR A 265     116.547 114.842  77.272  1.00  0.80           H  
ATOM   4017  HD1 TYR A 265     116.304 114.987  79.736  1.00  0.80           H  
ATOM   4018  HD2 TYR A 265     114.463 117.860  77.090  1.00  0.80           H  
ATOM   4019  HE1 TYR A 265     116.067 116.572  81.623  1.00  0.80           H  
ATOM   4020  HE2 TYR A 265     114.205 119.436  78.987  1.00  0.80           H  
ATOM   4021  HH  TYR A 265     114.551 119.800  81.245  1.00  0.80           H  
ATOM   4022  N   SER A 266     112.225 115.034  77.560  1.00  0.73           N  
ATOM   4023  CA  SER A 266     110.817 115.397  77.383  1.00  0.73           C  
ATOM   4024  C   SER A 266     110.324 116.292  78.540  1.00  0.73           C  
ATOM   4025  O   SER A 266     111.096 116.623  79.441  1.00  0.73           O  
ATOM   4026  CB  SER A 266     109.989 114.095  77.255  1.00  0.73           C  
ATOM   4027  OG  SER A 266     110.094 113.566  75.950  1.00  0.73           O  
ATOM   4028  H   SER A 266     112.491 114.803  78.511  1.00  0.73           H  
ATOM   4029  HA  SER A 266     110.698 115.995  76.477  1.00  0.73           H  
ATOM   4030  HB3 SER A 266     108.929 114.270  77.437  1.00  0.73           H  
ATOM   4031  HB2 SER A 266     110.311 113.348  77.983  1.00  0.73           H  
ATOM   4032  HG  SER A 266     111.006 113.302  75.801  1.00  0.73           H  
ATOM   4033  N   LEU A 267     109.040 116.688  78.484  1.00  0.69           N  
ATOM   4034  CA  LEU A 267     108.396 117.576  79.459  1.00  0.69           C  
ATOM   4035  C   LEU A 267     108.097 116.931  80.827  1.00  0.69           C  
ATOM   4036  O   LEU A 267     107.871 117.680  81.777  1.00  0.69           O  
ATOM   4037  CB  LEU A 267     107.109 118.175  78.850  1.00  0.69           C  
ATOM   4038  CG  LEU A 267     107.341 119.108  77.639  1.00  0.69           C  
ATOM   4039  CD1 LEU A 267     105.997 119.534  77.011  1.00  0.69           C  
ATOM   4040  CD2 LEU A 267     108.231 120.322  77.986  1.00  0.69           C  
ATOM   4041  H   LEU A 267     108.464 116.398  77.706  1.00  0.69           H  
ATOM   4042  HA  LEU A 267     109.092 118.390  79.669  1.00  0.69           H  
ATOM   4043  HB3 LEU A 267     106.568 118.739  79.612  1.00  0.69           H  
ATOM   4044  HB2 LEU A 267     106.445 117.358  78.559  1.00  0.69           H  
ATOM   4045  HG  LEU A 267     107.866 118.533  76.874  1.00  0.69           H  
ATOM   4046 HD11 LEU A 267     105.975 119.298  75.947  1.00  0.69           H  
ATOM   4047 HD12 LEU A 267     105.149 119.024  77.470  1.00  0.69           H  
ATOM   4048 HD13 LEU A 267     105.807 120.603  77.109  1.00  0.69           H  
ATOM   4049 HD21 LEU A 267     107.888 121.245  77.516  1.00  0.69           H  
ATOM   4050 HD22 LEU A 267     108.268 120.508  79.060  1.00  0.69           H  
ATOM   4051 HD23 LEU A 267     109.254 120.159  77.648  1.00  0.69           H  
ATOM   4052  N   LYS A 268     108.140 115.589  80.943  1.00  0.72           N  
ATOM   4053  CA  LYS A 268     108.088 114.894  82.238  1.00  0.72           C  
ATOM   4054  C   LYS A 268     109.323 115.207  83.105  1.00  0.72           C  
ATOM   4055  O   LYS A 268     109.184 115.333  84.319  1.00  0.72           O  
ATOM   4056  CB  LYS A 268     107.896 113.374  82.030  1.00  0.72           C  
ATOM   4057  CG  LYS A 268     107.804 112.569  83.345  1.00  0.72           C  
ATOM   4058  CD  LYS A 268     107.580 111.067  83.134  1.00  0.72           C  
ATOM   4059  CE  LYS A 268     107.568 110.299  84.468  1.00  0.72           C  
ATOM   4060  NZ  LYS A 268     107.405 108.848  84.267  1.00  0.72           N1+
ATOM   4061  H   LYS A 268     108.321 115.021  80.129  1.00  0.72           H  
ATOM   4062  HA  LYS A 268     107.212 115.266  82.773  1.00  0.72           H  
ATOM   4063  HB3 LYS A 268     108.717 112.983  81.427  1.00  0.72           H  
ATOM   4064  HB2 LYS A 268     106.987 113.208  81.451  1.00  0.72           H  
ATOM   4065  HG3 LYS A 268     107.002 112.975  83.962  1.00  0.72           H  
ATOM   4066  HG2 LYS A 268     108.722 112.689  83.920  1.00  0.72           H  
ATOM   4067  HD3 LYS A 268     108.365 110.676  82.484  1.00  0.72           H  
ATOM   4068  HD2 LYS A 268     106.637 110.915  82.606  1.00  0.72           H  
ATOM   4069  HE3 LYS A 268     106.759 110.659  85.104  1.00  0.72           H  
ATOM   4070  HE2 LYS A 268     108.501 110.467  85.008  1.00  0.72           H  
ATOM   4071  HZ1 LYS A 268     108.169 108.496  83.707  1.00  0.72           H  
ATOM   4072  HZ2 LYS A 268     107.403 108.381  85.162  1.00  0.72           H  
ATOM   4073  HZ3 LYS A 268     106.531 108.668  83.793  1.00  0.72           H  
ATOM   4074  N   ASP A 269     110.489 115.375  82.460  1.00  0.77           N  
ATOM   4075  CA  ASP A 269     111.731 115.819  83.093  1.00  0.77           C  
ATOM   4076  C   ASP A 269     111.657 117.267  83.596  1.00  0.77           C  
ATOM   4077  O   ASP A 269     112.240 117.545  84.639  1.00  0.77           O  
ATOM   4078  CB  ASP A 269     112.977 115.630  82.204  1.00  0.77           C  
ATOM   4079  CG  ASP A 269     113.087 114.224  81.609  1.00  0.77           C  
ATOM   4080  OD1 ASP A 269     113.291 113.284  82.407  1.00  0.77           O  
ATOM   4081  OD2 ASP A 269     112.845 114.084  80.390  1.00  0.77           O1-
ATOM   4082  H   ASP A 269     110.528 115.259  81.457  1.00  0.77           H  
ATOM   4083  HA  ASP A 269     111.872 115.192  83.976  1.00  0.77           H  
ATOM   4084  HB3 ASP A 269     113.878 115.810  82.792  1.00  0.77           H  
ATOM   4085  HB2 ASP A 269     112.975 116.362  81.395  1.00  0.77           H  
ATOM   4086  N   ALA A 270     110.910 118.141  82.895  1.00  0.79           N  
ATOM   4087  CA  ALA A 270     110.630 119.512  83.329  1.00  0.79           C  
ATOM   4088  C   ALA A 270     109.701 119.577  84.557  1.00  0.79           C  
ATOM   4089  O   ALA A 270     109.924 120.429  85.413  1.00  0.79           O  
ATOM   4090  CB  ALA A 270     110.068 120.331  82.158  1.00  0.79           C  
ATOM   4091  H   ALA A 270     110.457 117.838  82.045  1.00  0.79           H  
ATOM   4092  HA  ALA A 270     111.582 119.965  83.611  1.00  0.79           H  
ATOM   4093  HB1 ALA A 270     109.950 121.379  82.437  1.00  0.79           H  
ATOM   4094  HB2 ALA A 270     110.739 120.299  81.299  1.00  0.79           H  
ATOM   4095  HB3 ALA A 270     109.094 119.968  81.833  1.00  0.79           H  
ATOM   4096  N   VAL A 271     108.722 118.656  84.656  1.00  0.83           N  
ATOM   4097  CA  VAL A 271     107.858 118.480  85.832  1.00  0.83           C  
ATOM   4098  C   VAL A 271     108.648 117.990  87.063  1.00  0.83           C  
ATOM   4099  O   VAL A 271     108.413 118.484  88.167  1.00  0.83           O  
ATOM   4100  CB  VAL A 271     106.680 117.498  85.538  1.00  0.83           C  
ATOM   4101  CG1 VAL A 271     105.913 116.976  86.775  1.00  0.83           C  
ATOM   4102  CG2 VAL A 271     105.681 118.126  84.552  1.00  0.83           C  
ATOM   4103  H   VAL A 271     108.589 117.995  83.902  1.00  0.83           H  
ATOM   4104  HA  VAL A 271     107.437 119.456  86.081  1.00  0.83           H  
ATOM   4105  HB  VAL A 271     107.091 116.621  85.039  1.00  0.83           H  
ATOM   4106 HG11 VAL A 271     105.041 116.394  86.477  1.00  0.83           H  
ATOM   4107 HG12 VAL A 271     106.526 116.319  87.394  1.00  0.83           H  
ATOM   4108 HG13 VAL A 271     105.563 117.799  87.398  1.00  0.83           H  
ATOM   4109 HG21 VAL A 271     104.897 117.420  84.279  1.00  0.83           H  
ATOM   4110 HG22 VAL A 271     105.201 119.004  84.985  1.00  0.83           H  
ATOM   4111 HG23 VAL A 271     106.167 118.441  83.630  1.00  0.83           H  
ATOM   4112  N   ILE A 272     109.594 117.064  86.838  1.00  0.87           N  
ATOM   4113  CA  ILE A 272     110.530 116.577  87.848  1.00  0.87           C  
ATOM   4114  C   ILE A 272     111.516 117.679  88.299  1.00  0.87           C  
ATOM   4115  O   ILE A 272     111.780 117.778  89.497  1.00  0.87           O  
ATOM   4116  CB  ILE A 272     111.304 115.319  87.347  1.00  0.87           C  
ATOM   4117  CG1 ILE A 272     110.351 114.115  87.158  1.00  0.87           C  
ATOM   4118  CG2 ILE A 272     112.451 114.883  88.269  1.00  0.87           C  
ATOM   4119  CD1 ILE A 272     110.962 112.961  86.346  1.00  0.87           C  
ATOM   4120  H   ILE A 272     109.714 116.693  85.904  1.00  0.87           H  
ATOM   4121  HA  ILE A 272     109.946 116.285  88.724  1.00  0.87           H  
ATOM   4122  HB  ILE A 272     111.737 115.559  86.376  1.00  0.87           H  
ATOM   4123 HG13 ILE A 272     109.426 114.424  86.675  1.00  0.87           H  
ATOM   4124 HG12 ILE A 272     110.045 113.740  88.135  1.00  0.87           H  
ATOM   4125 HG21 ILE A 272     112.941 113.976  87.917  1.00  0.87           H  
ATOM   4126 HG22 ILE A 272     113.232 115.636  88.359  1.00  0.87           H  
ATOM   4127 HG23 ILE A 272     112.041 114.685  89.258  1.00  0.87           H  
ATOM   4128 HD11 ILE A 272     110.182 112.380  85.855  1.00  0.87           H  
ATOM   4129 HD12 ILE A 272     111.637 113.323  85.570  1.00  0.87           H  
ATOM   4130 HD13 ILE A 272     111.522 112.281  86.987  1.00  0.87           H  
ATOM   4131  N   THR A 273     111.991 118.514  87.354  1.00  0.86           N  
ATOM   4132  CA  THR A 273     112.856 119.667  87.619  1.00  0.86           C  
ATOM   4133  C   THR A 273     112.161 120.731  88.490  1.00  0.86           C  
ATOM   4134  O   THR A 273     112.774 121.175  89.457  1.00  0.86           O  
ATOM   4135  CB  THR A 273     113.385 120.349  86.328  1.00  0.86           C  
ATOM   4136  OG1 THR A 273     114.086 119.412  85.540  1.00  0.86           O  
ATOM   4137  CG2 THR A 273     114.364 121.512  86.568  1.00  0.86           C  
ATOM   4138  H   THR A 273     111.741 118.357  86.386  1.00  0.86           H  
ATOM   4139  HA  THR A 273     113.718 119.303  88.178  1.00  0.86           H  
ATOM   4140  HB  THR A 273     112.548 120.714  85.734  1.00  0.86           H  
ATOM   4141  HG1 THR A 273     113.480 118.715  85.264  1.00  0.86           H  
ATOM   4142 HG21 THR A 273     114.717 121.931  85.625  1.00  0.86           H  
ATOM   4143 HG22 THR A 273     113.901 122.321  87.127  1.00  0.86           H  
ATOM   4144 HG23 THR A 273     115.237 121.183  87.132  1.00  0.86           H  
ATOM   4145  N   VAL A 274     110.888 121.062  88.194  1.00  0.88           N  
ATOM   4146  CA  VAL A 274     110.036 121.926  89.025  1.00  0.88           C  
ATOM   4147  C   VAL A 274     109.922 121.429  90.480  1.00  0.88           C  
ATOM   4148  O   VAL A 274     110.003 122.251  91.391  1.00  0.88           O  
ATOM   4149  CB  VAL A 274     108.601 122.096  88.425  1.00  0.88           C  
ATOM   4150  CG1 VAL A 274     107.514 122.601  89.402  1.00  0.88           C  
ATOM   4151  CG2 VAL A 274     108.612 123.013  87.193  1.00  0.88           C  
ATOM   4152  H   VAL A 274     110.447 120.657  87.377  1.00  0.88           H  
ATOM   4153  HA  VAL A 274     110.511 122.908  89.059  1.00  0.88           H  
ATOM   4154  HB  VAL A 274     108.271 121.118  88.072  1.00  0.88           H  
ATOM   4155 HG11 VAL A 274     106.591 122.847  88.876  1.00  0.88           H  
ATOM   4156 HG12 VAL A 274     107.252 121.849  90.147  1.00  0.88           H  
ATOM   4157 HG13 VAL A 274     107.847 123.494  89.929  1.00  0.88           H  
ATOM   4158 HG21 VAL A 274     107.630 123.056  86.720  1.00  0.88           H  
ATOM   4159 HG22 VAL A 274     108.892 124.032  87.461  1.00  0.88           H  
ATOM   4160 HG23 VAL A 274     109.312 122.663  86.439  1.00  0.88           H  
ATOM   4161  N   MET A 275     109.779 120.103  90.659  1.00  0.86           N  
ATOM   4162  CA  MET A 275     109.685 119.454  91.962  1.00  0.86           C  
ATOM   4163  C   MET A 275     110.954 119.659  92.808  1.00  0.86           C  
ATOM   4164  O   MET A 275     110.869 120.386  93.791  1.00  0.86           O  
ATOM   4165  CB  MET A 275     109.233 117.984  91.801  1.00  0.86           C  
ATOM   4166  CG  MET A 275     108.807 117.266  93.101  1.00  0.86           C  
ATOM   4167  SD  MET A 275     110.090 116.816  94.311  1.00  0.86           S  
ATOM   4168  CE  MET A 275     111.091 115.694  93.307  1.00  0.86           C  
ATOM   4169  H   MET A 275     109.732 119.495  89.852  1.00  0.86           H  
ATOM   4170  HA  MET A 275     108.874 119.963  92.487  1.00  0.86           H  
ATOM   4171  HB3 MET A 275     110.003 117.406  91.296  1.00  0.86           H  
ATOM   4172  HB2 MET A 275     108.380 117.960  91.121  1.00  0.86           H  
ATOM   4173  HG3 MET A 275     108.291 116.343  92.834  1.00  0.86           H  
ATOM   4174  HG2 MET A 275     108.067 117.877  93.620  1.00  0.86           H  
ATOM   4175  HE1 MET A 275     111.932 115.315  93.886  1.00  0.86           H  
ATOM   4176  HE2 MET A 275     110.479 114.854  92.980  1.00  0.86           H  
ATOM   4177  HE3 MET A 275     111.497 116.195  92.429  1.00  0.86           H  
ATOM   4178  N   TYR A 276     112.097 119.044  92.444  1.00  0.87           N  
ATOM   4179  CA  TYR A 276     113.285 119.051  93.314  1.00  0.87           C  
ATOM   4180  C   TYR A 276     113.933 120.435  93.519  1.00  0.87           C  
ATOM   4181  O   TYR A 276     114.481 120.660  94.596  1.00  0.87           O  
ATOM   4182  CB  TYR A 276     114.304 117.960  92.914  1.00  0.87           C  
ATOM   4183  CG  TYR A 276     115.088 118.145  91.623  1.00  0.87           C  
ATOM   4184  CD1 TYR A 276     116.213 118.997  91.569  1.00  0.87           C  
ATOM   4185  CD2 TYR A 276     114.717 117.415  90.478  1.00  0.87           C  
ATOM   4186  CE1 TYR A 276     116.934 119.143  90.367  1.00  0.87           C  
ATOM   4187  CE2 TYR A 276     115.441 117.552  89.282  1.00  0.87           C  
ATOM   4188  CZ  TYR A 276     116.540 118.425  89.221  1.00  0.87           C  
ATOM   4189  OH  TYR A 276     117.214 118.567  88.046  1.00  0.87           O  
ATOM   4190  H   TYR A 276     112.139 118.486  91.602  1.00  0.87           H  
ATOM   4191  HA  TYR A 276     112.923 118.753  94.300  1.00  0.87           H  
ATOM   4192  HB3 TYR A 276     113.796 116.997  92.889  1.00  0.87           H  
ATOM   4193  HB2 TYR A 276     115.041 117.863  93.712  1.00  0.87           H  
ATOM   4194  HD1 TYR A 276     116.525 119.545  92.446  1.00  0.87           H  
ATOM   4195  HD2 TYR A 276     113.876 116.740  90.517  1.00  0.87           H  
ATOM   4196  HE1 TYR A 276     117.786 119.807  90.329  1.00  0.87           H  
ATOM   4197  HE2 TYR A 276     115.144 116.998  88.405  1.00  0.87           H  
ATOM   4198  HH  TYR A 276     117.973 119.155  88.106  1.00  0.87           H  
ATOM   4199  N   THR A 277     113.843 121.338  92.526  1.00  0.88           N  
ATOM   4200  CA  THR A 277     114.414 122.685  92.624  1.00  0.88           C  
ATOM   4201  C   THR A 277     113.600 123.639  93.528  1.00  0.88           C  
ATOM   4202  O   THR A 277     114.223 124.452  94.210  1.00  0.88           O  
ATOM   4203  CB  THR A 277     114.611 123.359  91.239  1.00  0.88           C  
ATOM   4204  OG1 THR A 277     113.390 123.661  90.589  1.00  0.88           O  
ATOM   4205  CG2 THR A 277     115.519 122.546  90.299  1.00  0.88           C  
ATOM   4206  H   THR A 277     113.378 121.100  91.660  1.00  0.88           H  
ATOM   4207  HA  THR A 277     115.406 122.583  93.066  1.00  0.88           H  
ATOM   4208  HB  THR A 277     115.096 124.322  91.401  1.00  0.88           H  
ATOM   4209  HG1 THR A 277     113.044 122.848  90.205  1.00  0.88           H  
ATOM   4210 HG21 THR A 277     115.626 123.036  89.330  1.00  0.88           H  
ATOM   4211 HG22 THR A 277     116.516 122.438  90.725  1.00  0.88           H  
ATOM   4212 HG23 THR A 277     115.146 121.540  90.119  1.00  0.88           H  
ATOM   4213  N   ALA A 278     112.259 123.521  93.546  1.00  0.91           N  
ATOM   4214  CA  ALA A 278     111.382 124.407  94.320  1.00  0.91           C  
ATOM   4215  C   ALA A 278     110.980 123.821  95.684  1.00  0.91           C  
ATOM   4216  O   ALA A 278     110.918 124.575  96.654  1.00  0.91           O  
ATOM   4217  CB  ALA A 278     110.127 124.738  93.497  1.00  0.91           C  
ATOM   4218  H   ALA A 278     111.804 122.833  92.961  1.00  0.91           H  
ATOM   4219  HA  ALA A 278     111.894 125.353  94.508  1.00  0.91           H  
ATOM   4220  HB1 ALA A 278     109.524 125.501  93.992  1.00  0.91           H  
ATOM   4221  HB2 ALA A 278     110.392 125.120  92.511  1.00  0.91           H  
ATOM   4222  HB3 ALA A 278     109.492 123.862  93.358  1.00  0.91           H  
ATOM   4223  N   VAL A 279     110.702 122.506  95.737  1.00  0.91           N  
ATOM   4224  CA  VAL A 279     110.144 121.835  96.914  1.00  0.91           C  
ATOM   4225  C   VAL A 279     111.217 121.406  97.933  1.00  0.91           C  
ATOM   4226  O   VAL A 279     110.934 121.481  99.127  1.00  0.91           O  
ATOM   4227  CB  VAL A 279     109.285 120.589  96.529  1.00  0.91           C  
ATOM   4228  CG1 VAL A 279     108.732 119.786  97.723  1.00  0.91           C  
ATOM   4229  CG2 VAL A 279     108.122 120.975  95.596  1.00  0.91           C  
ATOM   4230  H   VAL A 279     110.788 121.938  94.903  1.00  0.91           H  
ATOM   4231  HA  VAL A 279     109.481 122.538  97.423  1.00  0.91           H  
ATOM   4232  HB  VAL A 279     109.919 119.889  95.987  1.00  0.91           H  
ATOM   4233 HG11 VAL A 279     108.046 119.006  97.391  1.00  0.91           H  
ATOM   4234 HG12 VAL A 279     109.531 119.282  98.266  1.00  0.91           H  
ATOM   4235 HG13 VAL A 279     108.194 120.426  98.423  1.00  0.91           H  
ATOM   4236 HG21 VAL A 279     107.539 120.100  95.308  1.00  0.91           H  
ATOM   4237 HG22 VAL A 279     107.446 121.681  96.080  1.00  0.91           H  
ATOM   4238 HG23 VAL A 279     108.476 121.438  94.674  1.00  0.91           H  
ATOM   4239  N   THR A 280     112.415 120.975  97.488  1.00  0.88           N  
ATOM   4240  CA  THR A 280     113.461 120.509  98.414  1.00  0.88           C  
ATOM   4241  C   THR A 280     114.030 121.600  99.361  1.00  0.88           C  
ATOM   4242  O   THR A 280     114.147 121.301 100.549  1.00  0.88           O  
ATOM   4243  CB  THR A 280     114.625 119.731  97.738  1.00  0.88           C  
ATOM   4244  OG1 THR A 280     114.091 118.684  96.951  1.00  0.88           O  
ATOM   4245  CG2 THR A 280     115.646 119.114  98.713  1.00  0.88           C  
ATOM   4246  H   THR A 280     112.622 120.955  96.499  1.00  0.88           H  
ATOM   4247  HA  THR A 280     112.967 119.783  99.065  1.00  0.88           H  
ATOM   4248  HB  THR A 280     115.174 120.384  97.064  1.00  0.88           H  
ATOM   4249  HG1 THR A 280     113.611 119.074  96.217  1.00  0.88           H  
ATOM   4250 HG21 THR A 280     116.382 118.510  98.183  1.00  0.88           H  
ATOM   4251 HG22 THR A 280     116.205 119.876  99.254  1.00  0.88           H  
ATOM   4252 HG23 THR A 280     115.158 118.472  99.447  1.00  0.88           H  
ATOM   4253  N   PRO A 281     114.241 122.859  98.895  1.00  0.90           N  
ATOM   4254  CA  PRO A 281     114.518 124.006  99.788  1.00  0.90           C  
ATOM   4255  C   PRO A 281     113.421 124.342 100.813  1.00  0.90           C  
ATOM   4256  O   PRO A 281     113.761 124.876 101.867  1.00  0.90           O  
ATOM   4257  CB  PRO A 281     114.748 125.186  98.830  1.00  0.90           C  
ATOM   4258  CG  PRO A 281     115.221 124.531  97.551  1.00  0.90           C  
ATOM   4259  CD  PRO A 281     114.383 123.265  97.495  1.00  0.90           C  
ATOM   4260  HA  PRO A 281     115.447 123.787 100.318  1.00  0.90           H  
ATOM   4261  HB3 PRO A 281     115.467 125.912  99.211  1.00  0.90           H  
ATOM   4262  HB2 PRO A 281     113.815 125.719  98.634  1.00  0.90           H  
ATOM   4263  HG3 PRO A 281     116.271 124.258  97.659  1.00  0.90           H  
ATOM   4264  HG2 PRO A 281     115.112 125.167  96.674  1.00  0.90           H  
ATOM   4265  HD2 PRO A 281     113.399 123.492  97.091  1.00  0.90           H  
ATOM   4266  HD3 PRO A 281     114.852 122.521  96.855  1.00  0.90           H  
ATOM   4267  N   MET A 282     112.151 124.026 100.499  1.00  0.86           N  
ATOM   4268  CA  MET A 282     111.015 124.209 101.403  1.00  0.86           C  
ATOM   4269  C   MET A 282     110.957 123.136 102.505  1.00  0.86           C  
ATOM   4270  O   MET A 282     110.601 123.482 103.628  1.00  0.86           O  
ATOM   4271  CB  MET A 282     109.696 124.283 100.599  1.00  0.86           C  
ATOM   4272  CG  MET A 282     108.457 124.616 101.454  1.00  0.86           C  
ATOM   4273  SD  MET A 282     106.892 124.760 100.552  1.00  0.86           S  
ATOM   4274  CE  MET A 282     106.662 123.045 100.008  1.00  0.86           C  
ATOM   4275  H   MET A 282     111.946 123.597  99.608  1.00  0.86           H  
ATOM   4276  HA  MET A 282     111.144 125.174 101.900  1.00  0.86           H  
ATOM   4277  HB3 MET A 282     109.527 123.337 100.091  1.00  0.86           H  
ATOM   4278  HB2 MET A 282     109.792 125.028  99.808  1.00  0.86           H  
ATOM   4279  HG3 MET A 282     108.626 125.561 101.970  1.00  0.86           H  
ATOM   4280  HG2 MET A 282     108.306 123.865 102.229  1.00  0.86           H  
ATOM   4281  HE1 MET A 282     105.689 122.934  99.529  1.00  0.86           H  
ATOM   4282  HE2 MET A 282     107.428 122.762  99.287  1.00  0.86           H  
ATOM   4283  HE3 MET A 282     106.709 122.363 100.857  1.00  0.86           H  
ATOM   4284  N   LEU A 283     111.297 121.873 102.182  1.00  0.87           N  
ATOM   4285  CA  LEU A 283     111.212 120.743 103.116  1.00  0.87           C  
ATOM   4286  C   LEU A 283     112.432 120.601 104.047  1.00  0.87           C  
ATOM   4287  O   LEU A 283     112.247 120.132 105.170  1.00  0.87           O  
ATOM   4288  CB  LEU A 283     110.960 119.427 102.344  1.00  0.87           C  
ATOM   4289  CG  LEU A 283     109.594 119.327 101.623  1.00  0.87           C  
ATOM   4290  CD1 LEU A 283     109.447 117.953 100.943  1.00  0.87           C  
ATOM   4291  CD2 LEU A 283     108.388 119.620 102.538  1.00  0.87           C  
ATOM   4292  H   LEU A 283     111.575 121.657 101.235  1.00  0.87           H  
ATOM   4293  HA  LEU A 283     110.364 120.918 103.779  1.00  0.87           H  
ATOM   4294  HB3 LEU A 283     111.031 118.590 103.041  1.00  0.87           H  
ATOM   4295  HB2 LEU A 283     111.764 119.277 101.620  1.00  0.87           H  
ATOM   4296  HG  LEU A 283     109.583 120.075 100.831  1.00  0.87           H  
ATOM   4297 HD11 LEU A 283     108.848 118.022 100.036  1.00  0.87           H  
ATOM   4298 HD12 LEU A 283     110.413 117.530 100.666  1.00  0.87           H  
ATOM   4299 HD13 LEU A 283     108.956 117.232 101.598  1.00  0.87           H  
ATOM   4300 HD21 LEU A 283     107.532 118.987 102.301  1.00  0.87           H  
ATOM   4301 HD22 LEU A 283     108.623 119.456 103.590  1.00  0.87           H  
ATOM   4302 HD23 LEU A 283     108.061 120.654 102.428  1.00  0.87           H  
ATOM   4303  N   ASN A 284     113.633 121.014 103.596  1.00  0.86           N  
ATOM   4304  CA  ASN A 284     114.886 121.006 104.373  1.00  0.86           C  
ATOM   4305  C   ASN A 284     114.810 121.691 105.763  1.00  0.86           C  
ATOM   4306  O   ASN A 284     115.205 121.032 106.726  1.00  0.86           O  
ATOM   4307  CB  ASN A 284     116.038 121.606 103.521  1.00  0.86           C  
ATOM   4308  CG  ASN A 284     116.628 120.677 102.451  1.00  0.86           C  
ATOM   4309  OD1 ASN A 284     116.410 119.467 102.454  1.00  0.86           O  
ATOM   4310  ND2 ASN A 284     117.413 121.250 101.536  1.00  0.86           N  
ATOM   4311  H   ASN A 284     113.705 121.369 102.651  1.00  0.86           H  
ATOM   4312  HA  ASN A 284     115.072 119.942 104.529  1.00  0.86           H  
ATOM   4313  HB3 ASN A 284     116.876 121.855 104.173  1.00  0.86           H  
ATOM   4314  HB2 ASN A 284     115.726 122.544 103.058  1.00  0.86           H  
ATOM   4315 HD22 ASN A 284     117.859 120.690 100.823  1.00  0.86           H  
ATOM   4316 HD21 ASN A 284     117.596 122.242 101.572  1.00  0.86           H  
ATOM   4317  N   PRO A 285     114.303 122.945 105.894  1.00  0.90           N  
ATOM   4318  CA  PRO A 285     114.231 123.626 107.205  1.00  0.90           C  
ATOM   4319  C   PRO A 285     113.348 122.949 108.270  1.00  0.90           C  
ATOM   4320  O   PRO A 285     113.685 123.027 109.450  1.00  0.90           O  
ATOM   4321  CB  PRO A 285     113.738 125.046 106.876  1.00  0.90           C  
ATOM   4322  CG  PRO A 285     113.084 124.937 105.514  1.00  0.90           C  
ATOM   4323  CD  PRO A 285     113.925 123.873 104.828  1.00  0.90           C  
ATOM   4324  HA  PRO A 285     115.240 123.694 107.618  1.00  0.90           H  
ATOM   4325  HB3 PRO A 285     114.597 125.713 106.816  1.00  0.90           H  
ATOM   4326  HB2 PRO A 285     113.053 125.467 107.613  1.00  0.90           H  
ATOM   4327  HG3 PRO A 285     113.050 125.881 104.969  1.00  0.90           H  
ATOM   4328  HG2 PRO A 285     112.061 124.578 105.632  1.00  0.90           H  
ATOM   4329  HD2 PRO A 285     113.363 123.431 104.014  1.00  0.90           H  
ATOM   4330  HD3 PRO A 285     114.831 124.318 104.414  1.00  0.90           H  
ATOM   4331  N   PHE A 286     112.255 122.290 107.853  1.00  0.85           N  
ATOM   4332  CA  PHE A 286     111.345 121.603 108.771  1.00  0.85           C  
ATOM   4333  C   PHE A 286     111.881 120.244 109.243  1.00  0.85           C  
ATOM   4334  O   PHE A 286     111.765 119.935 110.427  1.00  0.85           O  
ATOM   4335  CB  PHE A 286     109.943 121.474 108.149  1.00  0.85           C  
ATOM   4336  CG  PHE A 286     109.250 122.807 107.939  1.00  0.85           C  
ATOM   4337  CD1 PHE A 286     108.670 123.493 109.027  1.00  0.85           C  
ATOM   4338  CD2 PHE A 286     109.336 123.456 106.691  1.00  0.85           C  
ATOM   4339  CE1 PHE A 286     108.144 124.766 108.844  1.00  0.85           C  
ATOM   4340  CE2 PHE A 286     108.806 124.728 106.526  1.00  0.85           C  
ATOM   4341  CZ  PHE A 286     108.209 125.379 107.598  1.00  0.85           C  
ATOM   4342  H   PHE A 286     112.024 122.256 106.870  1.00  0.85           H  
ATOM   4343  HA  PHE A 286     111.235 122.220 109.663  1.00  0.85           H  
ATOM   4344  HB3 PHE A 286     109.309 120.863 108.794  1.00  0.85           H  
ATOM   4345  HB2 PHE A 286     110.000 120.946 107.195  1.00  0.85           H  
ATOM   4346  HD1 PHE A 286     108.639 123.035 110.005  1.00  0.85           H  
ATOM   4347  HD2 PHE A 286     109.817 122.956 105.867  1.00  0.85           H  
ATOM   4348  HE1 PHE A 286     107.694 125.286 109.676  1.00  0.85           H  
ATOM   4349  HE2 PHE A 286     108.869 125.216 105.564  1.00  0.85           H  
ATOM   4350  HZ  PHE A 286     107.805 126.372 107.465  1.00  0.85           H  
ATOM   4351  N   ILE A 287     112.457 119.466 108.314  1.00  0.87           N  
ATOM   4352  CA  ILE A 287     112.914 118.095 108.546  1.00  0.87           C  
ATOM   4353  C   ILE A 287     114.155 118.005 109.456  1.00  0.87           C  
ATOM   4354  O   ILE A 287     114.176 117.156 110.348  1.00  0.87           O  
ATOM   4355  CB  ILE A 287     113.170 117.372 107.189  1.00  0.87           C  
ATOM   4356  CG1 ILE A 287     111.835 117.167 106.428  1.00  0.87           C  
ATOM   4357  CG2 ILE A 287     114.003 116.067 107.245  1.00  0.87           C  
ATOM   4358  CD1 ILE A 287     111.045 115.909 106.825  1.00  0.87           C  
ATOM   4359  H   ILE A 287     112.527 119.800 107.362  1.00  0.87           H  
ATOM   4360  HA  ILE A 287     112.107 117.569 109.059  1.00  0.87           H  
ATOM   4361  HB  ILE A 287     113.755 118.064 106.578  1.00  0.87           H  
ATOM   4362 HG13 ILE A 287     112.036 117.145 105.359  1.00  0.87           H  
ATOM   4363 HG12 ILE A 287     111.184 118.032 106.551  1.00  0.87           H  
ATOM   4364 HG21 ILE A 287     114.091 115.612 106.259  1.00  0.87           H  
ATOM   4365 HG22 ILE A 287     115.023 116.242 107.588  1.00  0.87           H  
ATOM   4366 HG23 ILE A 287     113.547 115.332 107.908  1.00  0.87           H  
ATOM   4367 HD11 ILE A 287     110.015 115.976 106.476  1.00  0.87           H  
ATOM   4368 HD12 ILE A 287     111.480 115.010 106.387  1.00  0.87           H  
ATOM   4369 HD13 ILE A 287     111.018 115.774 107.906  1.00  0.87           H  
ATOM   4370  N   TYR A 288     115.151 118.873 109.222  1.00  0.84           N  
ATOM   4371  CA  TYR A 288     116.432 118.835 109.929  1.00  0.84           C  
ATOM   4372  C   TYR A 288     116.470 119.693 111.206  1.00  0.84           C  
ATOM   4373  O   TYR A 288     117.151 119.286 112.148  1.00  0.84           O  
ATOM   4374  CB  TYR A 288     117.561 119.252 108.964  1.00  0.84           C  
ATOM   4375  CG  TYR A 288     117.912 118.220 107.905  1.00  0.84           C  
ATOM   4376  CD1 TYR A 288     117.329 118.273 106.621  1.00  0.84           C  
ATOM   4377  CD2 TYR A 288     118.845 117.206 108.202  1.00  0.84           C  
ATOM   4378  CE1 TYR A 288     117.685 117.328 105.640  1.00  0.84           C  
ATOM   4379  CE2 TYR A 288     119.204 116.260 107.222  1.00  0.84           C  
ATOM   4380  CZ  TYR A 288     118.628 116.325 105.939  1.00  0.84           C  
ATOM   4381  OH  TYR A 288     118.987 115.416 104.987  1.00  0.84           O  
ATOM   4382  H   TYR A 288     115.065 119.550 108.476  1.00  0.84           H  
ATOM   4383  HA  TYR A 288     116.638 117.806 110.233  1.00  0.84           H  
ATOM   4384  HB3 TYR A 288     118.477 119.423 109.532  1.00  0.84           H  
ATOM   4385  HB2 TYR A 288     117.329 120.206 108.488  1.00  0.84           H  
ATOM   4386  HD1 TYR A 288     116.613 119.038 106.377  1.00  0.84           H  
ATOM   4387  HD2 TYR A 288     119.291 117.153 109.184  1.00  0.84           H  
ATOM   4388  HE1 TYR A 288     117.238 117.383 104.658  1.00  0.84           H  
ATOM   4389  HE2 TYR A 288     119.921 115.486 107.456  1.00  0.84           H  
ATOM   4390  HH  TYR A 288     118.544 115.555 104.147  1.00  0.84           H  
ATOM   4391  N   SER A 289     115.801 120.862 111.211  1.00  0.86           N  
ATOM   4392  CA  SER A 289     116.040 121.910 112.208  1.00  0.86           C  
ATOM   4393  C   SER A 289     114.855 122.134 113.164  1.00  0.86           C  
ATOM   4394  O   SER A 289     115.032 121.957 114.369  1.00  0.86           O  
ATOM   4395  CB  SER A 289     116.466 123.200 111.476  1.00  0.86           C  
ATOM   4396  OG  SER A 289     116.787 124.239 112.375  1.00  0.86           O  
ATOM   4397  H   SER A 289     115.233 121.121 110.416  1.00  0.86           H  
ATOM   4398  HA  SER A 289     116.887 121.634 112.840  1.00  0.86           H  
ATOM   4399  HB3 SER A 289     115.676 123.554 110.820  1.00  0.86           H  
ATOM   4400  HB2 SER A 289     117.335 123.014 110.846  1.00  0.86           H  
ATOM   4401  HG  SER A 289     117.025 125.019 111.867  1.00  0.86           H  
ATOM   4402  N   LEU A 290     113.693 122.557 112.634  1.00  0.84           N  
ATOM   4403  CA  LEU A 290     112.566 123.087 113.421  1.00  0.84           C  
ATOM   4404  C   LEU A 290     111.860 122.079 114.351  1.00  0.84           C  
ATOM   4405  O   LEU A 290     111.189 122.518 115.286  1.00  0.84           O  
ATOM   4406  CB  LEU A 290     111.560 123.787 112.480  1.00  0.84           C  
ATOM   4407  CG  LEU A 290     112.107 125.083 111.839  1.00  0.84           C  
ATOM   4408  CD1 LEU A 290     111.231 125.532 110.657  1.00  0.84           C  
ATOM   4409  CD2 LEU A 290     112.277 126.213 112.878  1.00  0.84           C  
ATOM   4410  H   LEU A 290     113.619 122.671 111.631  1.00  0.84           H  
ATOM   4411  HA  LEU A 290     112.976 123.842 114.089  1.00  0.84           H  
ATOM   4412  HB3 LEU A 290     110.639 124.026 113.014  1.00  0.84           H  
ATOM   4413  HB2 LEU A 290     111.268 123.084 111.702  1.00  0.84           H  
ATOM   4414  HG  LEU A 290     113.094 124.872 111.430  1.00  0.84           H  
ATOM   4415 HD11 LEU A 290     111.400 126.577 110.395  1.00  0.84           H  
ATOM   4416 HD12 LEU A 290     111.449 124.942 109.766  1.00  0.84           H  
ATOM   4417 HD13 LEU A 290     110.171 125.413 110.882  1.00  0.84           H  
ATOM   4418 HD21 LEU A 290     111.799 127.143 112.568  1.00  0.84           H  
ATOM   4419 HD22 LEU A 290     111.848 125.946 113.844  1.00  0.84           H  
ATOM   4420 HD23 LEU A 290     113.331 126.433 113.046  1.00  0.84           H  
ATOM   4421  N   ARG A 291     112.035 120.767 114.115  1.00  0.75           N  
ATOM   4422  CA  ARG A 291     111.498 119.712 114.979  1.00  0.75           C  
ATOM   4423  C   ARG A 291     112.326 119.456 116.255  1.00  0.75           C  
ATOM   4424  O   ARG A 291     111.780 118.844 117.174  1.00  0.75           O  
ATOM   4425  CB  ARG A 291     111.318 118.408 114.184  1.00  0.75           C  
ATOM   4426  CG  ARG A 291     110.237 118.504 113.089  1.00  0.75           C  
ATOM   4427  CD  ARG A 291     109.906 117.168 112.400  1.00  0.75           C  
ATOM   4428  NE  ARG A 291     111.100 116.497 111.854  1.00  0.75           N  
ATOM   4429  CZ  ARG A 291     111.251 115.189 111.574  1.00  0.75           C  
ATOM   4430  NH1 ARG A 291     110.259 114.298 111.723  1.00  0.75           N  
ATOM   4431  NH2 ARG A 291     112.437 114.766 111.125  1.00  0.75           N1+
ATOM   4432  H   ARG A 291     112.599 120.471 113.331  1.00  0.75           H  
ATOM   4433  HA  ARG A 291     110.506 120.019 115.305  1.00  0.75           H  
ATOM   4434  HB3 ARG A 291     111.032 117.601 114.861  1.00  0.75           H  
ATOM   4435  HB2 ARG A 291     112.279 118.118 113.757  1.00  0.75           H  
ATOM   4436  HG3 ARG A 291     110.406 119.305 112.374  1.00  0.75           H  
ATOM   4437  HG2 ARG A 291     109.328 118.797 113.616  1.00  0.75           H  
ATOM   4438  HD3 ARG A 291     109.313 117.394 111.513  1.00  0.75           H  
ATOM   4439  HD2 ARG A 291     109.283 116.535 113.032  1.00  0.75           H  
ATOM   4440  HE  ARG A 291     111.887 117.106 111.676  1.00  0.75           H  
ATOM   4441 HH12 ARG A 291     110.403 113.326 111.489  1.00  0.75           H  
ATOM   4442 HH11 ARG A 291     109.354 114.602 112.050  1.00  0.75           H  
ATOM   4443 HH22 ARG A 291     112.572 113.804 110.839  1.00  0.75           H  
ATOM   4444 HH21 ARG A 291     113.191 115.429 110.988  1.00  0.75           H  
ATOM   4445  N   ASN A 292     113.591 119.916 116.315  1.00  0.81           N  
ATOM   4446  CA  ASN A 292     114.471 119.746 117.481  1.00  0.81           C  
ATOM   4447  C   ASN A 292     113.959 120.536 118.696  1.00  0.81           C  
ATOM   4448  O   ASN A 292     113.459 121.651 118.541  1.00  0.81           O  
ATOM   4449  CB  ASN A 292     115.919 120.176 117.136  1.00  0.81           C  
ATOM   4450  CG  ASN A 292     116.657 119.248 116.161  1.00  0.81           C  
ATOM   4451  OD1 ASN A 292     116.126 118.238 115.703  1.00  0.81           O  
ATOM   4452  ND2 ASN A 292     117.909 119.590 115.850  1.00  0.81           N  
ATOM   4453  H   ASN A 292     113.977 120.430 115.534  1.00  0.81           H  
ATOM   4454  HA  ASN A 292     114.464 118.678 117.711  1.00  0.81           H  
ATOM   4455  HB3 ASN A 292     116.516 120.194 118.049  1.00  0.81           H  
ATOM   4456  HB2 ASN A 292     115.934 121.195 116.748  1.00  0.81           H  
ATOM   4457 HD22 ASN A 292     118.438 119.027 115.201  1.00  0.81           H  
ATOM   4458 HD21 ASN A 292     118.334 120.413 116.256  1.00  0.81           H  
ATOM   4459  N   ARG A 293     114.114 119.931 119.885  1.00  0.74           N  
ATOM   4460  CA  ARG A 293     113.699 120.497 121.171  1.00  0.74           C  
ATOM   4461  C   ARG A 293     114.505 121.740 121.584  1.00  0.74           C  
ATOM   4462  O   ARG A 293     113.930 122.627 122.212  1.00  0.74           O  
ATOM   4463  CB  ARG A 293     113.771 119.419 122.271  1.00  0.74           C  
ATOM   4464  CG  ARG A 293     112.831 118.225 122.034  1.00  0.74           C  
ATOM   4465  CD  ARG A 293     112.932 117.177 123.154  1.00  0.74           C  
ATOM   4466  NE  ARG A 293     111.879 116.151 123.047  1.00  0.74           N  
ATOM   4467  CZ  ARG A 293     111.744 115.047 123.807  1.00  0.74           C  
ATOM   4468  NH1 ARG A 293     112.616 114.735 124.779  1.00  0.74           N  
ATOM   4469  NH2 ARG A 293     110.702 114.234 123.588  1.00  0.74           N1+
ATOM   4470  H   ARG A 293     114.546 119.019 119.921  1.00  0.74           H  
ATOM   4471  HA  ARG A 293     112.657 120.805 121.073  1.00  0.74           H  
ATOM   4472  HB3 ARG A 293     113.504 119.873 123.227  1.00  0.74           H  
ATOM   4473  HB2 ARG A 293     114.798 119.066 122.380  1.00  0.74           H  
ATOM   4474  HG3 ARG A 293     113.158 117.748 121.109  1.00  0.74           H  
ATOM   4475  HG2 ARG A 293     111.800 118.540 121.863  1.00  0.74           H  
ATOM   4476  HD3 ARG A 293     112.984 117.631 124.144  1.00  0.74           H  
ATOM   4477  HD2 ARG A 293     113.866 116.633 123.010  1.00  0.74           H  
ATOM   4478  HE  ARG A 293     111.179 116.328 122.341  1.00  0.74           H  
ATOM   4479 HH12 ARG A 293     112.490 113.909 125.345  1.00  0.74           H  
ATOM   4480 HH11 ARG A 293     113.404 115.341 124.961  1.00  0.74           H  
ATOM   4481 HH22 ARG A 293     110.571 113.410 124.156  1.00  0.74           H  
ATOM   4482 HH21 ARG A 293     110.012 114.464 122.887  1.00  0.74           H  
ATOM   4483  N   ASP A 294     115.793 121.800 121.201  1.00  0.83           N  
ATOM   4484  CA  ASP A 294     116.678 122.954 121.412  1.00  0.83           C  
ATOM   4485  C   ASP A 294     116.228 124.177 120.595  1.00  0.83           C  
ATOM   4486  O   ASP A 294     116.253 125.291 121.117  1.00  0.83           O  
ATOM   4487  CB  ASP A 294     118.167 122.658 121.097  1.00  0.83           C  
ATOM   4488  CG  ASP A 294     118.773 121.383 121.706  1.00  0.83           C  
ATOM   4489  OD1 ASP A 294     118.330 120.972 122.802  1.00  0.83           O  
ATOM   4490  OD2 ASP A 294     119.772 120.908 121.119  1.00  0.83           O1-
ATOM   4491  H   ASP A 294     116.201 121.016 120.713  1.00  0.83           H  
ATOM   4492  HA  ASP A 294     116.609 123.226 122.467  1.00  0.83           H  
ATOM   4493  HB3 ASP A 294     118.776 123.489 121.457  1.00  0.83           H  
ATOM   4494  HB2 ASP A 294     118.299 122.610 120.015  1.00  0.83           H  
ATOM   4495  N   MET A 295     115.801 123.936 119.342  1.00  0.83           N  
ATOM   4496  CA  MET A 295     115.258 124.944 118.434  1.00  0.83           C  
ATOM   4497  C   MET A 295     113.868 125.443 118.874  1.00  0.83           C  
ATOM   4498  O   MET A 295     113.621 126.645 118.789  1.00  0.83           O  
ATOM   4499  CB  MET A 295     115.284 124.387 116.992  1.00  0.83           C  
ATOM   4500  CG  MET A 295     114.728 125.317 115.899  1.00  0.83           C  
ATOM   4501  SD  MET A 295     115.493 126.956 115.750  1.00  0.83           S  
ATOM   4502  CE  MET A 295     117.161 126.490 115.230  1.00  0.83           C  
ATOM   4503  H   MET A 295     115.808 122.987 118.996  1.00  0.83           H  
ATOM   4504  HA  MET A 295     115.933 125.802 118.467  1.00  0.83           H  
ATOM   4505  HB3 MET A 295     114.719 123.456 116.957  1.00  0.83           H  
ATOM   4506  HB2 MET A 295     116.307 124.112 116.732  1.00  0.83           H  
ATOM   4507  HG3 MET A 295     113.656 125.452 116.038  1.00  0.83           H  
ATOM   4508  HG2 MET A 295     114.842 124.826 114.933  1.00  0.83           H  
ATOM   4509  HE1 MET A 295     117.617 127.342 114.731  1.00  0.83           H  
ATOM   4510  HE2 MET A 295     117.770 126.207 116.088  1.00  0.83           H  
ATOM   4511  HE3 MET A 295     117.135 125.658 114.529  1.00  0.83           H  
ATOM   4512  N   LYS A 296     113.010 124.538 119.384  1.00  0.82           N  
ATOM   4513  CA  LYS A 296     111.724 124.882 120.000  1.00  0.82           C  
ATOM   4514  C   LYS A 296     111.868 125.736 121.270  1.00  0.82           C  
ATOM   4515  O   LYS A 296     111.096 126.679 121.434  1.00  0.82           O  
ATOM   4516  CB  LYS A 296     110.904 123.615 120.321  1.00  0.82           C  
ATOM   4517  CG  LYS A 296     110.168 123.001 119.122  1.00  0.82           C  
ATOM   4518  CD  LYS A 296     109.151 121.939 119.581  1.00  0.82           C  
ATOM   4519  CE  LYS A 296     108.254 121.382 118.464  1.00  0.82           C  
ATOM   4520  NZ  LYS A 296     108.998 120.537 117.519  1.00  0.82           N1+
ATOM   4521  H   LYS A 296     113.271 123.560 119.401  1.00  0.82           H  
ATOM   4522  HA  LYS A 296     111.168 125.478 119.273  1.00  0.82           H  
ATOM   4523  HB3 LYS A 296     110.134 123.886 121.045  1.00  0.82           H  
ATOM   4524  HB2 LYS A 296     111.524 122.870 120.820  1.00  0.82           H  
ATOM   4525  HG3 LYS A 296     110.890 122.569 118.428  1.00  0.82           H  
ATOM   4526  HG2 LYS A 296     109.646 123.786 118.573  1.00  0.82           H  
ATOM   4527  HD3 LYS A 296     108.505 122.371 120.346  1.00  0.82           H  
ATOM   4528  HD2 LYS A 296     109.680 121.122 120.076  1.00  0.82           H  
ATOM   4529  HE3 LYS A 296     107.769 122.194 117.921  1.00  0.82           H  
ATOM   4530  HE2 LYS A 296     107.461 120.775 118.902  1.00  0.82           H  
ATOM   4531  HZ1 LYS A 296     109.711 121.093 117.066  1.00  0.82           H  
ATOM   4532  HZ2 LYS A 296     109.437 119.772 118.011  1.00  0.82           H  
ATOM   4533  HZ3 LYS A 296     108.366 120.171 116.822  1.00  0.82           H  
ATOM   4534  N   ALA A 297     112.841 125.396 122.133  1.00  0.87           N  
ATOM   4535  CA  ALA A 297     113.156 126.122 123.364  1.00  0.87           C  
ATOM   4536  C   ALA A 297     113.681 127.543 123.102  1.00  0.87           C  
ATOM   4537  O   ALA A 297     113.295 128.461 123.825  1.00  0.87           O  
ATOM   4538  CB  ALA A 297     114.160 125.308 124.194  1.00  0.87           C  
ATOM   4539  H   ALA A 297     113.421 124.590 121.935  1.00  0.87           H  
ATOM   4540  HA  ALA A 297     112.234 126.212 123.943  1.00  0.87           H  
ATOM   4541  HB1 ALA A 297     114.417 125.823 125.121  1.00  0.87           H  
ATOM   4542  HB2 ALA A 297     113.746 124.337 124.465  1.00  0.87           H  
ATOM   4543  HB3 ALA A 297     115.086 125.131 123.646  1.00  0.87           H  
ATOM   4544  N   ALA A 298     114.506 127.692 122.052  1.00  0.89           N  
ATOM   4545  CA  ALA A 298     115.023 128.964 121.553  1.00  0.89           C  
ATOM   4546  C   ALA A 298     113.903 129.880 121.034  1.00  0.89           C  
ATOM   4547  O   ALA A 298     113.758 130.992 121.537  1.00  0.89           O  
ATOM   4548  CB  ALA A 298     116.069 128.680 120.463  1.00  0.89           C  
ATOM   4549  H   ALA A 298     114.783 126.873 121.527  1.00  0.89           H  
ATOM   4550  HA  ALA A 298     115.519 129.473 122.381  1.00  0.89           H  
ATOM   4551  HB1 ALA A 298     116.564 129.595 120.137  1.00  0.89           H  
ATOM   4552  HB2 ALA A 298     116.835 128.002 120.834  1.00  0.89           H  
ATOM   4553  HB3 ALA A 298     115.628 128.216 119.581  1.00  0.89           H  
ATOM   4554  N   LEU A 299     113.100 129.372 120.083  1.00  0.86           N  
ATOM   4555  CA  LEU A 299     111.962 130.072 119.480  1.00  0.86           C  
ATOM   4556  C   LEU A 299     110.868 130.480 120.486  1.00  0.86           C  
ATOM   4557  O   LEU A 299     110.249 131.523 120.285  1.00  0.86           O  
ATOM   4558  CB  LEU A 299     111.361 129.193 118.360  1.00  0.86           C  
ATOM   4559  CG  LEU A 299     112.211 129.138 117.070  1.00  0.86           C  
ATOM   4560  CD1 LEU A 299     111.726 128.013 116.135  1.00  0.86           C  
ATOM   4561  CD2 LEU A 299     112.270 130.498 116.343  1.00  0.86           C  
ATOM   4562  H   LEU A 299     113.284 128.443 119.728  1.00  0.86           H  
ATOM   4563  HA  LEU A 299     112.344 130.997 119.045  1.00  0.86           H  
ATOM   4564  HB3 LEU A 299     110.365 129.551 118.092  1.00  0.86           H  
ATOM   4565  HB2 LEU A 299     111.212 128.187 118.755  1.00  0.86           H  
ATOM   4566  HG  LEU A 299     113.231 128.879 117.358  1.00  0.86           H  
ATOM   4567 HD11 LEU A 299     112.569 127.550 115.626  1.00  0.86           H  
ATOM   4568 HD12 LEU A 299     111.204 127.224 116.676  1.00  0.86           H  
ATOM   4569 HD13 LEU A 299     111.045 128.382 115.368  1.00  0.86           H  
ATOM   4570 HD21 LEU A 299     112.089 130.407 115.271  1.00  0.86           H  
ATOM   4571 HD22 LEU A 299     111.536 131.204 116.734  1.00  0.86           H  
ATOM   4572 HD23 LEU A 299     113.252 130.955 116.462  1.00  0.86           H  
ATOM   4573  N   ARG A 300     110.666 129.677 121.546  1.00  0.75           N  
ATOM   4574  CA  ARG A 300     109.715 129.952 122.625  1.00  0.75           C  
ATOM   4575  C   ARG A 300     110.219 131.018 123.616  1.00  0.75           C  
ATOM   4576  O   ARG A 300     109.400 131.773 124.138  1.00  0.75           O  
ATOM   4577  CB  ARG A 300     109.346 128.623 123.317  1.00  0.75           C  
ATOM   4578  CG  ARG A 300     108.273 128.741 124.423  1.00  0.75           C  
ATOM   4579  CD  ARG A 300     107.837 127.409 125.062  1.00  0.75           C  
ATOM   4580  NE  ARG A 300     107.316 126.438 124.080  1.00  0.75           N  
ATOM   4581  CZ  ARG A 300     107.973 125.401 123.525  1.00  0.75           C  
ATOM   4582  NH1 ARG A 300     109.234 125.085 123.862  1.00  0.75           N  
ATOM   4583  NH2 ARG A 300     107.346 124.657 122.605  1.00  0.75           N1+
ATOM   4584  H   ARG A 300     111.204 128.825 121.630  1.00  0.75           H  
ATOM   4585  HA  ARG A 300     108.803 130.345 122.171  1.00  0.75           H  
ATOM   4586  HB3 ARG A 300     110.243 128.167 123.739  1.00  0.75           H  
ATOM   4587  HB2 ARG A 300     108.993 127.940 122.545  1.00  0.75           H  
ATOM   4588  HG3 ARG A 300     107.409 129.329 124.111  1.00  0.75           H  
ATOM   4589  HG2 ARG A 300     108.735 129.313 125.228  1.00  0.75           H  
ATOM   4590  HD3 ARG A 300     106.970 127.623 125.688  1.00  0.75           H  
ATOM   4591  HD2 ARG A 300     108.588 127.007 125.742  1.00  0.75           H  
ATOM   4592  HE  ARG A 300     106.373 126.618 123.767  1.00  0.75           H  
ATOM   4593 HH12 ARG A 300     109.707 124.305 123.431  1.00  0.75           H  
ATOM   4594 HH11 ARG A 300     109.721 125.643 124.548  1.00  0.75           H  
ATOM   4595 HH22 ARG A 300     107.812 123.869 122.180  1.00  0.75           H  
ATOM   4596 HH21 ARG A 300     106.399 124.876 122.332  1.00  0.75           H  
ATOM   4597  N   LYS A 301     111.544 131.073 123.845  1.00  0.73           N  
ATOM   4598  CA  LYS A 301     112.198 132.089 124.674  1.00  0.73           C  
ATOM   4599  C   LYS A 301     112.234 133.471 123.989  1.00  0.73           C  
ATOM   4600  O   LYS A 301     112.108 134.486 124.675  1.00  0.73           O  
ATOM   4601  CB  LYS A 301     113.605 131.579 125.072  1.00  0.73           C  
ATOM   4602  CG  LYS A 301     114.459 132.538 125.927  1.00  0.73           C  
ATOM   4603  CD  LYS A 301     113.831 132.878 127.294  1.00  0.73           C  
ATOM   4604  CE  LYS A 301     114.645 133.886 128.124  1.00  0.73           C  
ATOM   4605  NZ  LYS A 301     114.617 135.240 127.540  1.00  0.73           N1+
ATOM   4606  H   LYS A 301     112.158 130.415 123.383  1.00  0.73           H  
ATOM   4607  HA  LYS A 301     111.603 132.188 125.583  1.00  0.73           H  
ATOM   4608  HB3 LYS A 301     114.169 131.343 124.169  1.00  0.73           H  
ATOM   4609  HB2 LYS A 301     113.501 130.635 125.609  1.00  0.73           H  
ATOM   4610  HG3 LYS A 301     114.667 133.445 125.359  1.00  0.73           H  
ATOM   4611  HG2 LYS A 301     115.432 132.075 126.093  1.00  0.73           H  
ATOM   4612  HD3 LYS A 301     113.729 131.957 127.869  1.00  0.73           H  
ATOM   4613  HD2 LYS A 301     112.816 133.256 127.167  1.00  0.73           H  
ATOM   4614  HE3 LYS A 301     115.679 133.554 128.223  1.00  0.73           H  
ATOM   4615  HE2 LYS A 301     114.233 133.947 129.132  1.00  0.73           H  
ATOM   4616  HZ1 LYS A 301     113.662 135.561 127.475  1.00  0.73           H  
ATOM   4617  HZ2 LYS A 301     115.148 135.874 128.121  1.00  0.73           H  
ATOM   4618  HZ3 LYS A 301     115.021 135.215 126.614  1.00  0.73           H  
ATOM   4619  N   LEU A 302     112.385 133.469 122.655  1.00  0.75           N  
ATOM   4620  CA  LEU A 302     112.356 134.641 121.783  1.00  0.75           C  
ATOM   4621  C   LEU A 302     110.908 135.087 121.493  1.00  0.75           C  
ATOM   4622  O   LEU A 302     109.978 134.287 121.607  1.00  0.75           O  
ATOM   4623  CB  LEU A 302     113.138 134.262 120.502  1.00  0.75           C  
ATOM   4624  CG  LEU A 302     113.403 135.385 119.470  1.00  0.75           C  
ATOM   4625  CD1 LEU A 302     114.109 136.611 120.089  1.00  0.75           C  
ATOM   4626  CD2 LEU A 302     114.183 134.825 118.259  1.00  0.75           C  
ATOM   4627  H   LEU A 302     112.505 132.583 122.183  1.00  0.75           H  
ATOM   4628  HA  LEU A 302     112.872 135.455 122.296  1.00  0.75           H  
ATOM   4629  HB3 LEU A 302     112.621 133.439 120.006  1.00  0.75           H  
ATOM   4630  HB2 LEU A 302     114.104 133.858 120.805  1.00  0.75           H  
ATOM   4631  HG  LEU A 302     112.441 135.719 119.083  1.00  0.75           H  
ATOM   4632 HD11 LEU A 302     114.872 137.030 119.433  1.00  0.75           H  
ATOM   4633 HD12 LEU A 302     113.395 137.410 120.290  1.00  0.75           H  
ATOM   4634 HD13 LEU A 302     114.603 136.364 121.029  1.00  0.75           H  
ATOM   4635 HD21 LEU A 302     113.672 135.062 117.325  1.00  0.75           H  
ATOM   4636 HD22 LEU A 302     115.194 135.226 118.188  1.00  0.75           H  
ATOM   4637 HD23 LEU A 302     114.283 133.740 118.303  1.00  0.75           H  
ATOM   4638  HXT LEU A 302     110.711 136.104 121.189  1.00  0.00           H  
TER    4639      LEU A 302
HETATM 4640  C1  UNK   900     124.651 119.677  82.104  1.00  0.00           C  
HETATM 4641  C2  UNK   900     123.435 118.858  82.576  1.00  0.00           C  
HETATM 4642  C3  UNK   900     123.559 118.578  84.020  1.00  0.00           C  
HETATM 4643  C4  UNK   900     122.145 119.660  82.317  1.00  0.00           C  
HETATM 4644  C5  UNK   900     123.377 117.530  81.797  1.00  0.00           C  
HETATM 4645  C6  UNK   900     123.657 118.336  85.214  1.00  0.00           C  
HETATM 4646  C7  UNK   900     123.753 118.091  86.406  1.00  0.00           C  
HETATM 4647  C8  UNK   900     123.844 117.842  87.598  1.00  0.00           C  
HETATM 4648  C9  UNK   900     123.941 117.547  89.017  1.00  0.00           C  
HETATM 4649  C10 UNK   900     123.115 118.222  89.938  1.00  0.00           C  
HETATM 4650  C11 UNK   900     123.208 117.937  91.315  1.00  0.00           C  
HETATM 4651  C12 UNK   900     124.089 116.999  91.745  1.00  0.00           C  
HETATM 4652  C13 UNK   900     124.954 116.301  90.855  1.00  0.00           C  
HETATM 4653  C14 UNK   900     124.861 116.586  89.479  1.00  0.00           C  
HETATM 4654  C15 UNK   900     124.253 116.647  93.238  1.00  0.00           C  
HETATM 4655  C16 UNK   900     122.997 116.752  94.101  1.00  0.00           C  
HETATM 4656  O1  UNK   900     125.308 116.302  93.770  1.00  0.00           O  
HETATM 4657  H1  UNK   900     124.587 119.900  81.038  1.00  0.00           H  
HETATM 4658  H2  UNK   900     125.586 119.138  82.267  1.00  0.00           H  
HETATM 4659  H3  UNK   900     124.724 120.629  82.631  1.00  0.00           H  
HETATM 4660  H4  UNK   900     121.258 119.110  82.635  1.00  0.00           H  
HETATM 4661  H5  UNK   900     122.150 120.613  82.850  1.00  0.00           H  
HETATM 4662  H6  UNK   900     122.025 119.883  81.256  1.00  0.00           H  
HETATM 4663  H7  UNK   900     122.523 116.922  82.100  1.00  0.00           H  
HETATM 4664  H8  UNK   900     123.284 117.706  80.724  1.00  0.00           H  
HETATM 4665  H9  UNK   900     124.277 116.934  81.951  1.00  0.00           H  
HETATM 4666  H10 UNK   900     122.406 118.961  89.594  1.00  0.00           H  
HETATM 4667  H11 UNK   900     122.560 118.473  91.991  1.00  0.00           H  
HETATM 4668  H12 UNK   900     125.667 115.559  91.187  1.00  0.00           H  
HETATM 4669  H13 UNK   900     125.500 116.062  88.782  1.00  0.00           H  
HETATM 4670  H14 UNK   900     122.227 116.072  93.738  1.00  0.00           H  
HETATM 4671  H15 UNK   900     123.224 116.489  95.135  1.00  0.00           H  
HETATM 4672  H16 UNK   900     122.607 117.769  94.086  1.00  0.00           H  
CONECT  986  991
CONECT  991  986
CONECT 1393 2647
CONECT 2503 2806
CONECT 2647 1393
CONECT 2806 2503
CONECT 4621 4638
CONECT 4640 4641 4657 4658 4659
CONECT 4641 4640 4642 4643 4644
CONECT 4642 4641 4645
CONECT 4642 4645
CONECT 4642 4645
CONECT 4643 4641 4660 4661 4662
CONECT 4644 4641 4663 4664 4665
CONECT 4645 4642 4646
CONECT 4645 4642
CONECT 4645 4642
CONECT 4646 4645 4647
CONECT 4646 4647
CONECT 4646 4647
CONECT 4647 4646 4648
CONECT 4647 4646
CONECT 4647 4646
CONECT 4648 4647 4649 4653
CONECT 4648 4649
CONECT 4649 4648 4650 4666
CONECT 4649 4648
CONECT 4650 4649 4651 4667
CONECT 4650 4651
CONECT 4651 4650 4652 4654
CONECT 4651 4650
CONECT 4652 4651 4653 4668
CONECT 4652 4653
CONECT 4653 4648 4652 4669
CONECT 4653 4652
CONECT 4654 4651 4655 4656
CONECT 4654 4656
CONECT 4655 4654 4670 4671 4672
CONECT 4656 4654
CONECT 4656 4654
CONECT 4657 4640
CONECT 4658 4640
CONECT 4659 4640
CONECT 4660 4643
CONECT 4661 4643
CONECT 4662 4643
CONECT 4663 4644
CONECT 4664 4644
CONECT 4665 4644
CONECT 4666 4649
CONECT 4667 4650
CONECT 4668 4652
CONECT 4669 4653
CONECT 4670 4655
CONECT 4671 4655
CONECT 4672 4655
CONECT 4638 4621
END   
